# Supplementary material for: Transcriptome analysis of hypothalamus and pituitary tissues reveals genetic mechanisms associated with high egg production rates in Changshun green-shell laying hens
Source: BMC Genomics. 2023 Dec 20;24:792. doi: 10.1186/s12864-023-09895-0 (PMC10734086; doi:10.1186/s12864-023-09895-0)
Supplement: Supplementary file 1 — Additional file 1: Table S1. DEGs in hypothalamus. [file 12864_2023_9895_MOESM1_ESM.xlsx]

## Sheet: DEGs in hypothalamus
Table S1. DEGs in hypothalamus
Gene ID	Gene Symbol	log2 FoldChange	p value	Adjusted p value	Change	Description
ENSGALG00000000164	MYBPHL	-1.59154	0.0152861	0.0448702	DOWN	myosin binding protein H like [Source:NCBI gene%3BAcc:421154]
ENSGALG00000000195	SLC23A2	1.13644	6.65606e-08	1.37359e-06	UP	solute carrier family 23 member 2 [Source:NCBI gene%3BAcc:419520]
ENSGALG00000000217	PPFIA4	1.09821	3.63777e-11	2.02853e-09	UP	PTPRF interacting protein alpha 4 [Source:HGNC Symbol%3BAcc:HGNC:9248]
ENSGALG00000000227	DPYSL2	1.19482	2.01339e-21	4.10418e-18	UP	dihydropyrimidinase like 2 [Source:NCBI gene%3BAcc:395155]
ENSGALG00000000243	RDM1	-1.17385	3.8967e-09	1.18359e-07	DOWN	RAD52 motif containing 1 [Source:NCBI gene%3BAcc:395228]
ENSGALG00000000244	CAMK4	1.03403	0.000839897	0.0041466	UP	calcium/calmodulin dependent protein kinase IV [Source:NCBI gene%3BAcc:723973]
ENSGALG00000000249	GH	-2.17426	2.66135e-08	6.35744e-07	DOWN	growth hormone [Source:NCBI gene%3BAcc:378781]
ENSGALG00000000302	TNNT2	3.92692	0.00111273	0.00525053	UP	troponin T2%2C cardiac type [Source:NCBI gene%3BAcc:396433]
ENSGALG00000000314	NEFL	1.52696	4.14494e-11	2.28357e-09	UP	neurofilament light [Source:HGNC Symbol%3BAcc:HGNC:7739]
ENSGALG00000000317	NEFM	1.21518	2.45222e-05	0.000213215	UP	neurofilament%2C medium polypeptide [Source:NCBI gene%3BAcc:396206]
ENSGALG00000000337	CTXN1	1.21899	1.34341e-13	1.6004e-11	UP	cortexin 1 [Source:HGNC Symbol%3BAcc:HGNC:31108]
ENSGALG00000000357	-	-1.6135	0.00789081	0.026197	DOWN	ADAM like decysin 1 [Source:NCBI gene%3BAcc:419529]
ENSGALG00000000371	CRHR1	1.64998	1.33329e-07	2.48582e-06	UP	corticotropin releasing hormone receptor 1 [Source:NCBI gene%3BAcc:374218]
ENSGALG00000000379	ITGB3	1.16325	0.000233751	0.00143329	UP	integrin subunit beta 3 [Source:NCBI gene%3BAcc:374209]
ENSGALG00000000394	SLC6A17	2.1404	5.05714e-21	7.13679e-18	UP	solute carrier family 6 member 17 [Source:HGNC Symbol%3BAcc:HGNC:31399]
ENSGALG00000000400	KCNC4	1.18696	2.78882e-09	9.08768e-08	UP	potassium voltage-gated channel subfamily C member 4 [Source:HGNC Symbol%3BAcc:HGNC:6236]
ENSGALG00000000433	-	1.32978	3.51788e-08	7.9999e-07	UP	tubulin alpha 4a [Source:NCBI gene%3BAcc:100857247]
ENSGALG00000000442	KCNA2	1.1408	1.06779e-09	4.04746e-08	UP	potassium voltage-gated channel subfamily A member 2 [Source:NCBI gene%3BAcc:395117]
ENSGALG00000000505	KCNH6	1.23738	0.000373384	0.00211423	UP	potassium voltage-gated channel subfamily H member 6 [Source:NCBI gene%3BAcc:414871]
ENSGALG00000000521	SPIRE2	1.09987	8.44682e-06	8.69615e-05	UP	spire type actin nucleation factor 2 [Source:HGNC Symbol%3BAcc:HGNC:30623]
ENSGALG00000000549	URAH	-1.08224	7.07845e-05	0.000518615	DOWN	5-hydroxyisourate hydrolase [Source:NCBI gene%3BAcc:415859]
ENSGALG00000000576	RRNAD1	-1.08425	1.31533e-07	2.45733e-06	DOWN	ribosomal RNA adenine dimethylase domain containing 1 [Source:HGNC Symbol%3BAcc:HGNC:24273]
ENSGALG00000000608	CDH1	-1.31263	0.00922212	0.0297857	DOWN	cadherin 1 [Source:NCBI gene%3BAcc:415860]
ENSGALG00000000632	CHTF8	-1.0563	0.0050527	0.0182205	DOWN	chromosome transmission fidelity factor 8 [Source:NCBI gene%3BAcc:769609]
ENSGALG00000000639	LRRN2	1.25522	1.20489e-16	3.68414e-14	UP	leucine rich repeat neuronal 2 [Source:HGNC Symbol%3BAcc:HGNC:16914]
ENSGALG00000000690	GDPD4	1.21935	8.12333e-10	3.17762e-08	UP	glycerophosphodiester phosphodiesterase domain containing 4 [Source:HGNC Symbol%3BAcc:HGNC:24849]
ENSGALG00000000731	THEMIS2	-1.06571	0.0115825	0.0359365	DOWN	thymocyte selection associated family member 2 [Source:HGNC Symbol%3BAcc:HGNC:16839]
ENSGALG00000000806	LINGO3	1.13562	0.00031241	0.00182357	UP	leucine rich repeat and Ig domain containing 3 [Source:HGNC Symbol%3BAcc:HGNC:21206]
ENSGALG00000000893	TAT	-2.74627	0.016796	0.0484495	DOWN	tyrosine aminotransferase [Source:HGNC Symbol%3BAcc:HGNC:11573]
ENSGALG00000000920	CGN	-2.01108	1.38956e-15	3.14727e-13	DOWN	cingulin [Source:NCBI gene%3BAcc:425665]
ENSGALG00000001048	OLFML2A	-1.2222	6.1227e-06	6.61137e-05	DOWN	olfactomedin like 2A [Source:HGNC Symbol%3BAcc:HGNC:27270]
ENSGALG00000001055	NSF	1.20712	2.07596e-07	3.67253e-06	UP	N-ethylmaleimide sensitive factor%2C vesicle fusing ATPase [Source:NCBI gene%3BAcc:419972]
ENSGALG00000001058	ARHGEF16	-1.18829	0.000693687	0.00354891	DOWN	Rho guanine nucleotide exchange factor 16 [Source:HGNC Symbol%3BAcc:HGNC:15515]
ENSGALG00000001062	GGT7	1.20096	1.76347e-10	8.27435e-09	UP	gamma-glutamyltransferase 7 [Source:HGNC Symbol%3BAcc:HGNC:4259]
ENSGALG00000001079	WNT3	1.68529	0.00518582	0.0186255	UP	Wnt family member 3 [Source:NCBI gene%3BAcc:374142]
ENSGALG00000001084	ATP8B3	1.10059	9.02421e-05	0.000637989	UP	ATPase phospholipid transporting 8B3 [Source:HGNC Symbol%3BAcc:HGNC:13535]
ENSGALG00000001122	CALN1	1.27558	5.49843e-06	6.05851e-05	UP	calneuron 1 [Source:HGNC Symbol%3BAcc:HGNC:13248]
ENSGALG00000001130	GALNT17	1.54618	2.47491e-13	2.71884e-11	UP	polypeptide N-acetylgalactosaminyltransferase 17 [Source:HGNC Symbol%3BAcc:HGNC:16347]
ENSGALG00000001149	ADGRG5	-1.12703	0.00203899	0.00866713	DOWN	adhesion G protein-coupled receptor G5 [Source:HGNC Symbol%3BAcc:HGNC:19010]
ENSGALG00000001161	FLI1	-1.1923	7.09058e-11	3.61344e-09	DOWN	Fli-1 proto-oncogene%2C ETS transcription factor [Source:NCBI gene%3BAcc:419723]
ENSGALG00000001214	PARD6A	1.00721	0.00227044	0.00950127	UP	par-6 family cell polarity regulator alpha [Source:HGNC Symbol%3BAcc:HGNC:15943]
ENSGALG00000001234	CETP	-2.64566	1.28067e-10	6.13451e-09	DOWN	cholesteryl ester transfer protein [Source:NCBI gene%3BAcc:415645]
ENSGALG00000001252	CREB3L3	1.4162	0.00663875	0.0227313	UP	cAMP responsive element binding protein 3 like 3 [Source:HGNC Symbol%3BAcc:HGNC:18855]
ENSGALG00000001273	C2CD4C	1.33273	8.26662e-08	1.65206e-06	UP	C2 calcium dependent domain containing 4C [Source:HGNC Symbol%3BAcc:HGNC:29417]
ENSGALG00000001314	PTGS1	-1.27109	0.000193705	0.00122862	DOWN	prostaglandin-endoperoxide synthase 1 [Source:HGNC Symbol%3BAcc:HGNC:9604]
ENSGALG00000001319	CAMK1G	1.2027	2.73518e-10	1.20335e-08	UP	calcium/calmodulin dependent protein kinase IG [Source:HGNC Symbol%3BAcc:HGNC:14585]
ENSGALG00000001342	HCN2	1.46733	1.7158e-10	8.07131e-09	UP	hyperpolarization activated cyclic nucleotide gated potassium and sodium channel 2 [Source:HGNC Symbol%3BAcc:HGNC:4846]
ENSGALG00000001347	LHX6	2.46712	1.09317e-05	0.000107767	UP	LIM homeobox 6 [Source:HGNC Symbol%3BAcc:HGNC:21735]
ENSGALG00000001369	-	-1.40744	0.0095929	0.0308069	DOWN	hydroxysteroid (11-beta) dehydrogenase 1b [Source:NCBI gene%3BAcc:419861]
ENSGALG00000001370	ADAMTS8	1.07911	4.09558e-08	9.09654e-07	UP	ADAM metallopeptidase with thrombospondin type 1 motif 8 [Source:HGNC Symbol%3BAcc:HGNC:224]
ENSGALG00000001387	SPNS2	1.58341	1.20288e-05	0.000116577	UP	sphingolipid transporter 2 [Source:HGNC Symbol%3BAcc:HGNC:26992]
ENSGALG00000001391	PLLP	-1.07096	0.000645068	0.00334063	DOWN	plasmolipin [Source:NCBI gene%3BAcc:415650]
ENSGALG00000001418	GUCA1B	3.55129	0.00523703	0.0187617	UP	guanylate cyclase activator 1B [Source:NCBI gene%3BAcc:419864]
ENSGALG00000001428	EFHD1	-1.11217	3.52456e-07	5.74175e-06	DOWN	EF-hand domain family member D1 [Source:NCBI gene%3BAcc:424741]
ENSGALG00000001434	STOM	-1.35727	0.000621406	0.00324241	DOWN	stomatin [Source:HGNC Symbol%3BAcc:HGNC:3383]
ENSGALG00000001442	OPCML	1.36369	3.93057e-15	7.51149e-13	UP	opioid binding protein/cell adhesion molecule like [Source:NCBI gene%3BAcc:395422]
ENSGALG00000001486	ZAP70	-1.21837	0.0053734	0.0191567	DOWN	zeta-chain (TCR) associated protein kinase 70kDa [Source:NCBI gene%3BAcc:420086]
ENSGALG00000001512	KCND3	1.30167	2.09343e-09	7.05009e-08	UP	potassium voltage-gated channel subfamily D member 3 [Source:NCBI gene%3BAcc:374228]
ENSGALG00000001518	ZNF750	-2.44424	0.0106855	0.0336601	DOWN	zinc finger protein 750 [Source:HGNC Symbol%3BAcc:HGNC:25843]
ENSGALG00000001559	ZP3	1.08884	0.000620502	0.00323954	UP	zona pellucida sperm-binding protein 3 [Source:NCBI gene%3BAcc:378906]
ENSGALG00000001561	MXRA8	-1.51575	0.00694238	0.0235537	DOWN	matrix remodeling associated 8 [Source:NCBI gene%3BAcc:395347]
ENSGALG00000001565	C5	-1.65002	6.28481e-06	6.75065e-05	DOWN	complement C5 [Source:HGNC Symbol%3BAcc:HGNC:1331]
ENSGALG00000001569	RHOC	-1.09042	0.00214432	0.00904569	DOWN	ras homolog family member C [Source:NCBI gene%3BAcc:395869]
ENSGALG00000001573	P2RX1	-2.00935	0.000141142	0.000941256	DOWN	purinergic receptor P2X 1 [Source:NCBI gene%3BAcc:395190]
ENSGALG00000001611	B3GAT1	1.16179	2.99233e-14	4.19063e-12	UP	beta-1%2C3-glucuronyltransferase 1 [Source:NCBI gene%3BAcc:373949]
ENSGALG00000001620	-	-1.17773	1.17383e-06	1.62529e-05	DOWN	cutA divalent cation tolerance homolog [Source:NCBI gene%3BAcc:417124]
ENSGALG00000001661	SLC22A7	-2.01737	0.0168929	0.0487023	DOWN	solute carrier family 22 member 7 [Source:NCBI gene%3BAcc:416712]
ENSGALG00000001690	GABRB2	1.10712	1.03047e-07	1.98999e-06	UP	gamma-aminobutyric acid type A receptor beta2 subunit [Source:NCBI gene%3BAcc:414890]
ENSGALG00000001698	GABRA1	1.23002	4.05526e-05	0.000326449	UP	gamma-aminobutyric acid type A receptor alpha1 subunit [Source:NCBI gene%3BAcc:374214]
ENSGALG00000001727	LZTS1	1.50543	3.36839e-10	1.45062e-08	UP	leucine zipper tumor suppressor 1 [Source:HGNC Symbol%3BAcc:HGNC:13861]
ENSGALG00000001758	QSOX2	1.39767	3.76498e-15	7.34812e-13	UP	quiescin sulfhydryl oxidase 2 [Source:HGNC Symbol%3BAcc:HGNC:30249]
ENSGALG00000001764	-	1.63607	1.64349e-06	2.177e-05	UP	hyperpolarization activated cyclic nucleotide gated potassium channel 4 [Source:NCBI gene%3BAcc:427478]
ENSGALG00000001812	ATCAY	1.29248	7.14923e-12	4.94942e-10	UP	ATCAY kinesin light chain interacting caytaxin [Source:HGNC Symbol%3BAcc:HGNC:779]
ENSGALG00000001849	BSN	1.33607	1.62084e-09	5.70748e-08	UP	bassoon presynaptic cytomatrix protein [Source:HGNC Symbol%3BAcc:HGNC:1117]
ENSGALG00000001859	-	1.26646	2.75495e-07	4.70161e-06	UP	-
ENSGALG00000001869	LINGO2	1.53607	4.91904e-05	0.000382879	UP	leucine rich repeat and Ig domain containing 2 [Source:HGNC Symbol%3BAcc:HGNC:21207]
ENSGALG00000001894	-	-1.72591	7.83209e-06	8.13633e-05	DOWN	-
ENSGALG00000001917	SSC4D	1.55045	8.85525e-06	9.04054e-05	UP	scavenger receptor cysteine rich family member with 4 domains [Source:HGNC Symbol%3BAcc:HGNC:14461]
ENSGALG00000001932	SRRM3	1.12612	1.92667e-05	0.000173523	UP	serine/arginine repetitive matrix 3 [Source:HGNC Symbol%3BAcc:HGNC:26729]
ENSGALG00000001934	OPN4	1.3726	0.00737178	0.024738	UP	opsin 4 [Source:NCBI gene%3BAcc:423609]
ENSGALG00000001955	AANAT	1.29772	0.00911652	0.0295185	UP	aralkylamine N-acetyltransferase [Source:NCBI gene%3BAcc:396066]
ENSGALG00000001971	UBE2O	1.27773	3.49908e-21	6.4194e-18	UP	ubiquitin conjugating enzyme E2 O [Source:HGNC Symbol%3BAcc:HGNC:29554]
ENSGALG00000002098	GRIK3	1.16195	6.82286e-09	1.95582e-07	UP	glutamate ionotropic receptor kainate type subunit 3 [Source:HGNC Symbol%3BAcc:HGNC:4581]
ENSGALG00000002105	FOXI1	-1.11218	0.0124693	0.0380446	DOWN	forkhead box I1 [Source:HGNC Symbol%3BAcc:HGNC:3815]
ENSGALG00000002113	LCP2	-1.06919	0.000118216	0.000805335	DOWN	lymphocyte cytosolic protein 2 [Source:NCBI gene%3BAcc:395438]
ENSGALG00000002132	KCNIP1	1.128	2.46756e-07	4.26672e-06	UP	potassium voltage-gated channel interacting protein 1 [Source:HGNC Symbol%3BAcc:HGNC:15521]
ENSGALG00000002165	UNC13B	1.04298	6.45797e-07	9.71926e-06	UP	unc-13 homolog B [Source:HGNC Symbol%3BAcc:HGNC:12566]
ENSGALG00000002186	UNC45B	2.74039	0.0127162	0.0386369	UP	unc-45 myosin chaperone B [Source:HGNC Symbol%3BAcc:HGNC:14304]
ENSGALG00000002204	SLC7A4	1.63835	6.64603e-19	5.08034e-16	UP	solute carrier family 7 member 4 [Source:HGNC Symbol%3BAcc:HGNC:11062]
ENSGALG00000002207	ATP6V1G3	-1.52691	1.69097e-05	0.000155778	DOWN	ATPase H+ transporting V1 subunit G3 [Source:HGNC Symbol%3BAcc:HGNC:18265]
ENSGALG00000002223	LHX9	2.30508	0.00297101	0.0118137	UP	LIM homeobox 9 [Source:NCBI gene%3BAcc:396397]
ENSGALG00000002242	GALNT9	1.70852	7.36519e-09	2.08107e-07	UP	polypeptide N-acetylgalactosaminyltransferase 9 [Source:HGNC Symbol%3BAcc:HGNC:4131]
ENSGALG00000002263	KLHL6	-1.03689	0.00246644	0.010157	DOWN	kelch like family member 6 [Source:NCBI gene%3BAcc:424762]
ENSGALG00000002266	OGDHL	1.99823	2.85431e-16	7.70076e-14	UP	oxoglutarate dehydrogenase like [Source:NCBI gene%3BAcc:423618]
ENSGALG00000002289	CHAT	3.83676	2.98341e-06	3.59853e-05	UP	choline O-acetyltransferase [Source:NCBI gene%3BAcc:395314]
ENSGALG00000002303	LRIT1	-1.49934	0.00417942	0.0155459	DOWN	leucine rich repeat%2C Ig-like and transmembrane domains 1 [Source:HGNC Symbol%3BAcc:HGNC:23404]
ENSGALG00000002312	TMEM132E	1.47588	1.0276e-13	1.28247e-11	UP	transmembrane protein 132E [Source:HGNC Symbol%3BAcc:HGNC:26991]
ENSGALG00000002329	CCL1	-1.65715	0.0174324	0.0498931	DOWN	C-C motif chemokine ligand 1 [Source:NCBI gene%3BAcc:395552]
ENSGALG00000002346	CLSPN	-1.10717	5.92727e-07	9.01673e-06	DOWN	claspin [Source:NCBI gene%3BAcc:428223]
ENSGALG00000002413	-	1.68292	1.24816e-08	3.29004e-07	UP	-
ENSGALG00000002427	SMIM5	-1.34517	1.13878e-07	2.15605e-06	DOWN	small integral membrane protein 5 [Source:NCBI gene%3BAcc:770371]
ENSGALG00000002443	FBXL16	1.0151	1.76931e-06	2.3103e-05	UP	F-box and leucine rich repeat protein 16 [Source:NCBI gene%3BAcc:416405]
ENSGALG00000002455	LRRTM2	1.13749	1.33801e-08	3.49674e-07	UP	leucine rich repeat transmembrane neuronal 2 [Source:HGNC Symbol%3BAcc:HGNC:19409]
ENSGALG00000002492	H6PD	1.01005	2.5964e-05	0.00022405	UP	hexose-6-phosphate dehydrogenase/glucose 1-dehydrogenase [Source:HGNC Symbol%3BAcc:HGNC:4795]
ENSGALG00000002511	-	-2.57129	1.43518e-15	3.21095e-13	DOWN	thyroid stimulating hormone beta [Source:NCBI gene%3BAcc:395937]
ENSGALG00000002532	GJA4	-1.41787	0.00635109	0.0219419	DOWN	gap junction protein alpha 4 [Source:NCBI gene%3BAcc:404529]
ENSGALG00000002549	RGS1	-1.20211	0.00248694	0.0102253	DOWN	regulator of G protein signaling 1 [Source:HGNC Symbol%3BAcc:HGNC:9991]
ENSGALG00000002550	TSHB	-1.31458	0.000355317	0.00202631	DOWN	thyroid stimulating hormone beta [Source:NCBI gene%3BAcc:395937]
ENSGALG00000002561	-	-1.5529	5.09357e-06	5.66686e-05	DOWN	Fanconi anemia complementation group E [Source:NCBI gene%3BAcc:419891]
ENSGALG00000002564	RGS4	1.00739	4.25935e-07	6.75204e-06	UP	regulator of G-protein signaling 4 [Source:NCBI gene%3BAcc:378901]
ENSGALG00000002675	SCUBE3	-2.07938	1.60298e-05	0.000148601	DOWN	signal peptide%2C CUB domain and EGF like domain containing 3 [Source:HGNC Symbol%3BAcc:HGNC:13655]
ENSGALG00000002708	LINGO1	1.0586	2.63665e-07	4.51231e-06	UP	leucine rich repeat and Ig domain containing 1 [Source:HGNC Symbol%3BAcc:HGNC:21205]
ENSGALG00000002771	CRIP1	-1.87954	0.00202406	0.00861092	DOWN	cysteine rich protein 1 [Source:NCBI gene%3BAcc:101747696]
ENSGALG00000002789	MAP2	1.48248	1.19292e-16	3.68414e-14	UP	microtubule associated protein 2 [Source:HGNC Symbol%3BAcc:HGNC:6839]
ENSGALG00000002840	GRM4	1.20371	9.6646e-08	1.87825e-06	UP	glutamate metabotropic receptor 4 [Source:HGNC Symbol%3BAcc:HGNC:4596]
ENSGALG00000002846	NEURL1B	1.16076	5.22751e-06	5.79479e-05	UP	neuralized E3 ubiquitin protein ligase 1B [Source:HGNC Symbol%3BAcc:HGNC:35422]
ENSGALG00000002897	SLC16A14	1.17071	0.000470974	0.00256848	UP	solute carrier family 16 member 14 [Source:HGNC Symbol%3BAcc:HGNC:26417]
ENSGALG00000002911	MOXD1	-1.02358	0.0078632	0.0261279	DOWN	monooxygenase DBH like 1 [Source:NCBI gene%3BAcc:395333]
ENSGALG00000002958	DNER	1.43933	2.81242e-11	1.65374e-09	UP	delta/notch like EGF repeat containing [Source:HGNC Symbol%3BAcc:HGNC:24456]
ENSGALG00000002960	HMGCS2	-1.36106	6.71186e-05	0.000498122	DOWN	3-hydroxy-3-methylglutaryl-CoA synthase 2 [Source:HGNC Symbol%3BAcc:HGNC:5008]
ENSGALG00000002974	SPHKAP	1.3353	1.02007e-08	2.74402e-07	UP	SPHK1 interactor%2C AKAP domain containing [Source:NCBI gene%3BAcc:424789]
ENSGALG00000003076	FASLG	-1.92877	0.00250454	0.0102931	DOWN	Fas ligand (TNF superfamily%2C member 6) [Source:NCBI gene%3BAcc:429064]
ENSGALG00000003085	CDK1	-1.55335	7.03752e-05	0.000516183	DOWN	cyclin dependent kinase 1 [Source:NCBI gene%3BAcc:396252]
ENSGALG00000003114	NOG	1.18156	1.08141e-07	2.0731e-06	UP	noggin [Source:HGNC Symbol%3BAcc:HGNC:7866]
ENSGALG00000003123	CNTNAP1	1.18809	2.83699e-06	3.45766e-05	UP	contactin associated protein 1 [Source:HGNC Symbol%3BAcc:HGNC:8011]
ENSGALG00000003137	RFLNA	-1.27791	9.39764e-05	0.000661078	DOWN	refilin A [Source:HGNC Symbol%3BAcc:HGNC:27051]
ENSGALG00000003164	-	1.57052	8.28379e-14	1.05538e-11	UP	-
ENSGALG00000003175	-	-1.02615	2.45021e-11	1.45947e-09	DOWN	serine/threonine kinase like domain containing 1 [Source:NCBI gene%3BAcc:417154]
ENSGALG00000003201	FBXL8	-1.01515	5.4964e-13	5.54049e-11	DOWN	F-box and leucine rich repeat protein 8 [Source:NCBI gene%3BAcc:415701]
ENSGALG00000003261	PTRF	-1.35117	6.68198e-06	7.09009e-05	DOWN	polymerase I and transcript release factor [Source:NCBI gene%3BAcc:396006]
ENSGALG00000003301	FAM167B	-1.10612	9.59346e-05	0.000672789	DOWN	family with sequence similarity 167 member B [Source:HGNC Symbol%3BAcc:HGNC:28133]
ENSGALG00000003313	-	-1.33969	2.8385e-07	4.80398e-06	DOWN	myotubularin related protein 9-like%2C pseudogene [Source:NCBI gene%3BAcc:419652]
ENSGALG00000003314	RILPL1	-1.00396	0.000710034	0.00362064	DOWN	Rab interacting lysosomal protein like 1 [Source:HGNC Symbol%3BAcc:HGNC:26814]
ENSGALG00000003324	PRRX1	-1.66038	0.00336976	0.0130873	DOWN	paired related homeobox 1 [Source:NCBI gene%3BAcc:373941]
ENSGALG00000003345	-	1.21149	3.5273e-06	4.14554e-05	UP	1-phosphatidylinositol-4%2C5-bisphosphate phosphodiesterase delta-4-like [Source:NCBI gene%3BAcc:420029]
ENSGALG00000003425	GALR1L	1.31054	0.000687035	0.00352077	UP	galanin receptor type 1-like [Source:NCBI gene%3BAcc:415713]
ENSGALG00000003426	RHBDL3	2.4186	3.15235e-08	7.24723e-07	UP	rhomboid like 3 [Source:HGNC Symbol%3BAcc:HGNC:16502]
ENSGALG00000003433	DPEP2	-1.41937	8.77507e-20	7.31761e-17	DOWN	dipeptidase 2 [Source:HGNC Symbol%3BAcc:HGNC:23028]
ENSGALG00000003527	ARRDC2	-1.19713	0.00049875	0.00268961	DOWN	arrestin domain containing 2 [Source:HGNC Symbol%3BAcc:HGNC:25225]
ENSGALG00000003539	KIAA1522	-1.01847	0.000507668	0.00273049	DOWN	KIAA1522 [Source:HGNC Symbol%3BAcc:HGNC:29301]
ENSGALG00000003560	SLC6A2	-1.07345	0.00201812	0.00859634	DOWN	solute carrier family 6 member 2 [Source:NCBI gene%3BAcc:395458]
ENSGALG00000003567	FNDC5	1.50847	1.44829e-07	2.68117e-06	UP	fibronectin type III domain containing 5 [Source:NCBI gene%3BAcc:419667]
ENSGALG00000003580	MMP2	-1.54012	0.00236343	0.00981858	DOWN	matrix metallopeptidase 2 [Source:NCBI gene%3BAcc:386583]
ENSGALG00000003594	ANK1	1.19418	1.04042e-11	6.79271e-10	UP	ankyrin 1 [Source:HGNC Symbol%3BAcc:HGNC:492]
ENSGALG00000003601	ATP2B4	1.07752	5.04259e-15	9.34026e-13	UP	ATPase plasma membrane Ca2+ transporting 4 [Source:HGNC Symbol%3BAcc:HGNC:817]
ENSGALG00000003644	-	-1.25113	6.48616e-07	9.75369e-06	DOWN	C2 calcium dependent domain containing 4A [Source:NCBI gene%3BAcc:427491]
ENSGALG00000003645	-	1.30671	1.68417e-08	4.27354e-07	UP	phosphatidylinositol transfer protein membrane associated 2 [Source:NCBI gene%3BAcc:416830]
ENSGALG00000003657	UNC119	1.02633	4.96641e-06	5.57271e-05	UP	unc-119 lipid binding chaperone [Source:HGNC Symbol%3BAcc:HGNC:12565]
ENSGALG00000003658	DHX35	1.2255	3.20639e-09	1.01421e-07	UP	DEAH-box helicase 35 [Source:HGNC Symbol%3BAcc:HGNC:15861]
ENSGALG00000003677	NTNG2	1.18087	1.48735e-09	5.39267e-08	UP	netrin G2 [Source:HGNC Symbol%3BAcc:HGNC:14288]
ENSGALG00000003695	MINPP1	1.08743	4.89299e-11	2.6402e-09	UP	multiple inositol-polyphosphate phosphatase 1 [Source:NCBI gene%3BAcc:395356]
ENSGALG00000003744	ADAM19	1.03209	4.05832e-05	0.000326552	UP	ADAM metallopeptidase domain 19 [Source:NCBI gene%3BAcc:416244]
ENSGALG00000003747	-	-1.05267	0.00383778	0.0144992	DOWN	oncostatin M receptor [Source:NCBI gene%3BAcc:427446]
ENSGALG00000003774	ATP13A2	-1.24808	3.96728e-12	2.98294e-10	DOWN	ATPase cation transporting 13A2 [Source:HGNC Symbol%3BAcc:HGNC:30213]
ENSGALG00000003777	NELL1	1.2324	1.77012e-13	2.02041e-11	UP	neural EGFL like 1 [Source:HGNC Symbol%3BAcc:HGNC:7750]
ENSGALG00000003792	FYB	-1.30061	2.28293e-06	2.8786e-05	DOWN	FYN binding protein [Source:NCBI gene%3BAcc:427448]
ENSGALG00000003803	DAB2	-1.29485	1.07577e-07	2.06661e-06	DOWN	DAB adaptor protein 2 [Source:HGNC Symbol%3BAcc:HGNC:2662]
ENSGALG00000003818	CYFIP2	1.59198	9.34944e-18	4.46612e-15	UP	cytoplasmic FMR1 interacting protein 2 [Source:HGNC Symbol%3BAcc:HGNC:13760]
ENSGALG00000003849	TRPM1	-1.49867	4.90513e-05	0.000382278	DOWN	transient receptor potential cation channel subfamily M member 1 [Source:HGNC Symbol%3BAcc:HGNC:7146]
ENSGALG00000003866	FIBCD1	1.2949	5.74127e-06	6.26587e-05	UP	fibrinogen C domain containing 1 [Source:HGNC Symbol%3BAcc:HGNC:25922]
ENSGALG00000003904	MLPH	1.19526	5.5847e-06	6.1278e-05	UP	melanophilin [Source:NCBI gene%3BAcc:424019]
ENSGALG00000003911	CACNG5	1.30698	2.18494e-06	2.77213e-05	UP	calcium voltage-gated channel auxiliary subunit gamma 5 [Source:HGNC Symbol%3BAcc:HGNC:1409]
ENSGALG00000003921	DBNDD2	-1.02001	2.97168e-05	0.000251701	DOWN	dysbindin domain containing 2 [Source:HGNC Symbol%3BAcc:HGNC:15881]
ENSGALG00000003928	LHX3	-1.75668	0.0143174	0.0425787	DOWN	LIM homeobox 3 [Source:NCBI gene%3BAcc:373940]
ENSGALG00000003939	KLF2	-1.58629	0.0151661	0.0445823	DOWN	Kruppel like factor 2 [Source:NCBI gene%3BAcc:420148]
ENSGALG00000004028	MATN4	-1.69644	0.000865094	0.00424586	DOWN	matrilin 4 [Source:HGNC Symbol%3BAcc:HGNC:6910]
ENSGALG00000004033	GALNT10	1.17728	1.06352e-05	0.000105205	UP	polypeptide N-acetylgalactosaminyltransferase 10 [Source:HGNC Symbol%3BAcc:HGNC:19873]
ENSGALG00000004093	TBX22	-1.89965	0.00541405	0.0192642	DOWN	T-box 22 [Source:NCBI gene%3BAcc:373895]
ENSGALG00000004096	CHRNA7	1.26731	7.52491e-06	7.88654e-05	UP	cholinergic receptor nicotinic alpha 7 subunit [Source:NCBI gene%3BAcc:374001]
ENSGALG00000004101	NMUR2	1.13064	0.00671942	0.0229604	UP	neuromedin U receptor 2 [Source:NCBI gene%3BAcc:427636]
ENSGALG00000004111	GPR174	-1.1097	0.00699516	0.023669	DOWN	G protein-coupled receptor 174 [Source:NCBI gene%3BAcc:422146]
ENSGALG00000004146	RIMS4	1.72706	5.13248e-11	2.7452e-09	UP	regulating synaptic membrane exocytosis 4 [Source:HGNC Symbol%3BAcc:HGNC:16183]
ENSGALG00000004162	SLC16A6	-1.01258	0.000323891	0.00187804	DOWN	solute carrier family 16 member 6 [Source:HGNC Symbol%3BAcc:HGNC:10927]
ENSGALG00000004167	-	-2.1609	6.57411e-08	1.36167e-06	DOWN	serglycin [Source:NCBI gene%3BAcc:423695]
ENSGALG00000004170	ADA	-1.22128	1.33787e-05	0.000127504	DOWN	adenosine deaminase [Source:NCBI gene%3BAcc:419194]
ENSGALG00000004234	PGGHG	-1.01768	0.00195441	0.00837354	DOWN	protein-glucosylgalactosylhydroxylysine glucosidase [Source:NCBI gene%3BAcc:422991]
ENSGALG00000004239	IFITM5	-1.72897	0.000401756	0.00224577	DOWN	interferon induced transmembrane protein 5 [Source:NCBI gene%3BAcc:422992]
ENSGALG00000004252	-	-1.05922	8.03999e-05	0.000578438	DOWN	cathepsin L1-like [Source:NCBI gene%3BAcc:420160]
ENSGALG00000004286	COL13A1	-1.41571	2.15274e-09	7.23337e-08	DOWN	collagen type XIII alpha 1 chain [Source:HGNC Symbol%3BAcc:HGNC:2190]
ENSGALG00000004319	NUDT13	-1.02669	3.87881e-07	6.2367e-06	DOWN	nudix hydrolase 13 [Source:HGNC Symbol%3BAcc:HGNC:18827]
ENSGALG00000004321	OSER1	-1.7368	1.67489e-14	2.45821e-12	DOWN	oxidative stress responsive serine rich 1 [Source:NCBI gene%3BAcc:419203]
ENSGALG00000004336	INPPL1	-1.79912	0.00130984	0.00600456	DOWN	inositol polyphosphate phosphatase like 1 [Source:HGNC Symbol%3BAcc:HGNC:6080]
ENSGALG00000004358	AMZ1	1.11641	0.0027511	0.0110995	UP	archaelysin family metallopeptidase 1 [Source:HGNC Symbol%3BAcc:HGNC:22231]
ENSGALG00000004367	AWAT1	-1.29485	4.25969e-05	0.000340664	DOWN	acyl-CoA wax alcohol acyltransferase 1 [Source:NCBI gene%3BAcc:428693]
ENSGALG00000004394	-	-1.64286	0.00588683	0.0206659	DOWN	poly(rC) binding protein 3 [Source:NCBI gene%3BAcc:100858906]
ENSGALG00000004418	SSTR2	1.65518	3.19278e-08	7.30358e-07	UP	somatostatin receptor 2 [Source:NCBI gene%3BAcc:395305]
ENSGALG00000004424	SEC16B	-1.06684	0.00306282	0.012084	DOWN	SEC16 homolog B%2C endoplasmic reticulum export factor [Source:NCBI gene%3BAcc:424431]
ENSGALG00000004436	CYP3A4	-1.57587	0.00453499	0.0166231	DOWN	cytochrome P450 family 3 subfamily A member 4 [Source:NCBI gene%3BAcc:416477]
ENSGALG00000004448	BRINP2	1.12093	2.38968e-13	2.65704e-11	UP	BMP/retinoic acid inducible neural specific 2 [Source:HGNC Symbol%3BAcc:HGNC:13746]
ENSGALG00000004472	ASTN1	1.03189	1.01954e-27	9.35221e-24	UP	astrotactin 1 [Source:HGNC Symbol%3BAcc:HGNC:773]
ENSGALG00000004498	SLC2A10	-1.09683	0.00608981	0.0212281	DOWN	solute carrier family 2 member 10 [Source:HGNC Symbol%3BAcc:HGNC:13444]
ENSGALG00000004538	TNN	-1.14233	0.0116421	0.036097	DOWN	tenascin N [Source:HGNC Symbol%3BAcc:HGNC:22942]
ENSGALG00000004581	NDST1	1.1167	4.93988e-17	1.74283e-14	UP	N-deacetylase and N-sulfotransferase 1 [Source:HGNC Symbol%3BAcc:HGNC:7680]
ENSGALG00000004611	FBXL18	1.24678	8.08402e-10	3.17018e-08	UP	F-box and leucine rich repeat protein 18 [Source:NCBI gene%3BAcc:416484]
ENSGALG00000004627	-	2.60615	0.000193858	0.00122893	UP	-
ENSGALG00000004637	-	-1.51145	7.85943e-11	3.97215e-09	DOWN	sedoheptulokinase [Source:NCBI gene%3BAcc:417607]
ENSGALG00000004642	NMNAT2	1.60081	3.91719e-17	1.46663e-14	UP	nicotinamide nucleotide adenylyltransferase 2 [Source:HGNC Symbol%3BAcc:HGNC:16789]
ENSGALG00000004665	KPNA7	2.39143	0.00120556	0.00560498	UP	karyopherin subunit alpha 7 [Source:HGNC Symbol%3BAcc:HGNC:21839]
ENSGALG00000004675	RGS9BP	1.06558	1.39962e-06	1.89501e-05	UP	regulator of G-protein signaling 9 binding protein [Source:NCBI gene%3BAcc:395170]
ENSGALG00000004687	CENPP	-1.53338	0.00265016	0.0107518	DOWN	centromere protein P [Source:NCBI gene%3BAcc:415952]
ENSGALG00000004719	SPTAN1	1.2098	1.09443e-10	5.35426e-09	UP	spectrin alpha%2C non-erythrocytic 1 [Source:NCBI gene%3BAcc:374234]
ENSGALG00000004742	BMP15	1.937	0.000341884	0.00196744	UP	bone morphogenetic protein 15 [Source:NCBI gene%3BAcc:428697]
ENSGALG00000004840	-	1.3951	8.04588e-08	1.61801e-06	UP	-
ENSGALG00000004842	NT5M	1.13476	3.17448e-09	1.00934e-07	UP	5'%2C3'-nucleotidase%2C mitochondrial [Source:HGNC Symbol%3BAcc:HGNC:15769]
ENSGALG00000004849	WSCD2	1.65424	6.41915e-15	1.13236e-12	UP	WSC domain containing 2 [Source:HGNC Symbol%3BAcc:HGNC:29117]
ENSGALG00000004852	DNM1	1.48652	3.41618e-11	1.92249e-09	UP	dynamin 1 [Source:HGNC Symbol%3BAcc:HGNC:2972]
ENSGALG00000004879	SLC6A11	1.22421	2.75951e-16	7.59605e-14	UP	solute carrier family 6 member 11 [Source:HGNC Symbol%3BAcc:HGNC:11044]
ENSGALG00000004946	-	-1.74395	1.4288e-05	0.000134632	DOWN	collagen type IV alpha 4 chain [Source:NCBI gene%3BAcc:424799]
ENSGALG00000004955	-	1.0747	2.77887e-08	6.58672e-07	UP	-
ENSGALG00000004965	SLC27A4	1.51571	4.81577e-17	1.73236e-14	UP	solute carrier family 27 member 4 [Source:HGNC Symbol%3BAcc:HGNC:10998]
ENSGALG00000004966	NYAP2	1.35931	1.66305e-07	3.01784e-06	UP	neuronal tyrosine-phosphorylated phosphoinositide-3-kinase adaptor 2 [Source:HGNC Symbol%3BAcc:HGNC:29291]
ENSGALG00000005007	-	2.02704	0.0122563	0.0375821	UP	dual specificity phosphatase 13-like [Source:NCBI gene%3BAcc:423731]
ENSGALG00000005061	PPM1E	1.22212	3.4892e-13	3.6789e-11	UP	protein phosphatase%2C Mg2+/Mn2+ dependent 1E [Source:HGNC Symbol%3BAcc:HGNC:19322]
ENSGALG00000005063	ST6GALNAC4	-1.23707	3.5665e-08	8.0979e-07	DOWN	ST6 N-acetylgalactosaminide alpha-2%2C6-sialyltransferase 4 [Source:NCBI gene%3BAcc:395182]
ENSGALG00000005094	GRAPL	-1.11989	5.38126e-07	8.25456e-06	DOWN	GRB2 related adaptor protein like [Source:NCBI gene%3BAcc:416523]
ENSGALG00000005103	GDPD1	1.76326	6.82317e-16	1.71476e-13	UP	glycerophosphodiester phosphodiesterase domain containing 1 [Source:NCBI gene%3BAcc:417631]
ENSGALG00000005123	WNT7A	1.57149	1.27863e-10	6.13451e-09	UP	Wnt family member 7A [Source:NCBI gene%3BAcc:374168]
ENSGALG00000005128	PTPDC1	-1.06485	1.50082e-06	2.01272e-05	DOWN	protein tyrosine phosphatase domain containing 1 [Source:HGNC Symbol%3BAcc:HGNC:30184]
ENSGALG00000005171	AP1S3	-1.00395	0.000880184	0.00430036	DOWN	adaptor related protein complex 1 sigma 3 subunit [Source:NCBI gene%3BAcc:424807]
ENSGALG00000005173	TUBD1	-1.06209	1.17296e-07	2.21163e-06	DOWN	tubulin delta 1 [Source:HGNC Symbol%3BAcc:HGNC:16811]
ENSGALG00000005214	TERB1	-1.00681	0.00143662	0.0065029	DOWN	telomere repeat binding bouquet formation protein 1 [Source:HGNC Symbol%3BAcc:HGNC:26675]
ENSGALG00000005215	CACNA1H	1.08725	2.06107e-05	0.000183823	UP	calcium voltage-gated channel subunit alpha1 H [Source:HGNC Symbol%3BAcc:HGNC:1395]
ENSGALG00000005242	-	1.98934	5.07479e-08	1.08637e-06	UP	growth-hormone releasing hormone-like peptide receptor [Source:NCBI gene%3BAcc:428397]
ENSGALG00000005256	EPHA4	1.44437	4.33602e-11	2.35351e-09	UP	EPH receptor A4 [Source:NCBI gene%3BAcc:395559]
ENSGALG00000005259	VIPR1	1.4179	8.08344e-05	0.000581336	UP	vasoactive intestinal peptide receptor 1 [Source:NCBI gene%3BAcc:395329]
ENSGALG00000005265	SYT9	1.17643	1.39252e-08	3.62887e-07	UP	synaptotagmin 9 [Source:HGNC Symbol%3BAcc:HGNC:19265]
ENSGALG00000005294	PPFIBP2	-1.0981	2.6447e-09	8.67973e-08	DOWN	PPFIA binding protein 2 [Source:HGNC Symbol%3BAcc:HGNC:9250]
ENSGALG00000005319	CDH8	1.02078	1.5728e-07	2.88258e-06	UP	cadherin 8 [Source:NCBI gene%3BAcc:427553]
ENSGALG00000005323	DIRAS2	1.3434	2.21135e-05	0.000195704	UP	DIRAS family GTPase 2 [Source:HGNC Symbol%3BAcc:HGNC:19323]
ENSGALG00000005409	LHX1	1.41937	8.01723e-13	7.66063e-11	UP	LIM homeobox 1 [Source:NCBI gene%3BAcc:396381]
ENSGALG00000005411	MEIOB	-1.48804	3.62278e-06	4.23335e-05	DOWN	meiosis specific with OB-fold [Source:HGNC Symbol%3BAcc:HGNC:28569]
ENSGALG00000005412	SNAP47	1.08322	2.94081e-09	9.48192e-08	UP	synaptosome associated protein 47 [Source:HGNC Symbol%3BAcc:HGNC:30669]
ENSGALG00000005419	ERC2	1.23215	1.2755e-06	1.74629e-05	UP	ELKS/RAB6-interacting/CAST family member 2 [Source:HGNC Symbol%3BAcc:HGNC:31922]
ENSGALG00000005435	-	-1.92683	0.00985875	0.0315047	DOWN	polycystin 1 like 2 [Source:NCBI gene%3BAcc:112533304]
ENSGALG00000005458	RPL3L	2.84189	0.000851558	0.00419965	UP	ribosomal protein L3 like [Source:NCBI gene%3BAcc:416542]
ENSGALG00000005467	HSD17B2	2.09018	0.000214673	0.00133279	UP	hydroxysteroid 17-beta dehydrogenase 2 [Source:HGNC Symbol%3BAcc:HGNC:5211]
ENSGALG00000005476	PTH2R	-1.16424	0.0141853	0.0422542	DOWN	parathyroid hormone 2 receptor [Source:NCBI gene%3BAcc:420401]
ENSGALG00000005483	CDH13	1.30436	7.74363e-12	5.30092e-10	UP	cadherin 13 [Source:NCBI gene%3BAcc:414849]
ENSGALG00000005502	KCNG4	1.01351	0.00635197	0.0219419	UP	potassium voltage-gated channel modifier subfamily G member 4 [Source:HGNC Symbol%3BAcc:HGNC:19697]
ENSGALG00000005524	NTSR1	1.70297	3.8512e-08	8.62687e-07	UP	neurotensin receptor 1 [Source:NCBI gene%3BAcc:428149]
ENSGALG00000005540	MICAL2	-1.24855	7.60561e-05	0.000551076	DOWN	microtubule associated monooxygenase%2C calponin and LIM domain containing 2 [Source:HGNC Symbol%3BAcc:HGNC:24693]
ENSGALG00000005554	ADIPOQ	-1.50047	0.00480863	0.0174484	DOWN	adiponectin%2C C1Q and collagen domain containing [Source:NCBI gene%3BAcc:404536]
ENSGALG00000005589	SYNGR3	1.70186	5.85834e-15	1.0537e-12	UP	synaptogyrin 3 [Source:NCBI gene%3BAcc:416548]
ENSGALG00000005599	-	1.13894	0.000337999	0.00194875	UP	UDP glycosyltransferase 8-like [Source:NCBI gene%3BAcc:428949]
ENSGALG00000005621	CAMK2A	1.63051	5.95692e-14	7.86227e-12	UP	calcium/calmodulin dependent protein kinase II alpha [Source:NCBI gene%3BAcc:374175]
ENSGALG00000005628	COL9A3	-1.07521	0.000457968	0.00250952	DOWN	collagen type IX alpha 3 chain [Source:NCBI gene%3BAcc:396242]
ENSGALG00000005631	TRPM2	1.39932	1.02762e-07	1.9866e-06	UP	transient receptor potential cation channel subfamily M member 2 [Source:HGNC Symbol%3BAcc:HGNC:12339]
ENSGALG00000005634	CRYBA4	-1.41305	0.000230732	0.00141762	DOWN	crystallin beta A4 [Source:NCBI gene%3BAcc:373998]
ENSGALG00000005644	MYO1G	-1.13029	2.70108e-05	0.000231236	DOWN	myosin IG [Source:NCBI gene%3BAcc:420412]
ENSGALG00000005661	-	1.48921	2.91989e-10	1.27807e-08	UP	zinc finger protein 91-like [Source:NCBI gene%3BAcc:101748352]
ENSGALG00000005662	AMPD3	1.19302	1.24415e-06	1.70592e-05	UP	adenosine monophosphate deaminase 3 [Source:NCBI gene%3BAcc:423041]
ENSGALG00000005733	WNT8B	1.61851	0.00677329	0.0230757	UP	Wnt family member 8B [Source:HGNC Symbol%3BAcc:HGNC:12789]
ENSGALG00000005845	SLC7A5	1.19359	5.9761e-17	1.99341e-14	UP	solute carrier family 7 member 5 [Source:NCBI gene%3BAcc:415832]
ENSGALG00000005853	HTR2C	1.12521	2.62137e-06	3.24394e-05	UP	5-hydroxytryptamine receptor 2C [Source:NCBI gene%3BAcc:428707]
ENSGALG00000005857	ALOX5	-1.0992	0.000146292	0.000971011	DOWN	arachidonate 5-lipoxygenase [Source:HGNC Symbol%3BAcc:HGNC:435]
ENSGALG00000005891	DGCR2	1.02563	1.74283e-17	7.10532e-15	UP	DiGeorge syndrome critical region gene 2 [Source:HGNC Symbol%3BAcc:HGNC:2845]
ENSGALG00000005896	-	-1.61097	0.00287194	0.0114965	DOWN	carbonic anhydrase 15-like [Source:NCBI gene%3BAcc:416927]
ENSGALG00000005956	-	-1.40193	0.000863266	0.00423916	DOWN	annexin A8-like 1 [Source:NCBI gene%3BAcc:423774]
ENSGALG00000005971	RIC3	1.60103	7.96966e-17	2.56511e-14	UP	RIC3 acetylcholine receptor chaperone [Source:HGNC Symbol%3BAcc:HGNC:30338]
ENSGALG00000005977	BTBD8	1.05202	1.61896e-07	2.94658e-06	UP	BTB domain containing 8 [Source:HGNC Symbol%3BAcc:HGNC:21019]
ENSGALG00000005995	SLC13A5	-1.04914	1.23109e-09	4.59058e-08	DOWN	solute carrier family 13 member 5 [Source:HGNC Symbol%3BAcc:HGNC:23089]
ENSGALG00000006051	CDC7	-1.03258	0.0157233	0.0458893	DOWN	cell division cycle 7 [Source:HGNC Symbol%3BAcc:HGNC:1745]
ENSGALG00000006053	SLC2A11	1.14143	7.99781e-06	8.28971e-05	UP	solute carrier family 2 member 11 [Source:NCBI gene%3BAcc:427704]
ENSGALG00000006054	CALCA	1.89866	0.00117943	0.00550999	UP	calcitonin [Source:NCBI gene%3BAcc:396256]
ENSGALG00000006087	GPC3	1.1502	5.64819e-12	4.01634e-10	UP	glypican 3 [Source:HGNC Symbol%3BAcc:HGNC:4451]
ENSGALG00000006097	PLXNA1	1.05874	3.09325e-20	3.11208e-17	UP	plexin A1 [Source:HGNC Symbol%3BAcc:HGNC:9099]
ENSGALG00000006110	PLK1	1.67838	0.0167648	0.0483748	UP	polo like kinase 1 [Source:NCBI gene%3BAcc:416575]
ENSGALG00000006112	SCN5A	1.19803	3.95841e-06	4.56448e-05	UP	sodium voltage-gated channel alpha subunit 5 [Source:NCBI gene%3BAcc:395947]
ENSGALG00000006130	STMN3	1.38264	3.49303e-12	2.68131e-10	UP	stathmin 3 [Source:NCBI gene%3BAcc:419263]
ENSGALG00000006137	-	1.07918	2.9668e-07	4.97978e-06	UP	Rho GTPase activating protein 22 [Source:NCBI gene%3BAcc:423779]
ENSGALG00000006165	-	-1.33882	4.4509e-05	0.00035349	DOWN	-
ENSGALG00000006167	LRRC8B	1.04681	2.45441e-07	4.25527e-06	UP	leucine rich repeat containing 8 VRAC subunit B [Source:HGNC Symbol%3BAcc:HGNC:30692]
ENSGALG00000006189	CRYGN	-1.62614	3.64405e-07	5.9058e-06	DOWN	crystallin gamma N [Source:NCBI gene%3BAcc:428406]
ENSGALG00000006217	S100B	-1.17264	2.5531e-07	4.38159e-06	DOWN	S100 calcium binding protein B [Source:NCBI gene%3BAcc:424038]
ENSGALG00000006220	KCNC1	1.71878	8.31587e-15	1.42582e-12	UP	potassium voltage-gated channel subfamily C member 1 [Source:HGNC Symbol%3BAcc:HGNC:6233]
ENSGALG00000006258	SPOCK1	1.39765	3.13104e-12	2.43398e-10	UP	SPARC (osteonectin)%2C cwcv and kazal like domains proteoglycan 1 [Source:HGNC Symbol%3BAcc:HGNC:11251]
ENSGALG00000006272	-	1.01106	1.40149e-14	2.12493e-12	UP	endothelin converting enzyme 2 [Source:NCBI gene%3BAcc:100857430]
ENSGALG00000006290	HS3ST4	1.54799	2.84747e-08	6.70291e-07	UP	heparan sulfate-glucosamine 3-sulfotransferase 4 [Source:HGNC Symbol%3BAcc:HGNC:5200]
ENSGALG00000006343	ACTA2	-1.63221	0.000175971	0.00113236	DOWN	actin%2C alpha 2%2C smooth muscle%2C aorta [Source:NCBI gene%3BAcc:423787]
ENSGALG00000006351	FAS	-1.07915	0.00326076	0.0127293	DOWN	Fas cell surface death receptor [Source:NCBI gene%3BAcc:395274]
ENSGALG00000006361	NEU4	1.17783	5.55532e-06	6.10652e-05	UP	neuraminidase 4 [Source:HGNC Symbol%3BAcc:HGNC:21328]
ENSGALG00000006368	PTPN5	1.1373	1.91468e-06	2.47024e-05	UP	protein tyrosine phosphatase non-receptor type 5 [Source:HGNC Symbol%3BAcc:HGNC:9657]
ENSGALG00000006376	TMC3	-2.48415	1.91642e-15	4.18555e-13	DOWN	transmembrane channel like 3 [Source:NCBI gene%3BAcc:415470]
ENSGALG00000006393	-	-2.77984	0.000400995	0.0022422	DOWN	-
ENSGALG00000006407	-	-1.29011	4.51151e-08	9.84163e-07	DOWN	Gallus gallus death domain-containing tumor necrosis factor receptor superfamily member 23 (LOC378902)%2C mRNA. [Source:RefSeq mRNA%3BAcc:NM_204386]
ENSGALG00000006421	SLC16A12	-1.25909	0.00661651	0.0226721	DOWN	solute carrier family 16 member 12 [Source:HGNC Symbol%3BAcc:HGNC:23094]
ENSGALG00000006460	TTLL9	-1.16049	1.07968e-13	1.31805e-11	DOWN	tubulin tyrosine ligase like 9 [Source:HGNC Symbol%3BAcc:HGNC:16118]
ENSGALG00000006467	XKR7	1.06449	2.47069e-05	0.000214517	UP	XK related 7 [Source:HGNC Symbol%3BAcc:HGNC:23062]
ENSGALG00000006471	SLCO2A1	-1.38406	7.27471e-05	0.000530031	DOWN	solute carrier organic anion transporter family member 2A1 [Source:NCBI gene%3BAcc:424862]
ENSGALG00000006473	PLXNA4	1.78041	9.69611e-15	1.60897e-12	UP	plexin A4 [Source:HGNC Symbol%3BAcc:HGNC:9102]
ENSGALG00000006520	MYH11	-1.41403	1.87457e-10	8.70654e-09	DOWN	myosin%2C heavy chain 11%2C smooth muscle [Source:NCBI gene%3BAcc:396211]
ENSGALG00000006560	SEMA3A	2.03068	1.31201e-07	2.45363e-06	UP	semaphorin 3A [Source:NCBI gene%3BAcc:395825]
ENSGALG00000006567	UBASH3B	1.34878	2.21292e-09	7.39493e-08	UP	ubiquitin associated and SH3 domain containing B [Source:HGNC Symbol%3BAcc:HGNC:29884]
ENSGALG00000006575	VIPR2	1.64844	2.44297e-05	0.000212511	UP	vasoactive intestinal peptide receptor 2 [Source:NCBI gene%3BAcc:420453]
ENSGALG00000006644	-	1.15862	9.69052e-16	2.37043e-13	UP	acyl-CoA synthetase long-chain family member 6 [Source:NCBI gene%3BAcc:416324]
ENSGALG00000006677	P4HA2	1.11285	4.52333e-12	3.30725e-10	UP	prolyl 4-hydroxylase subunit alpha 2 [Source:NCBI gene%3BAcc:416326]
ENSGALG00000006681	BRSK1	1.14904	9.16557e-11	4.55695e-09	UP	BR serine/threonine kinase 1 [Source:NCBI gene%3BAcc:423098]
ENSGALG00000006690	ECHDC3	-1.24789	2.45112e-20	2.81051e-17	DOWN	enoyl-CoA hydratase domain containing 3 [Source:NCBI gene%3BAcc:419098]
ENSGALG00000006705	-	-1.61544	2.77681e-09	9.06465e-08	DOWN	myoferlin [Source:NCBI gene%3BAcc:423805]
ENSGALG00000006775	TGM2	-1.34788	1.18789e-08	3.14927e-07	DOWN	transglutaminase 2 [Source:NCBI gene%3BAcc:396432]
ENSGALG00000006797	ADARB2	1.84315	1.25147e-13	1.50062e-11	UP	adenosine deaminase RNA specific B2 (inactive) [Source:HGNC Symbol%3BAcc:HGNC:227]
ENSGALG00000006821	TNMD	-2	0.000867566	0.00425117	DOWN	tenomodulin [Source:NCBI gene%3BAcc:404530]
ENSGALG00000006822	PCDH19	1.20568	1.31182e-12	1.13522e-10	UP	protocadherin 19 [Source:NCBI gene%3BAcc:422263]
ENSGALG00000006851	-	1.04299	7.40333e-10	2.92719e-08	UP	protocadherin 11 X-linked [Source:NCBI gene%3BAcc:422264]
ENSGALG00000006877	KLHL4	1.2359	0.000608655	0.00318766	UP	kelch like family member 4 [Source:HGNC Symbol%3BAcc:HGNC:6355]
ENSGALG00000006882	ST8SIA2	1.45467	1.22743e-09	4.58624e-08	UP	ST8 alpha-N-acetyl-neuraminide alpha-2%2C8-sialyltransferase 2 [Source:NCBI gene%3BAcc:414336]
ENSGALG00000006889	TMC7	-1.24957	1.43728e-05	0.000135292	DOWN	transmembrane channel like 7 [Source:NCBI gene%3BAcc:416610]
ENSGALG00000006997	BRINP1	1.03627	5.18411e-11	2.76476e-09	UP	BMP/retinoic acid inducible neural specific 1 [Source:NCBI gene%3BAcc:395098]
ENSGALG00000007038	ASTN2	1.06135	2.71407e-09	8.8915e-08	UP	astrotactin 2 [Source:HGNC Symbol%3BAcc:HGNC:17021]
ENSGALG00000007079	PAPPA	1.88149	2.40827e-06	3.02204e-05	UP	pappalysin 1 [Source:HGNC Symbol%3BAcc:HGNC:8602]
ENSGALG00000007080	-	-1.49811	6.35827e-07	9.60859e-06	DOWN	-
ENSGALG00000007109	APOA4	1.47967	0.00897314	0.0291468	UP	apolipoprotein A4 [Source:NCBI gene%3BAcc:395780]
ENSGALG00000007133	-	1.21841	0.00841826	0.0276578	UP	small integral membrane protein 10 like 1 [Source:NCBI gene%3BAcc:100859904]
ENSGALG00000007139	FAM107A	1.51366	9.71082e-07	1.37677e-05	UP	family with sequence similarity 107 member A [Source:HGNC Symbol%3BAcc:HGNC:30827]
ENSGALG00000007211	CDH22	1.80327	1.05064e-22	3.855e-19	UP	cadherin 22 [Source:HGNC Symbol%3BAcc:HGNC:13251]
ENSGALG00000007217	BEST1	-1.15659	0.0173262	0.0496512	DOWN	bestrophin 1 [Source:HGNC Symbol%3BAcc:HGNC:12703]
ENSGALG00000007268	-	1.23159	4.96178e-11	2.66947e-09	UP	calcium dependent secretion activator [Source:NCBI gene%3BAcc:416075]
ENSGALG00000007269	GABRA3	1.25172	8.74773e-13	8.10535e-11	UP	gamma-aminobutyric acid type A receptor alpha3 subunit [Source:HGNC Symbol%3BAcc:HGNC:4077]
ENSGALG00000007284	SYP	1.25286	1.55974e-08	3.99093e-07	UP	synaptophysin [Source:NCBI gene%3BAcc:396359]
ENSGALG00000007298	BACE1	1.04117	1.76175e-18	1.07737e-15	UP	beta-secretase 1 [Source:HGNC Symbol%3BAcc:HGNC:933]
ENSGALG00000007346	JCAD	-1.41544	2.05091e-09	6.94205e-08	DOWN	junctional cadherin 5 associated [Source:HGNC Symbol%3BAcc:HGNC:29283]
ENSGALG00000007354	CIT	1.29683	3.3744e-11	1.90482e-09	UP	citron rho-interacting serine/threonine kinase [Source:HGNC Symbol%3BAcc:HGNC:1985]
ENSGALG00000007356	MAP3K8	-1.16497	0.00865298	0.0282973	DOWN	mitogen-activated protein kinase kinase kinase 8 [Source:HGNC Symbol%3BAcc:HGNC:6860]
ENSGALG00000007367	WFIKKN2	-1.12622	0.00165482	0.00729969	DOWN	WAP%2C follistatin/kazal%2C immunoglobulin%2C kunitz and netrin domain containing 2 [Source:HGNC Symbol%3BAcc:HGNC:30916]
ENSGALG00000007412	MPZL2	-2.31311	0.000294215	0.0017367	DOWN	myelin protein zero like 2 [Source:NCBI gene%3BAcc:419779]
ENSGALG00000007418	CD3D	-1.14333	0.00101121	0.00481988	DOWN	CD3d molecule [Source:NCBI gene%3BAcc:396518]
ENSGALG00000007448	SPRY3	2.63105	1.50776e-06	2.01908e-05	UP	sprouty RTK signaling antagonist 3 [Source:NCBI gene%3BAcc:428712]
ENSGALG00000007503	KMO	-4.15686	0.00283394	0.0113792	DOWN	kynurenine 3-monooxygenase [Source:HGNC Symbol%3BAcc:HGNC:6381]
ENSGALG00000007526	-	-1.38348	0.000111383	0.00076333	DOWN	putative glutamine amidotransferase like class 1 domain containing 3A-like 2 [Source:NCBI gene%3BAcc:422305]
ENSGALG00000007539	ANKRD2	-1.48678	0.00521711	0.0187049	DOWN	ankyrin repeat domain 2 [Source:HGNC Symbol%3BAcc:HGNC:495]
ENSGALG00000007579	APBB1IP	-1.22006	7.16643e-10	2.83964e-08	DOWN	amyloid beta precursor protein binding family B member 1 interacting protein [Source:NCBI gene%3BAcc:420492]
ENSGALG00000007594	ASB12	1.42834	0.00412618	0.0153735	UP	ankyrin repeat and SOCS box containing 12 [Source:NCBI gene%3BAcc:422313]
ENSGALG00000007620	GFRA3	1.27999	0.00019537	0.00123638	UP	GDNF family receptor alpha 3 [Source:HGNC Symbol%3BAcc:HGNC:4245]
ENSGALG00000007631	MEGF11	1.43317	3.91593e-08	8.7505e-07	UP	multiple EGF like domains 11 [Source:HGNC Symbol%3BAcc:HGNC:29635]
ENSGALG00000007667	GPR158	1.65631	4.19414e-11	2.30376e-09	UP	G protein-coupled receptor 158 [Source:NCBI gene%3BAcc:100859400]
ENSGALG00000007681	HTR2B	-1.3096	0.0161584	0.0469129	DOWN	5-hydroxytryptamine receptor 2B [Source:NCBI gene%3BAcc:395581]
ENSGALG00000007698	-	-1.48541	2.19335e-07	3.85802e-06	DOWN	caspase recruitment domain family%2C member 8 [Source:NCBI gene%3BAcc:416998]
ENSGALG00000007710	-	-1.42647	0.00115342	0.00540365	DOWN	ras-like protein family member 11A-like [Source:NCBI gene%3BAcc:422321]
ENSGALG00000007714	NMUR1	1.99351	1.45844e-05	0.000136932	UP	neuromedin U receptor 1 [Source:NCBI gene%3BAcc:429150]
ENSGALG00000007740	-	1.02763	4.26471e-09	1.27014e-07	UP	wiskott-Aldrich syndrome protein family member 3-like [Source:NCBI gene%3BAcc:422323]
ENSGALG00000007759	TMEFF2	1.00839	2.50749e-07	4.31138e-06	UP	transmembrane protein with EGF like and two follistatin like domains 2 [Source:HGNC Symbol%3BAcc:HGNC:11867]
ENSGALG00000007780	EIF4E3	-1.11814	9.29279e-08	1.81368e-06	DOWN	eukaryotic translation initiation factor 4E family member 3 [Source:HGNC Symbol%3BAcc:HGNC:31837]
ENSGALG00000007794	DRD2	1.61706	1.68523e-06	2.22106e-05	UP	dopamine receptor D2 [Source:NCBI gene%3BAcc:428252]
ENSGALG00000007796	BCAS1	-1.21901	4.42949e-05	0.0003524	DOWN	breast carcinoma amplified sequence 1 [Source:HGNC Symbol%3BAcc:HGNC:974]
ENSGALG00000007803	-	-1.83363	3.08706e-10	1.34207e-08	DOWN	solute carrier family 2%2C facilitated glucose transporter member 9-like [Source:NCBI gene%3BAcc:428971]
ENSGALG00000007815	ANKK1	4.37055	0.00230024	0.00960623	UP	ankyrin repeat and kinase domain containing 1 [Source:HGNC Symbol%3BAcc:HGNC:21027]
ENSGALG00000007905	LAMB1	-1.20494	0.00024198	0.00147831	DOWN	laminin subunit beta 1 [Source:HGNC Symbol%3BAcc:HGNC:6486]
ENSGALG00000007912	ATP9A	1.63531	5.27031e-14	7.10949e-12	UP	ATPase phospholipid transporting 9A (putative) [Source:HGNC Symbol%3BAcc:HGNC:13540]
ENSGALG00000007927	CNTN6	1.23769	1.84973e-05	0.000167168	UP	contactin 6 [Source:HGNC Symbol%3BAcc:HGNC:2176]
ENSGALG00000007945	CRYAB	-1.09792	2.39833e-05	0.000209623	DOWN	crystallin alpha B [Source:NCBI gene%3BAcc:396089]
ENSGALG00000007972	TRPC5	1.83323	4.93003e-07	7.65198e-06	UP	transient receptor potential cation channel subfamily C member 5 [Source:HGNC Symbol%3BAcc:HGNC:12337]
ENSGALG00000007979	CALML4	-1.211	0.0122551	0.0375821	DOWN	calmodulin like 4 [Source:NCBI gene%3BAcc:427515]
ENSGALG00000007980	KCNG1	1.19691	0.000541127	0.00288507	UP	potassium voltage-gated channel modifier subfamily G member 1 [Source:HGNC Symbol%3BAcc:HGNC:6248]
ENSGALG00000008032	-	1.57565	4.67633e-05	0.000366475	UP	G protein-coupled receptor 22 [Source:NCBI gene%3BAcc:769379]
ENSGALG00000008040	-	-1.27373	7.41178e-05	0.000538521	DOWN	putative acyl-CoA dehydrogenase AidB-like [Source:NCBI gene%3BAcc:417013]
ENSGALG00000008055	SYT13	2.88412	5.03476e-18	2.49643e-15	UP	synaptotagmin 13 [Source:NCBI gene%3BAcc:423175]
ENSGALG00000008056	B4GALT5	1.10828	5.82764e-09	1.69167e-07	UP	beta-1%2C4-galactosyltransferase 5 [Source:HGNC Symbol%3BAcc:HGNC:928]
ENSGALG00000008080	C1QTNF4	1.17834	0.000150441	0.00099495	UP	C1q and TNF related 4 [Source:HGNC Symbol%3BAcc:HGNC:14346]
ENSGALG00000008085	NEFH	1.17258	4.31576e-06	4.91172e-05	UP	neurofilament heavy [Source:HGNC Symbol%3BAcc:HGNC:7737]
ENSGALG00000008088	ACSL4	1.14534	6.57544e-09	1.8908e-07	UP	acyl-CoA synthetase long chain family member 4 [Source:HGNC Symbol%3BAcc:HGNC:3571]
ENSGALG00000008127	SPI1	-1.00781	0.000410271	0.00228571	DOWN	Spi-1 proto-oncogene [Source:NCBI gene%3BAcc:395879]
ENSGALG00000008133	AS3MT	-1.11846	1.66867e-05	0.000154224	DOWN	arsenite methyltransferase [Source:HGNC Symbol%3BAcc:HGNC:17452]
ENSGALG00000008141	-	-1.53309	6.92721e-05	0.000509774	DOWN	-
ENSGALG00000008165	GPR75	1.05968	1.31396e-10	6.2776e-09	UP	G protein-coupled receptor 75 [Source:HGNC Symbol%3BAcc:HGNC:4526]
ENSGALG00000008177	NOS1	1.24118	8.84287e-06	9.03812e-05	UP	nitric oxide synthase 1 [Source:HGNC Symbol%3BAcc:HGNC:7872]
ENSGALG00000008178	CYP2AB2	-1.51731	1.4959e-08	3.84907e-07	DOWN	cytochrome P450%2C family 2%2C subfamily AB%2C polypeptide 2 [Source:NCBI gene%3BAcc:770119]
ENSGALG00000008181	MADD	1.04747	1.09284e-09	4.13388e-08	UP	MAP kinase activating death domain [Source:HGNC Symbol%3BAcc:HGNC:6766]
ENSGALG00000008222	SLC26A5	-1.19169	0.000493052	0.00266594	DOWN	solute carrier family 26 member 5 [Source:NCBI gene%3BAcc:417715]
ENSGALG00000008262	RASGRF1	1.09354	3.2483e-11	1.8615e-09	UP	Ras protein specific guanine nucleotide releasing factor 1 [Source:HGNC Symbol%3BAcc:HGNC:9875]
ENSGALG00000008309	-	-1.52449	0.00222383	0.009336	DOWN	-
ENSGALG00000008313	NAPB	1.20954	1.31793e-08	3.4541e-07	UP	NSF attachment protein beta [Source:NCBI gene%3BAcc:421231]
ENSGALG00000008340	FES	-1.02861	0.00138755	0.00631347	DOWN	FES proto-oncogene%2C tyrosine kinase [Source:HGNC Symbol%3BAcc:HGNC:3657]
ENSGALG00000008362	SSTR4	1.25175	1.67899e-09	5.88753e-08	UP	somatostatin receptor 4 [Source:HGNC Symbol%3BAcc:HGNC:11333]
ENSGALG00000008370	TRAK2	-1.22917	2.72935e-10	1.20335e-08	DOWN	trafficking kinesin protein 2 [Source:HGNC Symbol%3BAcc:HGNC:13206]
ENSGALG00000008393	CREB3L1	1.17273	3.98271e-08	8.87811e-07	UP	cAMP responsive element binding protein 3 like 1 [Source:HGNC Symbol%3BAcc:HGNC:18856]
ENSGALG00000008434	SORCS3	1.90837	8.62032e-13	8.02784e-11	UP	sortilin related VPS10 domain containing receptor 3 [Source:HGNC Symbol%3BAcc:HGNC:16699]
ENSGALG00000008442	TENM1	1.33753	1.67077e-14	2.45821e-12	UP	teneurin transmembrane protein 1 [Source:NCBI gene%3BAcc:395668]
ENSGALG00000008459	BMPR2	1.03327	7.88868e-07	1.15044e-05	UP	bone morphogenetic protein receptor type 2 [Source:NCBI gene%3BAcc:374147]
ENSGALG00000008490	TRH	1.28477	0.000171186	0.00110623	UP	thyrotropin releasing hormone [Source:NCBI gene%3BAcc:414344]
ENSGALG00000008544	SLC8A1	1.76963	9.88014e-21	1.20841e-17	UP	solute carrier family 8 member A1 [Source:NCBI gene%3BAcc:395760]
ENSGALG00000008582	ADAM23	1.07741	1.52539e-06	2.0397e-05	UP	ADAM metallopeptidase domain 23 [Source:NCBI gene%3BAcc:424099]
ENSGALG00000008599	-	1.41743	3.77348e-05	0.000306863	UP	carbohydrate sulfotransferase 9-like [Source:NCBI gene%3BAcc:101747844]
ENSGALG00000008603	ITPKA	1.09678	3.1164e-07	5.19759e-06	UP	inositol-trisphosphate 3-kinase A [Source:NCBI gene%3BAcc:395694]
ENSGALG00000008621	NRP2	1.299	1.18394e-11	7.62127e-10	UP	neuropilin 2 [Source:NCBI gene%3BAcc:374157]
ENSGALG00000008628	-	1.33313	8.19466e-07	1.18939e-05	UP	-
ENSGALG00000008638	MMR1L3	-1.08269	5.57979e-08	1.1848e-06	DOWN	macrophage mannose receptor 1-like 3 [Source:NCBI gene%3BAcc:420515]
ENSGALG00000008656	ICOS	-1.32551	0.0120102	0.0369946	DOWN	inducible T-cell costimulator [Source:NCBI gene%3BAcc:424105]
ENSGALG00000008671	ST8SIA6	1.05294	5.08744e-05	0.000393982	UP	ST8 alpha-N-acetyl-neuraminide alpha-2%2C8-sialyltransferase 6 [Source:NCBI gene%3BAcc:414335]
ENSGALG00000008734	PCSK2	1.34879	1.98505e-08	4.9819e-07	UP	proprotein convertase subtilisin/kexin type 2 [Source:HGNC Symbol%3BAcc:HGNC:8744]
ENSGALG00000008744	MCF2L2	1.14709	8.74776e-08	1.72752e-06	UP	MCF.2 cell line derived transforming sequence-like 2 [Source:HGNC Symbol%3BAcc:HGNC:30319]
ENSGALG00000008874	SLC13A1	-3.58124	0.00340765	0.0131867	DOWN	solute carrier family 13 member 1 [Source:HGNC Symbol%3BAcc:HGNC:10916]
ENSGALG00000008875	PLCB1	1.23121	3.9995e-10	1.69067e-08	UP	phospholipase C beta 1 [Source:HGNC Symbol%3BAcc:HGNC:15917]
ENSGALG00000008898	GRIN1	1.36174	4.27441e-11	2.34085e-09	UP	glutamate ionotropic receptor NMDA type subunit 1 [Source:NCBI gene%3BAcc:404296]
ENSGALG00000008901	PTGFR	1.48422	1.00082e-09	3.82675e-08	UP	prostaglandin F receptor [Source:NCBI gene%3BAcc:424548]
ENSGALG00000008911	RNF208	1.61116	1.3565e-13	1.60557e-11	UP	ring finger protein 208 [Source:HGNC Symbol%3BAcc:HGNC:25420]
ENSGALG00000008918	LAMP5	1.01951	4.88292e-05	0.000381038	UP	lysosomal associated membrane protein family member 5 [Source:HGNC Symbol%3BAcc:HGNC:16097]
ENSGALG00000008932	ENTPD8	-1.55294	0.000717346	0.00364959	DOWN	ectonucleoside triphosphate diphosphohydrolase 8 [Source:NCBI gene%3BAcc:374095]
ENSGALG00000008933	CASP7	-1.34508	4.85256e-05	0.000379314	DOWN	caspase 7 [Source:HGNC Symbol%3BAcc:HGNC:1508]
ENSGALG00000008940	-	1.11951	0.00619364	0.0215328	UP	spectrin beta%2C non-erythrocytic 5 [Source:NCBI gene%3BAcc:423225]
ENSGALG00000008947	PAK5	1.26757	1.22898e-11	7.88351e-10	UP	p21 (RAC1) activated kinase 5 [Source:NCBI gene%3BAcc:416734]
ENSGALG00000008951	MIGA1	1.27053	2.17299e-09	7.27607e-08	UP	mitoguardin 1 [Source:HGNC Symbol%3BAcc:HGNC:24741]
ENSGALG00000009017	STEAP2	1.62867	6.41633e-07	9.66454e-06	UP	STEAP2 metalloreductase [Source:HGNC Symbol%3BAcc:HGNC:17885]
ENSGALG00000009021	ST6GALNAC5	1.10504	3.23263e-06	3.84659e-05	UP	ST6 N-acetylgalactosaminide alpha-2%2C6-sialyltransferase 5 [Source:NCBI gene%3BAcc:407778]
ENSGALG00000009034	ALK	1.10533	0.000269962	0.00161906	UP	ALK receptor tyrosine kinase [Source:HGNC Symbol%3BAcc:HGNC:427]
ENSGALG00000009041	-	1.01601	0.00067923	0.00348564	UP	ankyrin repeat domain 9-like [Source:NCBI gene%3BAcc:421298]
ENSGALG00000009062	CDK14	1.14491	2.35149e-07	4.09692e-06	UP	cyclin dependent kinase 14 [Source:HGNC Symbol%3BAcc:HGNC:8883]
ENSGALG00000009066	KCND2	1.79761	8.02933e-10	3.16107e-08	UP	potassium voltage-gated channel subfamily D member 2 [Source:NCBI gene%3BAcc:374143]
ENSGALG00000009075	CD99L2	1.01951	1.33009e-12	1.14563e-10	UP	CD99 molecule like 2 [Source:HGNC Symbol%3BAcc:HGNC:18237]
ENSGALG00000009100	FSHR	1.53511	0.000146232	0.000970963	UP	follicle stimulating hormone receptor [Source:NCBI gene%3BAcc:395962]
ENSGALG00000009173	GFRA1	1.66649	5.634e-09	1.63806e-07	UP	GDNF family receptor alpha 1 [Source:NCBI gene%3BAcc:395994]
ENSGALG00000009219	C3H1orf95	1.39908	7.54771e-11	3.83574e-09	UP	chromosome 3 C1orf95 homolog [Source:NCBI gene%3BAcc:421315]
ENSGALG00000009248	HSPA12A	1.55392	9.33896e-12	6.18529e-10	UP	heat shock protein family A (Hsp70) member 12A [Source:HGNC Symbol%3BAcc:HGNC:19022]
ENSGALG00000009275	TMEM63A	-1.10076	2.29347e-08	5.62e-07	DOWN	transmembrane protein 63A [Source:HGNC Symbol%3BAcc:HGNC:29118]
ENSGALG00000009346	HN1L	-1.2677	0.00100342	0.00479022	DOWN	hematological and neurological expressed 1 like [Source:NCBI gene%3BAcc:416763]
ENSGALG00000009349	SLC7A14	1.68357	4.2419e-21	7.07472e-18	UP	solute carrier family 7 member 14 [Source:HGNC Symbol%3BAcc:HGNC:29326]
ENSGALG00000009395	GLRB	1.41246	1.77792e-09	6.1776e-08	UP	glycine receptor beta [Source:HGNC Symbol%3BAcc:HGNC:4329]
ENSGALG00000009415	SMOC1	1.17502	1.38119e-14	2.11161e-12	UP	SPARC related modular calcium binding 1 [Source:HGNC Symbol%3BAcc:HGNC:20318]
ENSGALG00000009424	FOXP2	1.05951	0.000118591	0.000807302	UP	forkhead box P2 [Source:NCBI gene%3BAcc:769935]
ENSGALG00000009429	RXFP1	1.01692	1.33695e-05	0.000127504	UP	relaxin family peptide receptor 1 [Source:HGNC Symbol%3BAcc:HGNC:19718]
ENSGALG00000009488	LRRN3	1.13884	1.83816e-06	2.38661e-05	UP	leucine rich repeat neuronal 3 [Source:HGNC Symbol%3BAcc:HGNC:17200]
ENSGALG00000009509	CALCR	1.38897	0.000442463	0.00243693	UP	calcitonin receptor [Source:HGNC Symbol%3BAcc:HGNC:1440]
ENSGALG00000009512	TFPI2	-1.69895	1.08262e-10	5.31064e-09	DOWN	tissue factor pathway inhibitor 2 [Source:HGNC Symbol%3BAcc:HGNC:11761]
ENSGALG00000009514	NRCAM	1.18266	1.57626e-11	9.83608e-10	UP	neuronal cell adhesion molecule [Source:NCBI gene%3BAcc:396202]
ENSGALG00000009601	NELL2	1.48929	1.57594e-08	4.02677e-07	UP	neural EGFL like 2 [Source:NCBI gene%3BAcc:417799]
ENSGALG00000009674	CLCN3	1.22646	7.51691e-15	1.31338e-12	UP	chloride voltage-gated channel 3 [Source:HGNC Symbol%3BAcc:HGNC:2021]
ENSGALG00000009684	GPR26	1.77888	0.0128999	0.0390594	UP	G protein-coupled receptor 26 [Source:HGNC Symbol%3BAcc:HGNC:4481]
ENSGALG00000009700	PDK4	-1.78643	9.98095e-10	3.82675e-08	DOWN	pyruvate dehydrogenase kinase 4 [Source:NCBI gene%3BAcc:420570]
ENSGALG00000009719	PCDH10	1.06587	7.00217e-11	3.57833e-09	UP	protocadherin 10 [Source:NCBI gene%3BAcc:408048]
ENSGALG00000009739	AMIGO2	1.26957	1.07469e-11	6.99158e-10	UP	adhesion molecule with Ig like domain 2 [Source:NCBI gene%3BAcc:417810]
ENSGALG00000009805	PPM1H	1.43337	2.07222e-09	7.00128e-08	UP	protein phosphatase%2C Mg2+/Mn2+ dependent 1H [Source:HGNC Symbol%3BAcc:HGNC:18583]
ENSGALG00000009830	MGAT4D	-1.28182	0.000158807	0.00104201	DOWN	MGAT4 family member D [Source:HGNC Symbol%3BAcc:HGNC:43619]
ENSGALG00000009845	GJD2	1.29353	0.00020695	0.00129271	UP	gap junction protein delta 2 [Source:NCBI gene%3BAcc:395273]
ENSGALG00000009848	LPGAT1	1.57981	7.10044e-12	4.93427e-10	UP	lysophosphatidylglycerol acyltransferase 1 [Source:NCBI gene%3BAcc:421375]
ENSGALG00000009855	TBC1D9	1.31916	3.1235e-09	9.94858e-08	UP	TBC1 domain family member 9 [Source:HGNC Symbol%3BAcc:HGNC:21710]
ENSGALG00000009859	TBC1D30	1.42266	3.89112e-10	1.6563e-08	UP	TBC1 domain family member 30 [Source:HGNC Symbol%3BAcc:HGNC:29164]
ENSGALG00000009870	IL15	-2.1098	1.07784e-06	1.50716e-05	DOWN	interleukin 15 [Source:NCBI gene%3BAcc:395258]
ENSGALG00000009877	-	2.08342	1.04915e-06	1.47492e-05	UP	potassium voltage-gated channel subfamily H member 1 [Source:NCBI gene%3BAcc:421381]
ENSGALG00000009880	INPP4B	1.31951	5.01359e-06	5.6085e-05	UP	inositol polyphosphate-4-phosphatase type II B [Source:HGNC Symbol%3BAcc:HGNC:6075]
ENSGALG00000009919	KCNG3	1.40401	1.63861e-05	0.000151675	UP	potassium voltage-gated channel modifier subfamily G member 3 [Source:HGNC Symbol%3BAcc:HGNC:18306]
ENSGALG00000009920	COCH	-1.37634	3.28454e-07	5.41403e-06	DOWN	cochlin [Source:NCBI gene%3BAcc:395779]
ENSGALG00000009945	CPM	-1.03753	0.00011722	0.000798855	DOWN	carboxypeptidase M [Source:NCBI gene%3BAcc:417843]
ENSGALG00000009957	TIE1	-1.56756	1.19614e-12	1.06011e-10	DOWN	tyrosine kinase with immunoglobulin like and EGF like domains 1 [Source:HGNC Symbol%3BAcc:HGNC:11809]
ENSGALG00000009995	AKAP6	1.30322	2.97261e-12	2.33057e-10	UP	A-kinase anchoring protein 6 [Source:HGNC Symbol%3BAcc:HGNC:376]
ENSGALG00000010000	PRKCE	1.38959	2.08254e-11	1.26931e-09	UP	protein kinase C epsilon [Source:HGNC Symbol%3BAcc:HGNC:9401]
ENSGALG00000010050	LRFN2	1.55755	8.64636e-09	2.37464e-07	UP	leucine rich repeat and fibronectin type III domain containing 2 [Source:HGNC Symbol%3BAcc:HGNC:21226]
ENSGALG00000010068	KCNK17	-1.00814	0.00379132	0.0143521	DOWN	potassium two pore domain channel subfamily K member 17 [Source:HGNC Symbol%3BAcc:HGNC:14465]
ENSGALG00000010090	FAM160A1	-1.41289	6.59945e-05	0.000490574	DOWN	family with sequence similarity 160 member A1 [Source:HGNC Symbol%3BAcc:HGNC:34237]
ENSGALG00000010129	PLK3	-1.36636	6.10888e-06	6.60032e-05	DOWN	polo like kinase 3 [Source:HGNC Symbol%3BAcc:HGNC:2154]
ENSGALG00000010137	TTC6	-1.5283	0.000279651	0.00166736	DOWN	tetratricopeptide repeat domain 6 [Source:HGNC Symbol%3BAcc:HGNC:19739]
ENSGALG00000010139	SSTR1	1.38759	4.59629e-13	4.73727e-11	UP	somatostatin receptor 1 [Source:NCBI gene%3BAcc:771648]
ENSGALG00000010165	TCTE1	1.0922	6.97366e-08	1.43108e-06	UP	t-complex-associated-testis-expressed 1 [Source:HGNC Symbol%3BAcc:HGNC:11693]
ENSGALG00000010169	-	1.47921	4.85022e-09	1.42828e-07	UP	transmembrane protein 151B [Source:NCBI gene%3BAcc:428574]
ENSGALG00000010198	TPH2	1.08661	0.00125988	0.00581772	UP	tryptophan hydroxylase 2 [Source:NCBI gene%3BAcc:408026]
ENSGALG00000010200	TRHDE	1.91326	1.52169e-08	3.90446e-07	UP	thyrotropin releasing hormone degrading enzyme [Source:HGNC Symbol%3BAcc:HGNC:30748]
ENSGALG00000010204	KCNC2	1.35853	1.85135e-10	8.64247e-09	UP	potassium voltage-gated channel subfamily C member 2 [Source:HGNC Symbol%3BAcc:HGNC:6234]
ENSGALG00000010233	SYNDIG1L	1.22428	8.84795e-06	9.03812e-05	UP	synapse differentiation inducing 1 like [Source:HGNC Symbol%3BAcc:HGNC:32388]
ENSGALG00000010256	TIPARP	-1.54461	6.17628e-09	1.78441e-07	DOWN	TCDD inducible poly(ADP-ribose) polymerase [Source:HGNC Symbol%3BAcc:HGNC:23696]
ENSGALG00000010269	KCNAB1	1.102	2.99066e-06	3.6049e-05	UP	potassium voltage-gated channel subfamily A member regulatory beta subunit 1 [Source:NCBI gene%3BAcc:395730]
ENSGALG00000010294	RPS6KL1	1.03577	3.62338e-08	8.19061e-07	UP	ribosomal protein S6 kinase like 1 [Source:HGNC Symbol%3BAcc:HGNC:20222]
ENSGALG00000010312	PLCH1	1.11707	6.62775e-08	1.37065e-06	UP	phospholipase C eta 1 [Source:HGNC Symbol%3BAcc:HGNC:29185]
ENSGALG00000010331	MME	-1.65143	2.39725e-05	0.000209623	DOWN	membrane metalloendopeptidase [Source:NCBI gene%3BAcc:425031]
ENSGALG00000010391	MMRN1	-1.19366	0.0117511	0.036355	DOWN	multimerin 1 [Source:HGNC Symbol%3BAcc:HGNC:7178]
ENSGALG00000010397	GRID2	1.03325	3.46902e-06	4.08752e-05	UP	glutamate ionotropic receptor delta type subunit 2 [Source:HGNC Symbol%3BAcc:HGNC:4576]
ENSGALG00000010504	ADCK1	1.01242	7.35486e-07	1.08379e-05	UP	aarF domain containing kinase 1 [Source:NCBI gene%3BAcc:423382]
ENSGALG00000010535	SGMS2	-1.26867	0.000399009	0.00223246	DOWN	sphingomyelin synthase 2 [Source:NCBI gene%3BAcc:422529]
ENSGALG00000010583	VIT	1.89093	3.25127e-07	5.36884e-06	UP	vitrin [Source:NCBI gene%3BAcc:421471]
ENSGALG00000010598	KCNK10	1.1963	0.0012259	0.00568802	UP	potassium two pore domain channel subfamily K member 10 [Source:HGNC Symbol%3BAcc:HGNC:6273]
ENSGALG00000010707	GPR68	1.44291	0.00408927	0.0152704	UP	G protein-coupled receptor 68 [Source:HGNC Symbol%3BAcc:HGNC:4519]
ENSGALG00000010711	NXPH1	1.37227	6.06749e-06	6.57634e-05	UP	neurexophilin 1 [Source:HGNC Symbol%3BAcc:HGNC:20693]
ENSGALG00000010770	SCIN	-1.01699	0.000607552	0.0031837	DOWN	scinderin [Source:NCBI gene%3BAcc:420588]
ENSGALG00000010778	CHRM3	1.34858	0.003449	0.0133155	UP	cholinergic receptor muscarinic 3 [Source:NCBI gene%3BAcc:396364]
ENSGALG00000010781	GLRA3	1.59053	1.04804e-07	2.01967e-06	UP	glycine receptor alpha 3 [Source:HGNC Symbol%3BAcc:HGNC:4328]
ENSGALG00000010793	SLC24A4	1.61384	3.33325e-06	3.96318e-05	UP	solute carrier family 24 member 4 [Source:HGNC Symbol%3BAcc:HGNC:10978]
ENSGALG00000010794	MEOX2	-1.12019	3.8283e-06	4.44519e-05	DOWN	mesenchyme homeobox 2 [Source:NCBI gene%3BAcc:374137]
ENSGALG00000010812	RYR2	1.39952	5.20404e-11	2.76734e-09	UP	ryanodine receptor 2 [Source:HGNC Symbol%3BAcc:HGNC:10484]
ENSGALG00000010825	AGR2	-2.16821	0.00496348	0.0179393	DOWN	anterior gradient 2%2C protein disulphide isomerase family member [Source:HGNC Symbol%3BAcc:HGNC:328]
ENSGALG00000010865	TMEM196	1.10104	0.000104241	0.000720843	UP	transmembrane protein 196 [Source:HGNC Symbol%3BAcc:HGNC:22431]
ENSGALG00000010867	TACSTD2	-1.25389	0.0119898	0.0369377	DOWN	tumor-associated calcium signal transducer 2 [Source:NCBI gene%3BAcc:772378]
ENSGALG00000010902	CERS6	1.42399	2.47516e-08	5.99857e-07	UP	ceramide synthase 6 [Source:HGNC Symbol%3BAcc:HGNC:23826]
ENSGALG00000010915	IL6	-1.5936	0.01364	0.0408487	DOWN	interleukin 6 [Source:NCBI gene%3BAcc:395337]
ENSGALG00000010931	B3GALT1	1.78511	1.83541e-12	1.50998e-10	UP	beta-1%2C3-galactosyltransferase 1 [Source:HGNC Symbol%3BAcc:HGNC:916]
ENSGALG00000010934	PATJ	1.35683	1.6816e-09	5.88753e-08	UP	PATJ crumbs cell polarity complex component [Source:HGNC Symbol%3BAcc:HGNC:28881]
ENSGALG00000010943	-	1.10713	4.11202e-06	4.70906e-05	UP	sodium voltage-gated channel alpha subunit 1 [Source:NCBI gene%3BAcc:771555]
ENSGALG00000010949	GPNMB	1.65511	0.00519091	0.0186385	UP	glycoprotein nmb [Source:HGNC Symbol%3BAcc:HGNC:4462]
ENSGALG00000010992	SLC6A15	1.14742	2.29444e-08	5.62e-07	UP	solute carrier family 6 member 15 [Source:HGNC Symbol%3BAcc:HGNC:13621]
ENSGALG00000011003	SLC35F3	1.04768	5.60549e-06	6.14327e-05	UP	solute carrier family 35 member F3 [Source:HGNC Symbol%3BAcc:HGNC:23616]
ENSGALG00000011022	NPVF	2.66139	0.000106845	0.000735804	UP	neuropeptide VF precursor [Source:NCBI gene%3BAcc:378785]
ENSGALG00000011024	CACHD1	1.07867	5.76672e-14	7.6664e-12	UP	cache domain containing 1 [Source:HGNC Symbol%3BAcc:HGNC:29314]
ENSGALG00000011040	SCN3A	1.27865	3.23011e-08	7.37061e-07	UP	sodium voltage-gated channel alpha subunit 3 [Source:HGNC Symbol%3BAcc:HGNC:10590]
ENSGALG00000011058	LEPR	-1.02223	8.23866e-06	8.5057e-05	DOWN	leptin receptor [Source:NCBI gene%3BAcc:374223]
ENSGALG00000011099	FAP	-1.30095	0.000737879	0.00372308	DOWN	fibroblast activation protein alpha [Source:NCBI gene%3BAcc:424186]
ENSGALG00000011104	GCG	-2.15666	1.77968e-07	3.21042e-06	DOWN	glucagon [Source:NCBI gene%3BAcc:396196]
ENSGALG00000011113	SGIP1	1.29422	1.05222e-10	5.17532e-09	UP	SH3 domain GRB2 like endophilin interacting protein 1 [Source:HGNC Symbol%3BAcc:HGNC:25412]
ENSGALG00000011117	AGT	1.17683	8.15628e-08	1.63357e-06	UP	angiotensinogen [Source:HGNC Symbol%3BAcc:HGNC:333]
ENSGALG00000011124	ARHGAP24	1.11937	1.23889e-07	2.33353e-06	UP	Rho GTPase activating protein 24 [Source:HGNC Symbol%3BAcc:HGNC:25361]
ENSGALG00000011145	TRIL	1.32791	4.5248e-12	3.30725e-10	UP	TLR4 interactor with leucine rich repeats [Source:HGNC Symbol%3BAcc:HGNC:22200]
ENSGALG00000011262	KCNH8	1.06185	0.00373878	0.0141894	UP	potassium voltage-gated channel subfamily H member 8 [Source:HGNC Symbol%3BAcc:HGNC:18864]
ENSGALG00000011271	LUM	-1.86353	0.00704609	0.0238106	DOWN	lumican [Source:NCBI gene%3BAcc:417891]
ENSGALG00000011274	DCN	-1.93735	0.00554065	0.0196388	DOWN	decorin [Source:NCBI gene%3BAcc:417892]
ENSGALG00000011277	C12orf74	-2.45791	0.00835041	0.0274865	DOWN	chromosome 12 open reading frame 74 [Source:HGNC Symbol%3BAcc:HGNC:27887]
ENSGALG00000011314	LRRC3B	-1.06495	3.02913e-10	1.32001e-08	DOWN	leucine rich repeat containing 3B [Source:HGNC Symbol%3BAcc:HGNC:28105]
ENSGALG00000011319	ADGRL3	1.27782	7.68898e-20	6.71724e-17	UP	adhesion G protein-coupled receptor L3 [Source:HGNC Symbol%3BAcc:HGNC:20974]
ENSGALG00000011341	UNC93A	1.35184	2.47527e-07	4.27199e-06	UP	unc-93 homolog A [Source:HGNC Symbol%3BAcc:HGNC:12570]
ENSGALG00000011350	NEGR1	1.00526	1.46162e-07	2.69497e-06	UP	neuronal growth regulator 1 [Source:NCBI gene%3BAcc:395662]
ENSGALG00000011360	PRKAG3	-1.40999	0.00678037	0.0230832	DOWN	protein kinase AMP-activated non-catalytic subunit gamma 3 [Source:NCBI gene%3BAcc:424208]
ENSGALG00000011369	LHX8	3.49528	1.29042e-15	2.9967e-13	UP	LIM homeobox 8 [Source:NCBI gene%3BAcc:424721]
ENSGALG00000011419	DUSP4	1.32944	1.20034e-05	0.000116454	UP	dual specificity phosphatase 4 [Source:NCBI gene%3BAcc:395642]
ENSGALG00000011468	IGFBP5	-1.11071	0.000455663	0.00249988	DOWN	insulin like growth factor binding protein 5 [Source:HGNC Symbol%3BAcc:HGNC:5474]
ENSGALG00000011483	MPC1L	-1.26035	9.30715e-05	0.000655718	DOWN	mitochondrial pyruvate carrier 1-like [Source:NCBI gene%3BAcc:428592]
ENSGALG00000011485	HCRT	4.03494	1.59954e-12	1.34611e-10	UP	hypocretin neuropeptide precursor [Source:NCBI gene%3BAcc:374005]
ENSGALG00000011577	CNTNAP5	1.27049	2.04718e-07	3.63578e-06	UP	contactin associated protein like 5 [Source:NCBI gene%3BAcc:424231]
ENSGALG00000011590	TMEM179	1.37041	4.71987e-08	1.02232e-06	UP	transmembrane protein 179 [Source:NCBI gene%3BAcc:423491]
ENSGALG00000011618	ADSSL1	1.21108	4.74855e-17	1.73236e-14	UP	adenylosuccinate synthase like 1 [Source:HGNC Symbol%3BAcc:HGNC:20093]
ENSGALG00000011680	EPHA5	1.24918	5.37692e-07	8.25456e-06	UP	EPH receptor A5 [Source:NCBI gene%3BAcc:395997]
ENSGALG00000011690	CLBA1	-1.11085	0.0105705	0.0333708	DOWN	clathrin binding box of aftiphilin containing 1 [Source:HGNC Symbol%3BAcc:HGNC:20126]
ENSGALG00000011717	-	-1.14289	1.2283e-05	0.000118655	DOWN	solute carrier family 23 member 1-like [Source:NCBI gene%3BAcc:417937]
ENSGALG00000011721	-	1.33837	5.64048e-07	8.609e-06	UP	A-kinase anchoring protein 5 [Source:NCBI gene%3BAcc:423506]
ENSGALG00000011740	MGP	-1.79885	3.15897e-06	3.77308e-05	DOWN	matrix Gla protein [Source:NCBI gene%3BAcc:395912]
ENSGALG00000011743	SMCO3	-1.71572	0.000123273	0.000835762	DOWN	single-pass membrane protein with coiled-coil domains 3 [Source:HGNC Symbol%3BAcc:HGNC:34401]
ENSGALG00000011799	-	-1.43259	0.00224943	0.00942408	DOWN	heme binding protein 1 [Source:NCBI gene%3BAcc:417961]
ENSGALG00000011809	GRIN2B	1.46255	1.30865e-12	1.13522e-10	UP	glutamate ionotropic receptor NMDA type subunit 2B [Source:HGNC Symbol%3BAcc:HGNC:4586]
ENSGALG00000011855	RHOJ	-1.47844	0.00160123	0.00711113	DOWN	ras homolog family member J [Source:NCBI gene%3BAcc:423513]
ENSGALG00000011858	KCNH5	1.30068	3.55765e-05	0.00029203	UP	potassium voltage-gated channel subfamily H member 5 [Source:HGNC Symbol%3BAcc:HGNC:6254]
ENSGALG00000011872	-	-1.32151	4.93724e-05	0.000383971	DOWN	NFAT activating protein with ITAM motif 1 [Source:NCBI gene%3BAcc:417979]
ENSGALG00000011875	TRPC3	-1.10539	8.24686e-05	0.000590773	DOWN	transient receptor potential cation channel subfamily C member 3 [Source:NCBI gene%3BAcc:374153]
ENSGALG00000011913	SEPTIN3	1.0431	1.10671e-07	2.10948e-06	UP	septin 3 [Source:HGNC Symbol%3BAcc:HGNC:10750]
ENSGALG00000011930	-	-2.8599	0.00204436	0.00868333	DOWN	ovostatin-like [Source:NCBI gene%3BAcc:425757]
ENSGALG00000011970	CHADL	-1.06988	0.00558679	0.0197714	DOWN	chondroadherin-like [Source:NCBI gene%3BAcc:417998]
ENSGALG00000011982	PDE5A	-1.22864	0.000107052	0.000736674	DOWN	phosphodiesterase 5A [Source:NCBI gene%3BAcc:422677]
ENSGALG00000012004	PRSS12	1.09114	3.40848e-06	4.03172e-05	UP	serine protease 12 [Source:HGNC Symbol%3BAcc:HGNC:9477]
ENSGALG00000012010	NDST3	1.16165	2.32891e-05	0.000204431	UP	N-deacetylase and N-sulfotransferase 3 [Source:HGNC Symbol%3BAcc:HGNC:7682]
ENSGALG00000012015	NDST4	1.49588	8.63827e-08	1.71142e-06	UP	N-deacetylase and N-sulfotransferase 4 [Source:HGNC Symbol%3BAcc:HGNC:20779]
ENSGALG00000012020	KIAA1549L	1.46175	1.00122e-09	3.82675e-08	UP	KIAA1549 like [Source:HGNC Symbol%3BAcc:HGNC:24836]
ENSGALG00000012061	-	1.02034	2.83103e-07	4.80019e-06	UP	glycerol-3-phosphate dehydrogenase 1-like 2 [Source:NCBI gene%3BAcc:424263]
ENSGALG00000012074	ALPK1	-1.08029	0.00584187	0.0205316	DOWN	alpha kinase 1 [Source:HGNC Symbol%3BAcc:HGNC:20917]
ENSGALG00000012076	TIFA	-1.32606	0.00156054	0.00695907	DOWN	TRAF interacting protein with forkhead associated domain [Source:HGNC Symbol%3BAcc:HGNC:19075]
ENSGALG00000012089	-	1.79701	4.20115e-14	5.7092e-12	UP	-
ENSGALG00000012092	ESYT3	-1.42456	7.83495e-07	1.14534e-05	DOWN	extended synaptotagmin 3 [Source:HGNC Symbol%3BAcc:HGNC:24295]
ENSGALG00000012106	SCTR	-1.32994	0.00441048	0.0162349	DOWN	secretin receptor [Source:NCBI gene%3BAcc:770943]
ENSGALG00000012115	WT1	-3.75617	0.00825641	0.0272383	DOWN	Wilms tumor 1 [Source:NCBI gene%3BAcc:101747322]
ENSGALG00000012140	FSHB	-2.48542	0.00824345	0.0272053	DOWN	follicle stimulating hormone beta subunit [Source:NCBI gene%3BAcc:374108]
ENSGALG00000012142	KCNA4	1.19233	8.81574e-07	1.26256e-05	UP	potassium voltage-gated channel subfamily A member 4 [Source:NCBI gene%3BAcc:395721]
ENSGALG00000012173	LGALS3	-1.44826	5.88755e-10	2.36871e-08	DOWN	lectin%2C galactoside-binding%2C soluble%2C 3 [Source:NCBI gene%3BAcc:373917]
ENSGALG00000012181	RRH	1.02614	0.0031476	0.0123547	UP	retinal pigment epithelium-derived rhodopsin homolog [Source:NCBI gene%3BAcc:771805]
ENSGALG00000012187	MGAT5	1.46467	3.49245e-15	6.9644e-13	UP	alpha-1%2C6-mannosylglycoprotein 6-beta-N-acetylglucosaminyltransferase [Source:HGNC Symbol%3BAcc:HGNC:7049]
ENSGALG00000012190	TMEM163	1.22168	6.09599e-06	6.59474e-05	UP	transmembrane protein 163 [Source:HGNC Symbol%3BAcc:HGNC:25380]
ENSGALG00000012196	MCUB	-2.04174	1.14567e-09	4.31592e-08	DOWN	mitochondrial calcium uniporter dominant negative beta subunit [Source:HGNC Symbol%3BAcc:HGNC:26076]
ENSGALG00000012211	PDLIM5	-1.45203	3.85417e-07	6.20251e-06	DOWN	PDZ and LIM domain 5 [Source:NCBI gene%3BAcc:422699]
ENSGALG00000012219	UNC5C	1.23306	1.15132e-10	5.60268e-09	UP	unc-5 netrin receptor C [Source:NCBI gene%3BAcc:395101]
ENSGALG00000012254	KCNJ4	1.77449	0.000202138	0.00126957	UP	potassium voltage-gated channel subfamily J member 4 [Source:HGNC Symbol%3BAcc:HGNC:6265]
ENSGALG00000012297	GRM1	1.49413	3.04778e-09	9.7412e-08	UP	glutamate metabotropic receptor 1 [Source:HGNC Symbol%3BAcc:HGNC:4593]
ENSGALG00000012298	SLC39A8	-1.29929	0.009926	0.0317029	DOWN	solute carrier family 39 member 8 [Source:HGNC Symbol%3BAcc:HGNC:20862]
ENSGALG00000012377	HNMT	-2.02866	3.62354e-07	5.88296e-06	DOWN	histamine N-methyltransferase [Source:NCBI gene%3BAcc:424298]
ENSGALG00000012421	ARHGAP15	-1.54242	1.90838e-11	1.17094e-09	DOWN	Rho GTPase activating protein 15 [Source:NCBI gene%3BAcc:424303]
ENSGALG00000012422	-	-1.11389	0.00172986	0.0075562	DOWN	SH3 domain binding protein 1 [Source:NCBI gene%3BAcc:430939]
ENSGALG00000012429	BMP4	-1.08182	0.000216382	0.00134158	DOWN	bone morphogenetic protein 4 [Source:NCBI gene%3BAcc:396165]
ENSGALG00000012457	SSTR3	1.30716	5.0462e-08	1.08234e-06	UP	somatostatin receptor 3 [Source:NCBI gene%3BAcc:427907]
ENSGALG00000012505	LRFN5	1.2214	2.26413e-09	7.53861e-08	UP	leucine rich repeat and fibronectin type III domain containing 5 [Source:HGNC Symbol%3BAcc:HGNC:20360]
ENSGALG00000012536	GALNT13	1.22819	1.68904e-12	1.40851e-10	UP	polypeptide N-acetylgalactosaminyltransferase 13 [Source:HGNC Symbol%3BAcc:HGNC:23242]
ENSGALG00000012537	KCNJ3	2.10752	2.87658e-13	3.06824e-11	UP	potassium voltage-gated channel subfamily J member 3 [Source:NCBI gene%3BAcc:396369]
ENSGALG00000012545	CYTIP	-1.52315	5.68047e-06	6.2069e-05	DOWN	cytohesin 1 interacting protein [Source:HGNC Symbol%3BAcc:HGNC:9506]
ENSGALG00000012559	LARGE1	1.02658	1.61868e-09	5.70748e-08	UP	LARGE xylosyl- and glucuronyltransferase 1 [Source:NCBI gene%3BAcc:418062]
ENSGALG00000012561	PKP4	-1.04114	1.53441e-07	2.82634e-06	DOWN	plakophilin 4 [Source:NCBI gene%3BAcc:424328]
ENSGALG00000012594	NTRK2	1.0496	3.28175e-11	1.86399e-09	UP	neurotrophic receptor tyrosine kinase 2 [Source:NCBI gene%3BAcc:396157]
ENSGALG00000012624	PRXL2C	-1.23554	2.29991e-08	5.62588e-07	DOWN	peroxiredoxin like 2C [Source:HGNC Symbol%3BAcc:HGNC:16881]
ENSGALG00000012644	FOXD1	-1.27102	0.00654288	0.0224492	DOWN	forkhead box D1 [Source:NCBI gene%3BAcc:396109]
ENSGALG00000012662	NUAK1	1.09157	5.63592e-07	8.609e-06	UP	NUAK family kinase 1 [Source:HGNC Symbol%3BAcc:HGNC:14311]
ENSGALG00000012671	prl	-2.55243	0.000583895	0.00308085	DOWN	prolactin [Source:NCBI gene%3BAcc:396453]
ENSGALG00000012710	NCS1	1.09212	9.43775e-07	1.34117e-05	UP	neuronal calcium sensor 1 [Source:NCBI gene%3BAcc:396336]
ENSGALG00000012768	GCM2	-1.28984	0.00052127	0.00279136	DOWN	glial cells missing homolog 2 [Source:NCBI gene%3BAcc:428478]
ENSGALG00000012801	LY86	-1.7243	0.000285653	0.00169653	DOWN	lymphocyte antigen 86 [Source:NCBI gene%3BAcc:420872]
ENSGALG00000012802	F13A1	-1.03276	6.88009e-05	0.000507528	DOWN	coagulation factor XIII A chain [Source:NCBI gene%3BAcc:395420]
ENSGALG00000012816	SLC22A23	1.40407	1.87129e-18	1.10744e-15	UP	solute carrier family 22 member 23 [Source:HGNC Symbol%3BAcc:HGNC:21106]
ENSGALG00000012847	-	-1.32935	2.50552e-09	8.2822e-08	DOWN	cystine/glutamate transporter-like [Source:NCBI gene%3BAcc:418109]
ENSGALG00000012850	RAB19	1.17039	0.0141434	0.0421636	UP	RAB19%2C member RAS oncogene family [Source:NCBI gene%3BAcc:418113]
ENSGALG00000012872	SERPINB11	2.66399	0.00638229	0.0220248	UP	serpin family B member 11 (gene/pseudogene) [Source:HGNC Symbol%3BAcc:HGNC:14221]
ENSGALG00000012894	CHRM2	1.17138	0.000296262	0.00174486	UP	cholinergic receptor muscarinic 2 [Source:NCBI gene%3BAcc:418126]
ENSGALG00000012908	SLC13A4	-4.10752	0.000329607	0.00190455	DOWN	solute carrier family 13 member 4 [Source:HGNC Symbol%3BAcc:HGNC:15827]
ENSGALG00000012913	PKP2	-1.00838	0.00257436	0.0105047	DOWN	plakophilin 2 [Source:HGNC Symbol%3BAcc:HGNC:9024]
ENSGALG00000012917	CDH6	1.49474	8.3242e-07	1.20438e-05	UP	cadherin 6 [Source:NCBI gene%3BAcc:414842]
ENSGALG00000012923	CDH9	1.07583	0.000320096	0.00185955	UP	cadherin 9 [Source:HGNC Symbol%3BAcc:HGNC:1768]
ENSGALG00000012934	BICD1	1.05002	3.89148e-12	2.95013e-10	UP	BICD cargo adaptor 1 [Source:HGNC Symbol%3BAcc:HGNC:1049]
ENSGALG00000012941	-	1.5847	8.69567e-08	1.72094e-06	UP	cadherin 12 [Source:NCBI gene%3BAcc:420912]
ENSGALG00000012975	IQSEC3	1.60511	1.61621e-11	1.00512e-09	UP	IQ motif and Sec7 domain 3 [Source:HGNC Symbol%3BAcc:HGNC:29193]
ENSGALG00000012989	NINJ2	-1.05878	0.000390336	0.00219397	DOWN	ninjurin 2 [Source:HGNC Symbol%3BAcc:HGNC:7825]
ENSGALG00000013060	ADCY2	1.02418	2.96456e-07	4.97978e-06	UP	adenylate cyclase 2 [Source:HGNC Symbol%3BAcc:HGNC:233]
ENSGALG00000013072	AKR1B10	-1.34437	0.00112422	0.00529524	DOWN	aldo-keto reductase family 1 member B10 [Source:NCBI gene%3BAcc:395338]
ENSGALG00000013085	PTPRO	1.20006	4.69893e-06	5.2985e-05	UP	protein tyrosine phosphatase%2C receptor type O [Source:NCBI gene%3BAcc:373911]
ENSGALG00000013168	IAPP	1.46768	0.000745628	0.00375186	UP	islet amyloid polypeptide [Source:NCBI gene%3BAcc:396362]
ENSGALG00000013200	GABBR2	2.07509	1.50879e-18	9.73969e-16	UP	gamma-aminobutyric acid type B receptor subunit 2 [Source:HGNC Symbol%3BAcc:HGNC:4507]
ENSGALG00000013212	-	1.23235	1.57516e-06	2.09557e-05	UP	transmembrane protein with EGF-like and two follistatin-like domains 1 [Source:NCBI gene%3BAcc:420985]
ENSGALG00000013225	VAT1L	1.77144	1.19015e-14	1.8662e-12	UP	vesicle amine transport 1 like [Source:HGNC Symbol%3BAcc:HGNC:29315]
ENSGALG00000013234	HAPLN2	-1.03212	0.000645519	0.00334162	DOWN	hyaluronan and proteoglycan link protein 2 [Source:HGNC Symbol%3BAcc:HGNC:17410]
ENSGALG00000013253	INSRR	-1.66713	0.00107997	0.00511649	DOWN	insulin receptor related receptor [Source:HGNC Symbol%3BAcc:HGNC:6093]
ENSGALG00000013293	GLDN	-1.10517	0.00313346	0.0123256	DOWN	gliomedin [Source:HGNC Symbol%3BAcc:HGNC:29514]
ENSGALG00000013311	ANO3	1.28004	2.55111e-06	3.16662e-05	UP	anoctamin 3 [Source:NCBI gene%3BAcc:422968]
ENSGALG00000013535	CYP4V2	-1.23026	9.35957e-05	0.000658652	DOWN	cytochrome P450 family 4 subfamily V member 2 [Source:NCBI gene%3BAcc:415121]
ENSGALG00000013548	GZMA	-1.7546	0.00775168	0.0258052	DOWN	granzyme A [Source:NCBI gene%3BAcc:395108]
ENSGALG00000013606	FGL1	-1.07667	0.00695905	0.0235879	DOWN	fibrinogen like 1 [Source:NCBI gene%3BAcc:422728]
ENSGALG00000013616	OPRM1	1.01057	9.02973e-08	1.76987e-06	UP	opioid receptor mu 1 [Source:HGNC Symbol%3BAcc:HGNC:8156]
ENSGALG00000013640	MBP	-1.9058	8.45282e-13	7.95258e-11	DOWN	myelin basic protein [Source:NCBI gene%3BAcc:396217]
ENSGALG00000013663	FGF20	2.29	0.0138997	0.0415384	UP	fibroblast growth factor 20 [Source:HGNC Symbol%3BAcc:HGNC:3677]
ENSGALG00000013703	DIPK1C	1.24963	0.00273572	0.0110452	UP	divergent protein kinase domain 1C [Source:HGNC Symbol%3BAcc:HGNC:31729]
ENSGALG00000013722	SEMA3B	-1.04169	0.00310724	0.0122303	DOWN	semaphorin 3B [Source:HGNC Symbol%3BAcc:HGNC:10724]
ENSGALG00000013771	KIAA1211	1.06523	1.54199e-05	0.000143601	UP	KIAA1211 [Source:HGNC Symbol%3BAcc:HGNC:29219]
ENSGALG00000013813	NMBR	3.91954	0.00239172	0.00990262	UP	neuromedin B receptor [Source:HGNC Symbol%3BAcc:HGNC:7843]
ENSGALG00000013940	LNX1	1.16136	1.33967e-06	1.82056e-05	UP	ligand of numb-protein X 1 [Source:HGNC Symbol%3BAcc:HGNC:6657]
ENSGALG00000013967	NUDT5	-1.15234	1.76698e-06	2.30891e-05	DOWN	nudix hydrolase 5 [Source:NCBI gene%3BAcc:426368]
ENSGALG00000013990	RPS12	-1.06906	4.69121e-10	1.95602e-08	DOWN	ribosomal protein S12 [Source:NCBI gene%3BAcc:421698]
ENSGALG00000014144	CORIN	1.26032	1.79529e-05	0.000162971	UP	corin%2C serine peptidase [Source:HGNC Symbol%3BAcc:HGNC:19012]
ENSGALG00000014163	TTLL1	1.1365	5.42949e-07	8.31464e-06	UP	tubulin tyrosine ligase like 1 [Source:HGNC Symbol%3BAcc:HGNC:1312]
ENSGALG00000014200	-	1.1375	8.80426e-05	0.000625089	UP	-
ENSGALG00000014236	ATP8A1	1.11137	3.24452e-07	5.36735e-06	UP	ATPase phospholipid transporting 8A1 [Source:HGNC Symbol%3BAcc:HGNC:13531]
ENSGALG00000014362	CD86	-2.13161	8.98742e-05	0.000636369	DOWN	CD86 molecule [Source:NCBI gene%3BAcc:427944]
ENSGALG00000014426	KPNA1	1.03286	1.35182e-09	4.96008e-08	UP	karyopherin subunit alpha 1 [Source:NCBI gene%3BAcc:418271]
ENSGALG00000014466	PIANP	1.74632	3.21472e-15	6.48101e-13	UP	PILR alpha associated neural protein [Source:HGNC Symbol%3BAcc:HGNC:25338]
ENSGALG00000014582	CADM1	1.01032	8.22518e-13	7.77831e-11	UP	cell adhesion molecule 1 [Source:HGNC Symbol%3BAcc:HGNC:5951]
ENSGALG00000014615	LAMA1	-1.0629	0.00123682	0.00572851	DOWN	laminin subunit alpha 1 [Source:NCBI gene%3BAcc:374016]
ENSGALG00000014668	MCTP1	1.77011	2.61325e-08	6.29204e-07	UP	multiple C2 and transmembrane domain containing 1 [Source:HGNC Symbol%3BAcc:HGNC:26183]
ENSGALG00000014674	CLSTN3	1.08175	1.22607e-08	3.23648e-07	UP	calsyntenin 3 [Source:HGNC Symbol%3BAcc:HGNC:18371]
ENSGALG00000014681	PCSK1	1.56432	4.16284e-10	1.74763e-08	UP	proprotein convertase subtilisin/kexin type 1 [Source:HGNC Symbol%3BAcc:HGNC:8743]
ENSGALG00000014726	RAB3C	1.38721	5.15618e-07	7.94251e-06	UP	RAB3C%2C member RAS oncogene family [Source:HGNC Symbol%3BAcc:HGNC:30269]
ENSGALG00000014730	ELOVL7	-1.3174	7.55028e-09	2.1245e-07	DOWN	ELOVL fatty acid elongase 7 [Source:NCBI gene%3BAcc:431579]
ENSGALG00000014736	-	-2.72243	6.38779e-11	3.32128e-09	DOWN	Kell blood group%2C metallo-endopeptidase [Source:NCBI gene%3BAcc:418306]
ENSGALG00000014742	HTR1A	2.29781	8.77933e-11	4.4007e-09	UP	5-hydroxytryptamine receptor 1A [Source:NCBI gene%3BAcc:431581]
ENSGALG00000014754	-	-1.33607	0.00544216	0.0193454	DOWN	-
ENSGALG00000014758	ARHGAP28	-1.83001	0.00461735	0.0168711	DOWN	Rho GTPase activating protein 28 [Source:HGNC Symbol%3BAcc:HGNC:25509]
ENSGALG00000014793	DLGAP1	1.12723	1.55577e-07	2.85706e-06	UP	DLG associated protein 1 [Source:HGNC Symbol%3BAcc:HGNC:2905]
ENSGALG00000014800	ATP6V1A	1.1051	3.92536e-10	1.667e-08	UP	ATPase H+ transporting V1 subunit A [Source:NCBI gene%3BAcc:395821]
ENSGALG00000014813	HOMER1	1.16905	1.53575e-06	2.04909e-05	UP	homer scaffold protein 1 [Source:HGNC Symbol%3BAcc:HGNC:17512]
ENSGALG00000014835	C7	-1.88953	9.71826e-05	0.000679982	DOWN	complement C7 [Source:NCBI gene%3BAcc:427187]
ENSGALG00000014843	TPD52L1	1.24997	8.58957e-07	1.23595e-05	UP	tumor protein D52-like 1 [Source:NCBI gene%3BAcc:374049]
ENSGALG00000014845	PLCXD3	1.04561	9.44411e-06	9.5461e-05	UP	phosphatidylinositol specific phospholipase C X domain containing 3 [Source:HGNC Symbol%3BAcc:HGNC:31822]
ENSGALG00000014848	-	4.56096	0.00155405	0.00693518	UP	-
ENSGALG00000014853	CLVS2	1.59427	7.41634e-07	1.0911e-05	UP	clavesin 2 [Source:HGNC Symbol%3BAcc:HGNC:23046]
ENSGALG00000014875	HCN1	1.1515	9.0078e-08	1.76745e-06	UP	hyperpolarization activated cyclic nucleotide gated potassium channel 1 [Source:HGNC Symbol%3BAcc:HGNC:4845]
ENSGALG00000014904	CLUL1	1.0196	0.0146869	0.0434224	UP	clusterin like 1 [Source:HGNC Symbol%3BAcc:HGNC:2096]
ENSGALG00000014907	DCBLD1	1.32069	5.37109e-05	0.000411432	UP	discoidin%2C CUB and LCCL domain containing 1 [Source:HGNC Symbol%3BAcc:HGNC:21479]
ENSGALG00000014918	RFX6	-2.26529	1.63332e-06	2.16665e-05	DOWN	regulatory factor X6 [Source:HGNC Symbol%3BAcc:HGNC:21478]
ENSGALG00000014943	FAM169A	1.00425	0.000232412	0.00142648	UP	family with sequence similarity 169 member A [Source:HGNC Symbol%3BAcc:HGNC:29138]
ENSGALG00000014958	ANKDD1B	-1.46652	0.00218856	0.00920479	DOWN	ankyrin repeat and death domain containing 1B [Source:HGNC Symbol%3BAcc:HGNC:32525]
ENSGALG00000014962	CALHM6	-1.45102	0.000185411	0.00118168	DOWN	calcium homeostasis modulator family member 6 [Source:HGNC Symbol%3BAcc:HGNC:33391]
ENSGALG00000014967	SV2C	2.01641	1.40959e-13	1.65771e-11	UP	synaptic vesicle glycoprotein 2C [Source:HGNC Symbol%3BAcc:HGNC:30670]
ENSGALG00000014971	SLC2A9	1.92761	1.58823e-07	2.89928e-06	UP	solute carrier family 2 member 9 [Source:HGNC Symbol%3BAcc:HGNC:13446]
ENSGALG00000014975	DRD5	1.95528	7.16651e-07	1.06201e-05	UP	dopamine receptor D5 [Source:HGNC Symbol%3BAcc:HGNC:3026]
ENSGALG00000014976	GATA6	-2.53231	0.0090145	0.0292449	DOWN	GATA binding protein 6 [Source:NCBI gene%3BAcc:396390]
ENSGALG00000014978	IQGAP2	-1.37593	6.38836e-06	6.85385e-05	DOWN	IQ motif containing GTPase activating protein 2 [Source:NCBI gene%3BAcc:427211]
ENSGALG00000014984	F2RL1	-1.88744	0.0158108	0.0460933	DOWN	F2R like trypsin receptor 1 [Source:NCBI gene%3BAcc:427213]
ENSGALG00000014999	MAP1B	1.17292	2.10634e-08	5.23616e-07	UP	microtubule associated protein 1B [Source:HGNC Symbol%3BAcc:HGNC:6836]
ENSGALG00000015055	SLC22A16	1.00863	0.00243843	0.0100597	UP	solute carrier family 22 member 16 [Source:HGNC Symbol%3BAcc:HGNC:20302]
ENSGALG00000015111	APBA1	1.39559	7.39994e-14	9.6971e-12	UP	amyloid beta precursor protein binding family A member 1 [Source:HGNC Symbol%3BAcc:HGNC:578]
ENSGALG00000015128	AQP4	1.2872	6.503e-16	1.68034e-13	UP	aquaporin 4 [Source:NCBI gene%3BAcc:421088]
ENSGALG00000015140	-	-2.43627	0.00275159	0.0110995	DOWN	desmocollin 1 [Source:NCBI gene%3BAcc:428527]
ENSGALG00000015142	DSG2	-1.01797	0.00768115	0.0255982	DOWN	desmoglein 2 [Source:HGNC Symbol%3BAcc:HGNC:3049]
ENSGALG00000015143	TTR	-4.87868	0.000823811	0.00408899	DOWN	transthyretin [Source:NCBI gene%3BAcc:396277]
ENSGALG00000015145	TMC1	-1.02984	0.000693456	0.00354871	DOWN	transmembrane channel like 1 [Source:NCBI gene%3BAcc:427255]
ENSGALG00000015150	RORB	1.13459	0.00153957	0.00687896	UP	RAR related orphan receptor B [Source:NCBI gene%3BAcc:395980]
ENSGALG00000015167	PRUNE2	1.16495	6.71682e-11	3.45173e-09	UP	prune homolog 2 with BCH domain [Source:HGNC Symbol%3BAcc:HGNC:25209]
ENSGALG00000015193	CCDC80	-1.2652	2.5242e-07	4.33605e-06	DOWN	coiled-coil domain containing 80 [Source:NCBI gene%3BAcc:395074]
ENSGALG00000015198	NOL4	1.06773	1.47951e-08	3.82297e-07	UP	nucleolar protein 4 [Source:HGNC Symbol%3BAcc:HGNC:7870]
ENSGALG00000015203	-	1.01978	1.00525e-07	1.94744e-06	UP	-
ENSGALG00000015248	SNTG1	1.1349	1.55489e-05	0.000144655	UP	syntrophin gamma 1 [Source:HGNC Symbol%3BAcc:HGNC:13740]
ENSGALG00000015284	RGMB	1.19522	1.94035e-09	6.65377e-08	UP	repulsive guidance molecule BMP co-receptor b [Source:HGNC Symbol%3BAcc:HGNC:26896]
ENSGALG00000015285	TOMM70	1.11317	1.3487e-17	5.75424e-15	UP	translocase of outer mitochondrial membrane 70 [Source:HGNC Symbol%3BAcc:HGNC:11985]
ENSGALG00000015286	SESN1	-1.39148	4.35225e-07	6.84788e-06	DOWN	sestrin 1 [Source:HGNC Symbol%3BAcc:HGNC:21595]
ENSGALG00000015332	CPLX1	2.77675	1.20478e-14	1.87312e-12	UP	complexin 1 [Source:HGNC Symbol%3BAcc:HGNC:2309]
ENSGALG00000015366	-	1.15143	0.00663154	0.0227151	UP	methionine adenosyltransferase 2A [Source:NCBI gene%3BAcc:427292]
ENSGALG00000015373	PDE6B	-1.35367	0.00185574	0.0080183	DOWN	phosphodiesterase 6B [Source:NCBI gene%3BAcc:395092]
ENSGALG00000015375	PLCXD2	1.64976	2.46422e-09	8.16083e-08	UP	phosphatidylinositol specific phospholipase C X domain containing 2 [Source:HGNC Symbol%3BAcc:HGNC:26462]
ENSGALG00000015418	-	1.94403	7.1679e-06	7.55326e-05	UP	-
ENSGALG00000015419	PENK	1.36568	8.25179e-05	0.000590895	UP	proenkephalin [Source:HGNC Symbol%3BAcc:HGNC:8831]
ENSGALG00000015425	LPL	-1.31949	9.87582e-06	9.90147e-05	DOWN	lipoprotein lipase [Source:NCBI gene%3BAcc:396219]
ENSGALG00000015438	MPZL1	1.3484	2.79418e-07	4.7543e-06	UP	myelin protein zero like 1 [Source:HGNC Symbol%3BAcc:HGNC:7226]
ENSGALG00000015466	SIM1	1.48787	5.54555e-08	1.17889e-06	UP	SIM bHLH transcription factor 1 [Source:HGNC Symbol%3BAcc:HGNC:10882]
ENSGALG00000015489	FAXC	1.33313	2.90743e-07	4.91158e-06	UP	failed axon connections homolog%2C metaxin like GST domain containing [Source:HGNC Symbol%3BAcc:HGNC:20742]
ENSGALG00000015519	ROBO2	1.22013	2.73505e-08	6.50806e-07	UP	roundabout guidance receptor 2 [Source:HGNC Symbol%3BAcc:HGNC:10250]
ENSGALG00000015570	GPR63	1.64851	2.60307e-05	0.000224417	UP	G protein-coupled receptor 63 [Source:HGNC Symbol%3BAcc:HGNC:13302]
ENSGALG00000015573	FHL5	-1.49479	0.00141396	0.00642252	DOWN	four and a half LIM domains 5 [Source:NCBI gene%3BAcc:421803]
ENSGALG00000015593	EPHA7	1.0172	2.037e-05	0.000182119	UP	EPH receptor A7 [Source:NCBI gene%3BAcc:395967]
ENSGALG00000015595	-	1.32365	9.51225e-09	2.57772e-07	UP	G protein-coupled receptor 78 [Source:NCBI gene%3BAcc:428798]
ENSGALG00000015608	ADRA2C	1.47968	1.43913e-09	5.24894e-08	UP	adrenoceptor alpha 2C [Source:HGNC Symbol%3BAcc:HGNC:283]
ENSGALG00000015630	EDIL3	1.04105	5.09117e-15	9.34026e-13	UP	EGF like repeats and discoidin domains 3 [Source:HGNC Symbol%3BAcc:HGNC:3173]
ENSGALG00000015666	TNIP2	-1.12676	4.54186e-05	0.000359004	DOWN	TNFAIP3 interacting protein 2 [Source:NCBI gene%3BAcc:422884]
ENSGALG00000015687	-	1.15231	0.000143474	0.000956109	UP	-
ENSGALG00000015701	-	1.19667	3.9062e-05	0.000316254	UP	thiosulfate sulfurtransferase like domain containing 1 [Source:NCBI gene%3BAcc:418473]
ENSGALG00000015706	LETM1	1.08942	1.7975e-10	8.41248e-09	UP	leucine zipper and EF-hand containing transmembrane protein 1 [Source:NCBI gene%3BAcc:422898]
ENSGALG00000015720	CHODL	1.0286	1.31617e-06	1.79261e-05	UP	chondrolectin [Source:HGNC Symbol%3BAcc:HGNC:17807]
ENSGALG00000015737	NCAM2	1.35297	2.80028e-08	6.62036e-07	UP	neural cell adhesion molecule 2 [Source:HGNC Symbol%3BAcc:HGNC:7657]
ENSGALG00000015776	GABRR2	1.08782	0.00385996	0.014568	UP	gamma-aminobutyric acid type A receptor rho2 subunit [Source:HGNC Symbol%3BAcc:HGNC:4091]
ENSGALG00000015778	GABRR1	1.42341	0.00410122	0.0152991	UP	gamma-aminobutyric acid type A receptor rho1 subunit [Source:HGNC Symbol%3BAcc:HGNC:4090]
ENSGALG00000015795	ADAMTS5	1.09098	0.0148993	0.0439458	UP	ADAM metallopeptidase with thrombospondin type 1 motif 5 [Source:HGNC Symbol%3BAcc:HGNC:221]
ENSGALG00000015799	ELAVL2	1.354	2.65174e-11	1.56932e-09	UP	ELAV like RNA binding protein 2 [Source:HGNC Symbol%3BAcc:HGNC:3313]
ENSGALG00000015812	SMIM8	-1.04408	0.000184673	0.00117803	DOWN	small integral membrane protein 8 [Source:NCBI gene%3BAcc:421827]
ENSGALG00000015824	CGA	-2.78213	0.000594207	0.00312628	DOWN	glycoprotein hormones%2C alpha polypeptide [Source:NCBI gene%3BAcc:421829]
ENSGALG00000015835	GRIK1	1.22347	2.228e-10	1.00933e-08	UP	glutamate ionotropic receptor kainate type subunit 1 [Source:HGNC Symbol%3BAcc:HGNC:4579]
ENSGALG00000015846	SNAP91	1.10361	6.27451e-06	6.74749e-05	UP	synaptosome associated protein 91 [Source:NCBI gene%3BAcc:428635]
ENSGALG00000015944	-	1.67706	3.30718e-09	1.03715e-07	UP	-
ENSGALG00000015953	-	1.26361	1.43566e-05	0.000135208	UP	histamine H2 receptor-like [Source:NCBI gene%3BAcc:422929]
ENSGALG00000015967	LRRTM1	1.07074	2.61339e-08	6.29204e-07	UP	leucine rich repeat transmembrane neuronal 1 [Source:HGNC Symbol%3BAcc:HGNC:19408]
ENSGALG00000016044	SIM2	1.05781	0.0126957	0.0385936	UP	SIM bHLH transcription factor 2 [Source:HGNC Symbol%3BAcc:HGNC:10883]
ENSGALG00000016054	KCNJ6	1.06741	3.2331e-06	3.84659e-05	UP	potassium voltage-gated channel subfamily J member 6 [Source:HGNC Symbol%3BAcc:HGNC:6267]
ENSGALG00000016086	EGR4	1.57267	0.00300087	0.0119087	UP	early growth response 4 [Source:HGNC Symbol%3BAcc:HGNC:3241]
ENSGALG00000016154	ARC	2.81371	2.49071e-11	1.47879e-09	UP	activity regulated cytoskeleton associated protein [Source:NCBI gene%3BAcc:395075]
ENSGALG00000016227	GPR34	-1.1399	9.69858e-05	0.000678935	DOWN	G protein-coupled receptor 34 [Source:NCBI gene%3BAcc:771199]
ENSGALG00000016262	XK	2.52276	1.03439e-15	2.46453e-13	UP	X-linked Kx blood group [Source:NCBI gene%3BAcc:427991]
ENSGALG00000016265	LANCL3	1.85399	4.77306e-12	3.46113e-10	UP	LanC like 3 [Source:HGNC Symbol%3BAcc:HGNC:24767]
ENSGALG00000016285	-	1.1684	5.31299e-06	5.87536e-05	UP	glycerol kinase 2 [Source:NCBI gene%3BAcc:418589]
ENSGALG00000016292	-	1.27371	0.000497748	0.00268658	UP	-
ENSGALG00000016296	GFRAL	1.19594	4.56949e-05	0.000360412	UP	GDNF family receptor alpha like [Source:HGNC Symbol%3BAcc:HGNC:32789]
ENSGALG00000016300	TINAG	2.4225	0.0163551	0.0474012	UP	tubulointerstitial nephritis antigen [Source:NCBI gene%3BAcc:421888]
ENSGALG00000016332	MCPH1	-1.33115	0.000730315	0.00369758	DOWN	microcephalin 1 [Source:NCBI gene%3BAcc:100125976]
ENSGALG00000016384	MYT1L	1.15992	1.07175e-06	1.50209e-05	UP	myelin transcription factor 1 like [Source:HGNC Symbol%3BAcc:HGNC:7623]
ENSGALG00000016391	CNKSR2	1.11553	1.16442e-06	1.61836e-05	UP	connector enhancer of kinase suppressor of Ras 2 [Source:HGNC Symbol%3BAcc:HGNC:19701]
ENSGALG00000016415	MAP7D2	1.25732	3.59492e-06	4.20615e-05	UP	MAP7 domain containing 2 [Source:HGNC Symbol%3BAcc:HGNC:25899]
ENSGALG00000016448	KCNF1	1.59995	1.16861e-12	1.04074e-10	UP	potassium voltage-gated channel modifier subfamily F member 1 [Source:HGNC Symbol%3BAcc:HGNC:6246]
ENSGALG00000016486	HS1BP3	-1.01502	0.000297929	0.00175299	DOWN	HCLS1 binding protein 3 [Source:HGNC Symbol%3BAcc:HGNC:24979]
ENSGALG00000016522	PPEF1	1.34794	0.000202771	0.00127267	UP	protein phosphatase with EF-hand domain 1 [Source:HGNC Symbol%3BAcc:HGNC:9243]
ENSGALG00000016556	-	-1.92959	8.66338e-09	2.37576e-07	DOWN	GTPase%2C very large interferon inducible pseudogene 1 [Source:NCBI gene%3BAcc:428660]
ENSGALG00000016558	VEGFD	-1.76358	3.8872e-05	0.000315133	DOWN	vascular endothelial growth factor D [Source:NCBI gene%3BAcc:395255]
ENSGALG00000016563	ASB9	-1.70058	0.000195742	0.0012383	DOWN	ankyrin repeat and SOCS box containing 9 [Source:NCBI gene%3BAcc:418625]
ENSGALG00000016565	CHRNA2	2.89151	0.000740676	0.00373309	UP	cholinergic receptor nicotinic alpha 2 subunit [Source:NCBI gene%3BAcc:395607]
ENSGALG00000016577	OTOF	1.13091	0.00457619	0.0167641	UP	otoferlin [Source:HGNC Symbol%3BAcc:HGNC:8515]
ENSGALG00000016580	SCARA5	-1.63657	0.00129135	0.00593168	DOWN	scavenger receptor class A member 5 [Source:HGNC Symbol%3BAcc:HGNC:28701]
ENSGALG00000016607	CLCN4	1.2946	1.8973e-12	1.54702e-10	UP	chloride voltage-gated channel 4 [Source:HGNC Symbol%3BAcc:HGNC:2022]
ENSGALG00000016620	PNOC	1.04397	1.11225e-07	2.11454e-06	UP	prepronociceptin [Source:NCBI gene%3BAcc:422019]
ENSGALG00000016649	MTMR9	1.01978	6.79455e-11	3.48192e-09	UP	myotubularin related protein 9 [Source:NCBI gene%3BAcc:422033]
ENSGALG00000016670	AvBD3	-1.10188	4.62197e-05	0.000363769	DOWN	avian beta-defensin 3 [Source:NCBI gene%3BAcc:395363]
ENSGALG00000016680	TFAP2B	-1.62976	0.00076911	0.00384996	DOWN	transcription factor AP-2 beta [Source:NCBI gene%3BAcc:395713]
ENSGALG00000016693	CSF2RA	-1.15221	4.78666e-08	1.03192e-06	DOWN	colony stimulating factor 2 receptor alpha subunit [Source:NCBI gene%3BAcc:418666]
ENSGALG00000016698	SHOX	2.52534	0.00350126	0.0134719	UP	short stature homeobox [Source:NCBI gene%3BAcc:418669]
ENSGALG00000016726	PTCHD4	1.15954	0.0028291	0.0113622	UP	patched domain containing 4 [Source:NCBI gene%3BAcc:422064]
ENSGALG00000016734	SLC9A7	1.00761	2.76494e-08	6.56217e-07	UP	solute carrier family 9 member A7 [Source:HGNC Symbol%3BAcc:HGNC:17123]
ENSGALG00000016785	IL1RL1	-2.87505	1.07393e-08	2.87206e-07	DOWN	interleukin 1 receptor like 1 [Source:NCBI gene%3BAcc:374136]
ENSGALG00000016803	ST6GAL2	1.29064	1.10065e-05	0.000108445	UP	ST6 beta-galactoside alpha-2%2C6-sialyltransferase 2 [Source:NCBI gene%3BAcc:403122]
ENSGALG00000016804	SLC5A7	2.91013	9.8344e-08	1.90721e-06	UP	solute carrier family 5 member 7 [Source:NCBI gene%3BAcc:414870]
ENSGALG00000016828	GRTP1	1.18603	0.000311346	0.00181852	UP	growth hormone regulated TBC protein 1 [Source:HGNC Symbol%3BAcc:HGNC:20310]
ENSGALG00000016837	-	1.25169	6.40214e-11	3.32128e-09	UP	myosin XVI [Source:NCBI gene%3BAcc:418751]
ENSGALG00000016844	RAB20	-1.24618	6.12367e-08	1.28248e-06	DOWN	RAB20%2C member RAS oncogene family [Source:HGNC Symbol%3BAcc:HGNC:18260]
ENSGALG00000016852	TNFSF13B	-1.04946	0.00010037	0.000698123	DOWN	tumor necrosis factor superfamily member 13b [Source:NCBI gene%3BAcc:374229]
ENSGALG00000016866	FGF14	1.49112	6.40865e-11	3.32128e-09	UP	fibroblast growth factor 14 [Source:NCBI gene%3BAcc:395554]
ENSGALG00000016875	CLYBL	1.04818	5.50243e-05	0.000420615	UP	citrate lyase beta like [Source:HGNC Symbol%3BAcc:HGNC:18355]
ENSGALG00000016889	RAP2A	1.13154	7.05015e-10	2.79961e-08	UP	RAP2A%2C member of RAS oncogene family [Source:HGNC Symbol%3BAcc:HGNC:9861]
ENSGALG00000016904	SLITRK6	1.37468	0.00238783	0.00989323	UP	SLIT and NTRK like family member 6 [Source:HGNC Symbol%3BAcc:HGNC:23503]
ENSGALG00000016905	SLITRK1	1.43512	5.9331e-11	3.11887e-09	UP	SLIT and NTRK like family member 1 [Source:HGNC Symbol%3BAcc:HGNC:20297]
ENSGALG00000016907	KLHL1	1.50959	4.64604e-05	0.000364796	UP	kelch like family member 1 [Source:HGNC Symbol%3BAcc:HGNC:6352]
ENSGALG00000016927	KLF5	-1.24477	0.0115166	0.0357612	DOWN	Kruppel like factor 5 [Source:HGNC Symbol%3BAcc:HGNC:6349]
ENSGALG00000016934	-	1.06797	2.90629e-05	0.000247075	UP	-
ENSGALG00000016941	PCDH17	1.65766	9.73754e-18	4.46612e-15	UP	protocadherin 17 [Source:HGNC Symbol%3BAcc:HGNC:14267]
ENSGALG00000016947	ELF1	-1.05455	9.75139e-06	9.80805e-05	DOWN	E74 like ETS transcription factor 1 [Source:NCBI gene%3BAcc:418828]
ENSGALG00000016971	-	1.08212	7.16462e-13	7.06678e-11	UP	-
ENSGALG00000016992	HTR2A	1.70518	0.000744344	0.00374643	UP	5-hydroxytryptamine receptor 2A [Source:NCBI gene%3BAcc:428070]
ENSGALG00000017004	CDADC1	1.16003	2.0003e-08	5.01332e-07	UP	cytidine and dCMP deaminase domain containing 1 [Source:HGNC Symbol%3BAcc:HGNC:20299]
ENSGALG00000017029	-	-2.09012	0.0124072	0.0379006	DOWN	fibrinogen-like protein 1-like [Source:NCBI gene%3BAcc:428073]
ENSGALG00000017044	TRPC4	1.96054	8.0293e-10	3.16107e-08	UP	transient receptor potential cation channel subfamily C member 4 [Source:HGNC Symbol%3BAcc:HGNC:12336]
ENSGALG00000017062	NBEA	1.22074	5.76064e-13	5.77512e-11	UP	neurobeachin [Source:NCBI gene%3BAcc:395195]
ENSGALG00000017077	HSPH1	1.02607	2.36863e-11	1.42475e-09	UP	heat shock protein family H (Hsp110) member 1 [Source:NCBI gene%3BAcc:418917]
ENSGALG00000017089	SLC46A3	-1.32856	6.19662e-06	6.67546e-05	DOWN	solute carrier family 46 member 3 [Source:NCBI gene%3BAcc:418924]
ENSGALG00000017102	GPR12	1.18329	0.00076591	0.00383708	UP	G protein-coupled receptor 12 [Source:HGNC Symbol%3BAcc:HGNC:4466]
ENSGALG00000017106	ATP8A2	1.35649	4.30998e-09	1.28154e-07	UP	ATPase phospholipid transporting 8A2 [Source:HGNC Symbol%3BAcc:HGNC:13533]
ENSGALG00000017136	GJB6	-1.86283	3.12951e-11	1.79981e-09	DOWN	gap junction protein beta 6 [Source:NCBI gene%3BAcc:395771]
ENSGALG00000017155	C11orf87	1.60593	3.49783e-05	0.00028828	UP	chromosome 11 open reading frame 87 [Source:HGNC Symbol%3BAcc:HGNC:33788]
ENSGALG00000017205	ENDOD1	1.2721	5.43633e-14	7.27992e-12	UP	endonuclease domain containing 1 [Source:HGNC Symbol%3BAcc:HGNC:29129]
ENSGALG00000017212	GPR83	1.53552	0.000670979	0.00344717	UP	G protein-coupled receptor 83 [Source:NCBI gene%3BAcc:428093]
ENSGALG00000017228	MTNR1B	1.05218	0.00306222	0.012084	UP	melatonin receptor 1B [Source:NCBI gene%3BAcc:396338]
ENSGALG00000017238	GRM5	1.69837	1.53832e-09	5.5024e-08	UP	glutamate receptor%2C metabotropic 5 [Source:NCBI gene%3BAcc:373933]
ENSGALG00000017250	ANKRD42	-1.21899	0.00290921	0.0116002	DOWN	ankyrin repeat domain 42 [Source:HGNC Symbol%3BAcc:HGNC:26752]
ENSGALG00000017290	-	-1.08019	2.40242e-11	1.43566e-09	DOWN	RAD51 associated protein 1 [Source:NCBI gene%3BAcc:419042]
ENSGALG00000017304	PGM2L1	2.2053	2.52028e-18	1.28436e-15	UP	phosphoglucomutase 2 like 1 [Source:HGNC Symbol%3BAcc:HGNC:20898]
ENSGALG00000017326	ARHGEF17	1.04845	1.89332e-12	1.54702e-10	UP	Rho guanine nucleotide exchange factor 17 [Source:HGNC Symbol%3BAcc:HGNC:21726]
ENSGALG00000017332	KLHL35	1.07021	0.0129255	0.0391113	UP	kelch like family member 35 [Source:HGNC Symbol%3BAcc:HGNC:26597]
ENSGALG00000017358	YWHAG	1.0558	5.82051e-07	8.86166e-06	UP	tyrosine 3-monooxygenase/tryptophan 5-monooxygenase activation protein gamma [Source:NCBI gene%3BAcc:427820]
ENSGALG00000017378	CRTAC1	1.86211	3.96481e-07	6.36382e-06	UP	cartilage acidic protein 1 [Source:NCBI gene%3BAcc:425346]
ENSGALG00000017389	SIX4	-1.16896	0.00133096	0.00608773	DOWN	SIX homeobox 4 [Source:HGNC Symbol%3BAcc:HGNC:10890]
ENSGALG00000017411	-	2.75664	1.33736e-15	3.0669e-13	UP	relaxin/insulin like family peptide receptor 3 [Source:NCBI gene%3BAcc:431664]
ENSGALG00000017870	SNORD24	-1.17221	0.00605811	0.0211417	DOWN	Small nucleolar RNA SNORD24 [Source:RFAM%3BAcc:RF00069]
ENSGALG00000017926	7SK	-1.01441	0.000145373	0.000967012	DOWN	7SK RNA [Source:RFAM%3BAcc:RF00100]
ENSGALG00000018277	gga-mir-199-1	-3.6393	0.0124375	0.0379728	DOWN	gga-mir-199-1 [Source:miRBase%3BAcc:MI0001245]
ENSGALG00000018278	gga-mir-219b	-1.01718	0.00095985	0.00461704	DOWN	gga-mir-219b [Source:miRBase%3BAcc:MI0015382]
ENSGALG00000018336	gga-mir-137	1.92839	2.93991e-05	0.00024924	UP	gga-mir-137 [Source:miRBase%3BAcc:MI0001221]
ENSGALG00000018346	gga-mir-9-2	3.6555	0.00902387	0.029255	UP	gga-mir-9-2 [Source:miRBase%3BAcc:MI0001283]
ENSGALG00000018352	gga-mir-7-1	-1.55575	0.0015871	0.00706038	DOWN	gga-mir-7-1 [Source:miRBase%3BAcc:MI0001272]
ENSGALG00000019026	-	2.42352	6.42899e-05	0.000479847	UP	oxytocin/neurophysin I prepropeptide [Source:NCBI gene%3BAcc:768516]
ENSGALG00000019030	-	-1.33852	0.000813535	0.00404475	DOWN	olfactory receptor 52I1-like [Source:NCBI gene%3BAcc:428119]
ENSGALG00000019036	SPCS2	1.14021	1.33623e-11	8.48254e-10	UP	signal peptidase complex subunit 2 [Source:HGNC Symbol%3BAcc:HGNC:28962]
ENSGALG00000019277	SLCO1B3	-1.85743	0.0173835	0.0497842	DOWN	solute carrier organic anion transporter family member 1B3 [Source:NCBI gene%3BAcc:418187]
ENSGALG00000019290	SLC6A12	-1.96932	0.00467115	0.0170439	DOWN	solute carrier family 6 member 12 [Source:HGNC Symbol%3BAcc:HGNC:11045]
ENSGALG00000019361	TAFA2	1.31657	9.13561e-09	2.49408e-07	UP	TAFA chemokine like family member 2 [Source:HGNC Symbol%3BAcc:HGNC:21589]
ENSGALG00000019384	MAPK12	-1.24902	6.90464e-07	1.02986e-05	DOWN	mitogen-activated protein kinase 12 [Source:HGNC Symbol%3BAcc:HGNC:6874]
ENSGALG00000019543	OTULIN	-1.38952	0.000133416	0.000895917	DOWN	OTU deubiquitinase with linear linkage specificity [Source:HGNC Symbol%3BAcc:HGNC:25118]
ENSGALG00000019718	KRT13	-1.9324	0.0047546	0.0172831	DOWN	keratin 13 [Source:NCBI gene%3BAcc:408040]
ENSGALG00000019761	-	-2.09192	0.00192425	0.00827139	DOWN	chondroadherin [Source:NCBI gene%3BAcc:769665]
ENSGALG00000019824	-	1.26593	0.00123129	0.0057101	UP	-
ENSGALG00000019835	TRIM27.2	1.32763	0.00812567	0.0268795	UP	tripartite motif containing 27.2 [Source:NCBI gene%3BAcc:430359]
ENSGALG00000020002	SLC22A3	-1.11842	0.000609218	0.0031897	DOWN	solute carrier family 22 member 3 [Source:HGNC Symbol%3BAcc:HGNC:10967]
ENSGALG00000020084	CAPN13	1.01712	0.0127359	0.0386779	UP	calpain 13 [Source:HGNC Symbol%3BAcc:HGNC:16663]
ENSGALG00000020143	GABRG1	2.07872	9.61199e-12	6.34322e-10	UP	gamma-aminobutyric acid type A receptor gamma1 subunit [Source:HGNC Symbol%3BAcc:HGNC:4086]
ENSGALG00000020322	-	-1.16721	1.63301e-28	2.99592e-24	DOWN	acidic repeat containing [Source:NCBI gene%3BAcc:422202]
ENSGALG00000020745	RHO	-1.27263	1.06509e-05	0.000105281	DOWN	rhodopsin [Source:NCBI gene%3BAcc:751791]
ENSGALG00000020905	KSR2	1.04988	1.49769e-09	5.41944e-08	UP	kinase suppressor of ras 2 [Source:HGNC Symbol%3BAcc:HGNC:18610]
ENSGALG00000020982	-	3.13271	1.39565e-05	0.000131847	UP	bactericidal/permeability-increasing protein-like 3 [Source:NCBI gene%3BAcc:419290]
ENSGALG00000021074	MYOC	-1.17138	0.0010053	0.00479417	DOWN	myocilin [Source:HGNC Symbol%3BAcc:HGNC:7610]
ENSGALG00000021143	RGS18	-1.18316	1.2295e-05	0.000118655	DOWN	regulator of G-protein signaling 18 [Source:NCBI gene%3BAcc:424361]
ENSGALG00000021180	PAQR9	1.25057	0.000798113	0.00397561	UP	progestin and adipoQ receptor family member 9 [Source:HGNC Symbol%3BAcc:HGNC:30131]
ENSGALG00000021193	STARD5	-1.23327	3.99867e-09	1.21056e-07	DOWN	StAR related lipid transfer domain containing 5 [Source:HGNC Symbol%3BAcc:HGNC:18065]
ENSGALG00000021272	SCN2B	1.31133	1.47746e-12	1.26072e-10	UP	sodium voltage-gated channel beta subunit 2 [Source:HGNC Symbol%3BAcc:HGNC:10589]
ENSGALG00000021303	NPY7R	1.19535	0.010627	0.0335275	UP	neuropeptide Y7 receptor [Source:NCBI gene%3BAcc:416280]
ENSGALG00000021340	CA9	-1.39243	0.00146278	0.00660433	DOWN	carbonic anhydrase 9 [Source:HGNC Symbol%3BAcc:HGNC:1383]
ENSGALG00000021395	-	-1.41907	2.48088e-05	0.000215197	DOWN	ATP-binding cassette%2C sub-family A (ABC1)%2C member 9 [Source:NCBI gene%3BAcc:417443]
ENSGALG00000021529	GP1BB	-1.12448	2.93475e-07	4.94847e-06	DOWN	glycoprotein Ib platelet subunit beta [Source:HGNC Symbol%3BAcc:HGNC:4440]
ENSGALG00000021589	-	1.20515	7.20773e-09	2.04534e-07	UP	-
ENSGALG00000021686	-	1.14435	9.32506e-05	0.000656476	UP	-
ENSGALG00000021726	gga-mir-181b-1	-1.19755	2.23854e-05	0.000197798	DOWN	gga-mir-181b-1 [Source:miRBase%3BAcc:MI0001219]
ENSGALG00000021737	gga-mir-365-2	2.20626	0.011784	0.0364323	UP	gga-mir-365-2 [Source:miRBase%3BAcc:MI0003704]
ENSGALG00000021848	-	-4.49838	0.0167495	0.0483495	DOWN	avidin-like [Source:NCBI gene%3BAcc:431660]
ENSGALG00000021869	PODN	-1.07827	0.00488052	0.0176813	DOWN	podocan [Source:HGNC Symbol%3BAcc:HGNC:23174]
ENSGALG00000022720	GJB2	-1.748	0.0129805	0.039226	DOWN	gap junction protein beta 2 [Source:NCBI gene%3BAcc:428083]
ENSGALG00000022815	AvBD1	-1.93614	0.000168484	0.00109123	DOWN	avian beta-defensin 1 [Source:NCBI gene%3BAcc:395841]
ENSGALG00000023099	ZDHHC22	1.16843	1.53861e-09	5.5024e-08	UP	zinc finger DHHC-type containing 22 [Source:HGNC Symbol%3BAcc:HGNC:20106]
ENSGALG00000023122	SULT1B	-1.3123	6.43488e-05	0.00048009	DOWN	sulfotransferase family%2C cytosolic%2C 1B [Source:NCBI gene%3BAcc:422661]
ENSGALG00000023131	PDXP	1.12276	1.48104e-09	5.38042e-08	UP	pyridoxal phosphatase [Source:HGNC Symbol%3BAcc:HGNC:30259]
ENSGALG00000023193	SOCS1L	-1.0704	0.0018835	0.00812479	DOWN	suppressor of cytokine signalling 1-like protein [Source:NCBI gene%3BAcc:417978]
ENSGALG00000023279	EPN3	1.11643	1.4349e-08	3.72344e-07	UP	epsin 3 [Source:HGNC Symbol%3BAcc:HGNC:18235]
ENSGALG00000023303	SIX2	-2.20957	0.000597809	0.00313983	DOWN	SIX homeobox 2 [Source:NCBI gene%3BAcc:724086]
ENSGALG00000023396	ASPHD2	1.1872	4.0291e-09	1.21776e-07	UP	aspartate beta-hydroxylase domain containing 2 [Source:HGNC Symbol%3BAcc:HGNC:30437]
ENSGALG00000023601	-	1.52982	2.54399e-06	3.16069e-05	UP	D-beta-hydroxybutyrate dehydrogenase%2C mitochondrial-like [Source:NCBI gene%3BAcc:101748254]
ENSGALG00000023763	PIFO	-1.56871	0.0125254	0.0381586	DOWN	primary cilia formation [Source:HGNC Symbol%3BAcc:HGNC:27009]
ENSGALG00000023818	HSPB9	1.03733	0.00690959	0.0234766	UP	heat shock protein family B (small) member 9 [Source:NCBI gene%3BAcc:428310]
ENSGALG00000023886	ZNF804A	1.08517	1.20214e-06	1.65698e-05	UP	zinc finger protein 804A [Source:HGNC Symbol%3BAcc:HGNC:21711]
ENSGALG00000023904	FIBIN	-1.41557	0.00231948	0.009669	DOWN	fin bud initiation factor homolog (zebrafish) [Source:NCBI gene%3BAcc:426933]
ENSGALG00000023933	G0S2	-1.10356	0.000636834	0.00330821	DOWN	G0/G1 switch 2 [Source:NCBI gene%3BAcc:419860]
ENSGALG00000024266	-	-1.01088	0.00204499	0.00868333	DOWN	-
ENSGALG00000024428	C18H17ORF67	-1.63739	0.0105155	0.0332099	DOWN	chromosome 18 open reading frame%2C human C17orf67 [Source:NCBI gene%3BAcc:417400]
ENSGALG00000024504	-	-1.58764	0.0100044	0.0318784	DOWN	-
ENSGALG00000025283	SNORD98	-4.13967	0.00638445	0.022025	DOWN	small nucleolar RNA%2C C/D box 98 [Source:HGNC Symbol%3BAcc:HGNC:32761]
ENSGALG00000025284	SNORD89	1.02643	0.00696268	0.0235939	UP	small nucleolar RNA%2C C/D box 89 [Source:HGNC Symbol%3BAcc:HGNC:32750]
ENSGALG00000025294	gga-mir-1625	-4.01183	0.00937848	0.030228	DOWN	gga-mir-1625 [Source:miRBase%3BAcc:MI0007354]
ENSGALG00000025534	gga-mir-1728	1.10573	0.0131533	0.039637	UP	gga-mir-1728 [Source:miRBase%3BAcc:MI0007466]
ENSGALG00000025650	RNaseP_nuc	-1.17953	0.00172392	0.00753565	DOWN	Nuclear RNase P [Source:RFAM%3BAcc:RF00009]
ENSGALG00000025677	SCARNA8	3.25424	0.0129705	0.0392021	UP	small Cajal body-specific RNA 8 [Source:HGNC Symbol%3BAcc:HGNC:32564]
ENSGALG00000025729	-	1.20868	3.00971e-07	5.04257e-06	UP	-
ENSGALG00000025772	ELOVL3	-1.06869	0.00283505	0.0113796	DOWN	ELOVL fatty acid elongase 3 [Source:NCBI gene%3BAcc:770955]
ENSGALG00000025774	HOXB2	-1.87242	5.66449e-06	6.19683e-05	DOWN	homeobox B2 [Source:HGNC Symbol%3BAcc:HGNC:5113]
ENSGALG00000025800	-	-1.33395	2.99676e-09	9.61165e-08	DOWN	CDP-diacylglycerol--serine O-phosphatidyltransferase-like [Source:NCBI gene%3BAcc:100859906]
ENSGALG00000025822	CYP1B1	-1.16003	3.53653e-05	0.000290637	DOWN	cytochrome P450 family 1 subfamily B member 1 [Source:HGNC Symbol%3BAcc:HGNC:2597]
ENSGALG00000025858	LUZP1	1.09225	2.28477e-08	5.61159e-07	UP	leucine zipper protein 1 [Source:HGNC Symbol%3BAcc:HGNC:14985]
ENSGALG00000025896	PLPPR4	1.52938	2.3953e-12	1.91896e-10	UP	phospholipid phosphatase related 4 [Source:HGNC Symbol%3BAcc:HGNC:23496]
ENSGALG00000025906	-	1.99151	5.65387e-08	1.19776e-06	UP	-
ENSGALG00000025941	RGS20	1.03582	1.68621e-05	0.000155688	UP	regulator of G-protein signaling 20 [Source:NCBI gene%3BAcc:395646]
ENSGALG00000025959	MKRN2OS	-1.57974	1.74389e-19	1.39102e-16	DOWN	MKRN2 opposite strand [Source:HGNC Symbol%3BAcc:HGNC:40375]
ENSGALG00000026011	GALR1	1.44277	9.51516e-06	9.60733e-05	UP	galanin receptor 1 [Source:NCBI gene%3BAcc:428512]
ENSGALG00000026033	SYT2	1.64736	1.95235e-06	2.50824e-05	UP	synaptotagmin 2 [Source:HGNC Symbol%3BAcc:HGNC:11510]
ENSGALG00000026089	SLC26A6	-2.21379	0.00897583	0.0291504	DOWN	solute carrier family 26 member 6 [Source:NCBI gene%3BAcc:416012]
ENSGALG00000026091	CACNG4	1.14491	7.05464e-07	1.04797e-05	UP	calcium voltage-gated channel auxiliary subunit gamma 4 [Source:NCBI gene%3BAcc:373924]
ENSGALG00000026092	-	-2.3475	0.00357632	0.0137004	DOWN	histamine H3 receptor-like [Source:NCBI gene%3BAcc:428525]
ENSGALG00000026107	-	-1.19214	0.00163838	0.00724281	DOWN	-
ENSGALG00000026207	CNTF	-1.30559	0.000465485	0.00254329	DOWN	ciliary neurotrophic factor [Source:NCBI gene%3BAcc:396488]
ENSGALG00000026214	LRTM2	1.5859	8.48213e-10	3.28992e-08	UP	leucine rich repeats and transmembrane domains 2 [Source:HGNC Symbol%3BAcc:HGNC:32443]
ENSGALG00000026215	-	1.15771	8.27998e-07	1.19893e-05	UP	coiled-coil domain containing 177 [Source:NCBI gene%3BAcc:101748318]
ENSGALG00000026263	RGS8	2.08887	1.14064e-14	1.81967e-12	UP	regulator of G protein signaling 8 [Source:HGNC Symbol%3BAcc:HGNC:16810]
ENSGALG00000026301	-	1.60942	0.0114111	0.0354946	UP	serine/threonine kinase 35-like [Source:NCBI gene%3BAcc:426385]
ENSGALG00000026305	OTOL1	4.11783	0.00796513	0.0264055	UP	otolin 1 [Source:HGNC Symbol%3BAcc:HGNC:34071]
ENSGALG00000026360	SOWAHC	1.16759	1.06583e-12	9.58511e-11	UP	sosondowah ankyrin repeat domain family member C [Source:HGNC Symbol%3BAcc:HGNC:26149]
ENSGALG00000026367	FAM43B	1.00544	8.5294e-07	1.23116e-05	UP	family with sequence similarity 43 member B [Source:HGNC Symbol%3BAcc:HGNC:31791]
ENSGALG00000026392	PIPOX	1.99207	1.7019e-05	0.000156507	UP	pipecolic acid and sarcosine oxidase [Source:HGNC Symbol%3BAcc:HGNC:17804]
ENSGALG00000026405	gga-mir-6712	-1.48818	0.000232492	0.00142648	DOWN	gga-mir-6712 [Source:miRBase%3BAcc:MI0022534]
ENSGALG00000026431	SEZ6	1.35207	8.03113e-09	2.24238e-07	UP	seizure related 6 homolog [Source:HGNC Symbol%3BAcc:HGNC:15955]
ENSGALG00000026446	CPLX3	-1.12409	0.000508173	0.0027316	DOWN	complexin 3 [Source:NCBI gene%3BAcc:769798]
ENSGALG00000026490	RPS16	-1.16213	8.87799e-12	5.96614e-10	DOWN	ribosomal protein S16 [Source:HGNC Symbol%3BAcc:HGNC:10396]
ENSGALG00000026536	IP6K3	-1.81995	0.000334677	0.00193264	DOWN	inositol hexakisphosphate kinase 3 [Source:HGNC Symbol%3BAcc:HGNC:17269]
ENSGALG00000026563	HAPLN4	1.04634	0.000743764	0.00374454	UP	hyaluronan and proteoglycan link protein 4 [Source:HGNC Symbol%3BAcc:HGNC:31357]
ENSGALG00000026585	TAFA3	1.19991	4.37493e-05	0.000348512	UP	TAFA chemokine like family member 3 [Source:HGNC Symbol%3BAcc:HGNC:21590]
ENSGALG00000026613	-	-1.14086	8.78151e-07	1.25864e-05	DOWN	-
ENSGALG00000026661	MSRB3	-1.08048	2.1446e-11	1.29851e-09	DOWN	methionine sulfoxide reductase B3 [Source:NCBI gene%3BAcc:417833]
ENSGALG00000026698	FEV	1.0665	0.0163096	0.0472995	UP	FEV transcription factor%2C ETS family member [Source:HGNC Symbol%3BAcc:HGNC:18562]
ENSGALG00000026704	GPX8	-1.54599	2.81751e-05	0.000239973	DOWN	glutathione peroxidase 8 (putative) [Source:HGNC Symbol%3BAcc:HGNC:33100]
ENSGALG00000026744	OTP	1.15243	2.59923e-06	3.222e-05	UP	orthopedia homeobox [Source:HGNC Symbol%3BAcc:HGNC:8518]
ENSGALG00000026836	-	-1.85008	1.9478e-09	6.66685e-08	DOWN	collagen type XVI alpha 1 chain [Source:NCBI gene%3BAcc:430477]
ENSGALG00000026875	-	1.90177	0.0136104	0.0407733	UP	PPARGC1 and ESRR induced regulator%2C muscle 1 [Source:NCBI gene%3BAcc:428186]
ENSGALG00000026928	-	-1.18968	0.0139414	0.0416357	DOWN	Kruppel like factor 4 [Source:NCBI gene%3BAcc:770254]
ENSGALG00000026948	ADD2	1.15636	5.71172e-10	2.31401e-08	UP	adducin 2 [Source:HGNC Symbol%3BAcc:HGNC:244]
ENSGALG00000026955	DIRAS1	1.24049	0.00026633	0.00160042	UP	DIRAS family GTPase 1 [Source:HGNC Symbol%3BAcc:HGNC:19127]
ENSGALG00000026973	KIF3C	1.46578	3.80637e-15	7.35071e-13	UP	kinesin family member 3C [Source:HGNC Symbol%3BAcc:HGNC:6321]
ENSGALG00000026978	RPL29	-1.14255	2.23906e-16	6.31966e-14	DOWN	ribosomal protein L29 [Source:NCBI gene%3BAcc:770249]
ENSGALG00000026991	-	1.99178	1.71938e-11	1.06208e-09	UP	ST8 alpha-N-acetyl-neuraminide alpha-2%2C8-sialyltransferase 3-W [Source:NCBI gene%3BAcc:776262]
ENSGALG00000027053	AKAIN1	1.67479	7.66353e-08	1.55011e-06	UP	A-kinase anchor inhibitor 1 [Source:NCBI gene%3BAcc:769357]
ENSGALG00000027069	TSC22D4	-1.32977	1.22952e-10	5.93602e-09	DOWN	TSC22 domain family member 4 [Source:NCBI gene%3BAcc:768091]
ENSGALG00000027090	-	1.17345	0.00305992	0.0120796	UP	uncharacterized LOC422926 [Source:NCBI gene%3BAcc:422926]
ENSGALG00000027184	OLFML1	-1.79176	0.00185525	0.0080183	DOWN	olfactomedin like 1 [Source:HGNC Symbol%3BAcc:HGNC:24473]
ENSGALG00000027247	EOMES	2.22413	3.27591e-09	1.02911e-07	UP	eomesodermin [Source:NCBI gene%3BAcc:428443]
ENSGALG00000027255	NRXN3	1.17323	3.21485e-07	5.32788e-06	UP	neurexin 3 [Source:NCBI gene%3BAcc:423385]
ENSGALG00000027355	TPBG	1.66214	2.64876e-08	6.35382e-07	UP	trophoblast glycoprotein [Source:HGNC Symbol%3BAcc:HGNC:12004]
ENSGALG00000027389	RGS7BP	1.21538	5.68034e-06	6.2069e-05	UP	regulator of G protein signaling 7 binding protein [Source:HGNC Symbol%3BAcc:HGNC:23271]
ENSGALG00000027536	PERP1	1.2736	0.00623378	0.0216518	UP	PERP1%2C TP53 apoptosis effector [Source:NCBI gene%3BAcc:421683]
ENSGALG00000027564	NDUFAF2	-1.08355	1.27276e-09	4.71718e-08	DOWN	NADH:ubiquinone oxidoreductase complex assembly factor 2 [Source:NCBI gene%3BAcc:769549]
ENSGALG00000027571	-	-1.70166	2.0107e-05	0.000180031	DOWN	histone cluster 1%2C H2B-VII-like 2 (similar to human histone cluster 1%2C class H2B%2C member N) [Source:NCBI gene%3BAcc:770188]
ENSGALG00000027655	TRABD2B	-1.47863	0.0124176	0.0379247	DOWN	TraB domain containing 2B [Source:HGNC Symbol%3BAcc:HGNC:44200]
ENSGALG00000027665	SYNGR1	1.39255	2.97993e-22	7.80996e-19	UP	synaptogyrin 1 [Source:NCBI gene%3BAcc:418015]
ENSGALG00000027707	ESM1	-1.45903	0.000286618	0.00170006	DOWN	endothelial cell specific molecule 1 [Source:HGNC Symbol%3BAcc:HGNC:3466]
ENSGALG00000027760	gga-mir-6572	3.80147	0.00142663	0.00646726	UP	gga-mir-6572 [Source:miRBase%3BAcc:MI0022390]
ENSGALG00000027761	TNFAIP8	-1.08814	1.57618e-07	2.88493e-06	DOWN	TNF alpha induced protein 8 [Source:NCBI gene%3BAcc:427384]
ENSGALG00000027785	CCBE1	1.23415	0.000689534	0.00353259	UP	collagen and calcium binding EGF domains 1 [Source:HGNC Symbol%3BAcc:HGNC:29426]
ENSGALG00000027786	SOCS3	-1.44859	0.00300909	0.0119306	DOWN	suppressor of cytokine signaling 3 [Source:NCBI gene%3BAcc:395299]
ENSGALG00000027864	NFKBIA	-1.21624	1.23387e-05	0.000119015	DOWN	NFKB inhibitor alpha [Source:NCBI gene%3BAcc:396093]
ENSGALG00000027874	CHAC1	-1.19451	1.82275e-06	2.36829e-05	DOWN	ChaC glutathione specific gamma-glutamylcyclotransferase 1 [Source:NCBI gene%3BAcc:423209]
ENSGALG00000027947	GHSR	1.28407	0.000819186	0.00407064	UP	growth hormone secretagogue receptor [Source:NCBI gene%3BAcc:378911]
ENSGALG00000028069	WNT16	1.92899	0.00685722	0.0233054	UP	Wnt family member 16 [Source:HGNC Symbol%3BAcc:HGNC:16267]
ENSGALG00000028077	-	2.21832	0.00196694	0.00841905	UP	-
ENSGALG00000028081	ONECUT3	1.15553	0.00591539	0.0207383	UP	one cut homeobox 3 [Source:HGNC Symbol%3BAcc:HGNC:13399]
ENSGALG00000028140	CNTFR	1.79757	1.19813e-10	5.81505e-09	UP	ciliary neurotrophic factor receptor [Source:NCBI gene%3BAcc:395885]
ENSGALG00000028186	RERG	1.71125	5.34825e-10	2.18528e-08	UP	RAS like estrogen regulated growth inhibitor [Source:HGNC Symbol%3BAcc:HGNC:15980]
ENSGALG00000028256	CCL19	-1.02569	0.00170747	0.00748692	DOWN	C-C motif chemokine ligand 19 [Source:NCBI gene%3BAcc:427406]
ENSGALG00000028327	-	1.20125	1.96341e-07	3.51079e-06	UP	-
ENSGALG00000028360	MGAT4C	1.62276	7.71048e-06	8.03274e-05	UP	MGAT4 family member C [Source:HGNC Symbol%3BAcc:HGNC:30871]
ENSGALG00000028520	CST3	-1.0562	0.000360659	0.00204913	DOWN	cystatin C [Source:NCBI gene%3BAcc:396497]
ENSGALG00000028560	OC3	-2.97156	0.000990993	0.0047459	DOWN	osteocalcin-like protein OC3 [Source:NCBI gene%3BAcc:417943]
ENSGALG00000028567	MYL9	-1.44299	0.00104258	0.00495396	DOWN	myosin%2C light chain 9%2C regulatory [Source:NCBI gene%3BAcc:396215]
ENSGALG00000028638	CNP1	-3.89222	0.00425378	0.0157661	DOWN	C-type natriuretic peptide 1 [Source:NCBI gene%3BAcc:100499455]
ENSGALG00000028682	CBLN2	1.74984	0.000569917	0.00301317	UP	cerebellin 2 precursor [Source:NCBI gene%3BAcc:421019]
ENSGALG00000028685	SEMA5A	1.63024	2.61882e-09	8.61018e-08	UP	semaphorin 5A [Source:HGNC Symbol%3BAcc:HGNC:10736]
ENSGALG00000028721	LMOD1	-1.24464	0.0160094	0.0465687	DOWN	leiomodin 1 [Source:HGNC Symbol%3BAcc:HGNC:6647]
ENSGALG00000028774	S100A10	-1.385	3.88584e-06	4.49777e-05	DOWN	S100 calcium binding protein A10 [Source:NCBI gene%3BAcc:396506]
ENSGALG00000028830	-	-1.16539	1.57709e-06	2.09661e-05	DOWN	cilia and flagella associated protein 73 [Source:NCBI gene%3BAcc:770540]
ENSGALG00000028912	SCRT2	1.217	0.00313327	0.0123256	UP	scratch family transcriptional repressor 2 [Source:NCBI gene%3BAcc:100379662]
ENSGALG00000028924	S100A16	-1.61096	1.64919e-07	2.99564e-06	DOWN	S100 calcium binding protein A16 [Source:HGNC Symbol%3BAcc:HGNC:20441]
ENSGALG00000029011	SLC35F1	1.55523	2.26962e-18	1.22466e-15	UP	solute carrier family 35 member F1 [Source:HGNC Symbol%3BAcc:HGNC:21483]
ENSGALG00000029015	TM6SF2	-1.47171	0.00965431	0.0309755	DOWN	transmembrane 6 superfamily member 2 [Source:HGNC Symbol%3BAcc:HGNC:11861]
ENSGALG00000029020	PLPP4	1.32068	8.93344e-08	1.75662e-06	UP	phospholipid phosphatase 4 [Source:HGNC Symbol%3BAcc:HGNC:23531]
ENSGALG00000029040	-	-2.00735	0.00168485	0.00740032	DOWN	olfactory receptor%2C family 52%2C subfamily L%2C member 1 [Source:NCBI gene%3BAcc:100859796]
ENSGALG00000029056	-	-2.53582	6.93396e-06	7.32779e-05	DOWN	interleukin-31 receptor subunit alpha-like [Source:NCBI gene%3BAcc:101749460]
ENSGALG00000029083	NXPH2	1.4305	0.00368956	0.0140404	UP	neurexophilin 2 [Source:HGNC Symbol%3BAcc:HGNC:8076]
ENSGALG00000029130	-	1.06877	3.52064e-06	4.14037e-05	UP	-
ENSGALG00000029212	PADI2	-1.45588	0.0018422	0.00797473	DOWN	peptidyl arginine deiminase%2C type II [Source:NCBI gene%3BAcc:428172]
ENSGALG00000029235	CPNE4	1.44257	5.74106e-10	2.31994e-08	UP	copine 4 [Source:HGNC Symbol%3BAcc:HGNC:2317]
ENSGALG00000029278	-	-1.79467	0.0054818	0.0194713	DOWN	-
ENSGALG00000029396	-	-1.03397	4.01076e-12	3.00332e-10	DOWN	-
ENSGALG00000029502	CLIC2	-1.03495	0.000201531	0.00126619	DOWN	chloride intracellular channel 2 [Source:NCBI gene%3BAcc:422178]
ENSGALG00000029510	STK32B	1.3828	1.23717e-11	7.90711e-10	UP	serine/threonine kinase 32B [Source:HGNC Symbol%3BAcc:HGNC:14217]
ENSGALG00000029583	PLBD1	-1.01718	0.00610209	0.0212588	DOWN	phospholipase B domain containing 1 [Source:HGNC Symbol%3BAcc:HGNC:26215]
ENSGALG00000029617	COL17A1	-1.09963	0.00021285	0.00132371	DOWN	collagen type XVII alpha 1 chain [Source:NCBI gene%3BAcc:396503]
ENSGALG00000029648	TH	1.96028	8.57758e-09	2.36283e-07	UP	tyrosine hydroxylase [Source:NCBI gene%3BAcc:395592]
ENSGALG00000029657	-	-1.4897	2.26252e-06	2.85814e-05	DOWN	peroxisomal biogenesis factor 19-like [Source:NCBI gene%3BAcc:107050261]
ENSGALG00000029675	2023-03-04	1.64362	2.70373e-05	0.000231247	UP	membrane associated ring-CH-type finger 4 [Source:HGNC Symbol%3BAcc:HGNC:29269]
ENSGALG00000029679	PLEKHA7	-1.33663	2.60461e-13	2.82746e-11	DOWN	pleckstrin homology domain containing A7 [Source:HGNC Symbol%3BAcc:HGNC:27049]
ENSGALG00000029764	-	-1.50868	0.00313918	0.0123349	DOWN	relaxin/insulin-like family peptide receptor 2 [Source:NCBI gene%3BAcc:428695]
ENSGALG00000029795	FAM131A	1.09337	3.50181e-11	1.95867e-09	UP	family with sequence similarity 131 member A [Source:HGNC Symbol%3BAcc:HGNC:28308]
ENSGALG00000029819	SCG2	1.15925	3.88805e-10	1.6563e-08	UP	secretogranin II [Source:HGNC Symbol%3BAcc:HGNC:10575]
ENSGALG00000029834	AIF1L	-1.17268	0.000130133	0.00087612	DOWN	allograft inflammatory factor 1 like [Source:HGNC Symbol%3BAcc:HGNC:28904]
ENSGALG00000029882	MYADML2	1.42671	9.57002e-08	1.86184e-06	UP	myeloid associated differentiation marker like 2 [Source:HGNC Symbol%3BAcc:HGNC:34548]
ENSGALG00000029968	GADD45B	-1.04127	4.60593e-06	5.20643e-05	DOWN	growth arrest and DNA damage inducible beta [Source:HGNC Symbol%3BAcc:HGNC:4096]
ENSGALG00000030029	-	-2.46741	0.0104217	0.0329648	DOWN	-
ENSGALG00000030030	RSPO2	1.11857	0.000140211	0.000935897	UP	R-spondin 2 [Source:NCBI gene%3BAcc:420271]
ENSGALG00000030032	SLC4A10	1.45978	2.37307e-10	1.06186e-08	UP	solute carrier family 4 member 10 [Source:HGNC Symbol%3BAcc:HGNC:13811]
ENSGALG00000030054	PTPRN2	1.88414	2.99312e-20	3.11208e-17	UP	protein tyrosine phosphatase receptor type N2 [Source:HGNC Symbol%3BAcc:HGNC:9677]
ENSGALG00000030068	RAB3A	1.00586	3.67372e-06	4.27653e-05	UP	RAB3A%2C member RAS oncogene family [Source:HGNC Symbol%3BAcc:HGNC:9777]
ENSGALG00000030115	WISP1	-1.65643	5.68041e-05	0.000432418	DOWN	WNT1 inducible signaling pathway protein 1 [Source:NCBI gene%3BAcc:420322]
ENSGALG00000030141	-	-1.69483	0.00265257	0.0107593	DOWN	-
ENSGALG00000030173	WNT2	2.21932	0.016026	0.0466095	UP	Wnt family member 2 [Source:HGNC Symbol%3BAcc:HGNC:12780]
ENSGALG00000030195	-	-1.06076	0.00452771	0.016609	DOWN	-
ENSGALG00000030237	PITX1	-2.12501	0.00213898	0.00903102	DOWN	paired like homeodomain 1 [Source:NCBI gene%3BAcc:374201]
ENSGALG00000030250	SV2B	2.08091	2.58889e-14	3.7106e-12	UP	synaptic vesicle glycoprotein 2B [Source:HGNC Symbol%3BAcc:HGNC:16874]
ENSGALG00000030259	-	1.43264	7.74179e-14	1.00022e-11	UP	uncharacterized LOC101749287 [Source:NCBI gene%3BAcc:101749287]
ENSGALG00000030377	MDFI	-2.1592	0.00202229	0.00860809	DOWN	MyoD family inhibitor [Source:HGNC Symbol%3BAcc:HGNC:6967]
ENSGALG00000030406	CDS2	1.41402	1.48178e-17	6.17835e-15	UP	CDP-diacylglycerol synthase 2 [Source:HGNC Symbol%3BAcc:HGNC:1801]
ENSGALG00000030420	ECEL1	1.43662	4.12543e-09	1.23711e-07	UP	endothelin converting enzyme like 1 [Source:HGNC Symbol%3BAcc:HGNC:3147]
ENSGALG00000030434	gga-mir-130b	-1.63396	0.0172792	0.0495552	DOWN	gga-mir-130b [Source:miRBase%3BAcc:MI0001239]
ENSGALG00000030436	ND3	-1.09054	0.000151559	0.00100097	DOWN	NADH dehydrogenase subunit 3 [Source:NCBI gene%3BAcc:39116938]
ENSGALG00000030481	RAB40C	1.08448	2.09435e-09	7.05009e-08	UP	RAB40C%2C member RAS oncogene family [Source:NCBI gene%3BAcc:769960]
ENSGALG00000030502	ADAMTS4	-1.15054	3.00861e-05	0.000254594	DOWN	ADAM metallopeptidase with thrombospondin type 1 motif 4 [Source:HGNC Symbol%3BAcc:HGNC:220]
ENSGALG00000030526	-	-1.03576	0.00590801	0.0207204	DOWN	interleukin 1 receptor-like 2 [Source:NCBI gene%3BAcc:418716]
ENSGALG00000030545	SLC35D3	2.0575	0.00133888	0.00611936	UP	solute carrier family 35 member D3 [Source:HGNC Symbol%3BAcc:HGNC:15621]
ENSGALG00000030576	-	1.20458	4.10419e-07	6.53606e-06	UP	ankyrin repeat domain 34C [Source:NCBI gene%3BAcc:415579]
ENSGALG00000030588	GALNTL6	1.13854	7.15519e-05	0.000523082	UP	polypeptide N-acetylgalactosaminyltransferase like 6 [Source:HGNC Symbol%3BAcc:HGNC:33844]
ENSGALG00000030597	KIF11	1.04215	0.00166111	0.00732391	UP	kinesin family member 11 [Source:NCBI gene%3BAcc:423809]
ENSGALG00000030602	ADAM33	-1.4974	0.000440537	0.00242706	DOWN	ADAM metallopeptidase domain 33 [Source:NCBI gene%3BAcc:422948]
ENSGALG00000030607	CHST11	1.25151	1.75527e-05	0.00016037	UP	carbohydrate sulfotransferase 11 [Source:HGNC Symbol%3BAcc:HGNC:17422]
ENSGALG00000030652	-	1.43896	0.000152074	0.00100394	UP	trophoblast glycoprotein-like [Source:NCBI gene%3BAcc:769834]
ENSGALG00000030767	-	-1.32388	0.000157272	0.00103379	DOWN	transmembrane protein 68-like [Source:NCBI gene%3BAcc:421125]
ENSGALG00000030801	CCKAR	1.61659	0.0150927	0.0444162	UP	cholecystokinin A receptor [Source:NCBI gene%3BAcc:422801]
ENSGALG00000030853	-	-1.12675	9.22788e-08	1.80292e-06	DOWN	-
ENSGALG00000030886	PTGDS	-1.6522	0.0106593	0.0335891	DOWN	prostaglandin D2 synthase 21kDa (brain) [Source:NCBI gene%3BAcc:374110]
ENSGALG00000030908	-	1.5462	5.13083e-13	5.21529e-11	UP	ATPase plasma membrane Ca2+ transporting 2 [Source:NCBI gene%3BAcc:415958]
ENSGALG00000030913	-	1.09845	8.07999e-12	5.51061e-10	UP	-
ENSGALG00000030940	BLB2	-1.96769	2.79368e-10	1.22614e-08	DOWN	Major histocompatibility complex class II beta chain BLB2%2C (similar to HLA class II%2C D beta chain) [Source:NCBI gene%3BAcc:101747454]
ENSGALG00000030996	-	-3.46329	0.00129001	0.00592702	DOWN	-
ENSGALG00000031051	-	-1.49718	0.000274031	0.00163918	DOWN	-
ENSGALG00000031122	NTNG1	1.61843	1.10377e-07	2.10839e-06	UP	netrin G1 [Source:HGNC Symbol%3BAcc:HGNC:23319]
ENSGALG00000031149	-	-1.21482	3.45025e-05	0.000285339	DOWN	CD55 molecule (Cromer blood group) [Source:NCBI gene%3BAcc:419852]
ENSGALG00000031159	HIST1H110	-1.03385	0.00108438	0.00513394	DOWN	histone cluster 1%2C H1.10 (similar to human histone cluster 1%2C class H1 genes) [Source:NCBI gene%3BAcc:417948]
ENSGALG00000031170	ADCY1	1.19125	0.000154612	0.0010174	UP	adenylate cyclase 1 [Source:HGNC Symbol%3BAcc:HGNC:232]
ENSGALG00000031177	-	-1.91121	0.000179799	0.00114974	DOWN	-
ENSGALG00000031260	-	-1.54863	5.83718e-15	1.0537e-12	DOWN	-
ENSGALG00000031274	SLC4A8	1.68225	8.80243e-15	1.48155e-12	UP	solute carrier family 4 member 8 [Source:HGNC Symbol%3BAcc:HGNC:11034]
ENSGALG00000031284	PTPRM	1.04986	2.04635e-08	5.11476e-07	UP	protein tyrosine phosphatase receptor type M [Source:HGNC Symbol%3BAcc:HGNC:9675]
ENSGALG00000031293	SLCO1A2	-1.39395	2.53158e-14	3.65704e-12	DOWN	solute carrier organic anion transporter family member 1A2 [Source:HGNC Symbol%3BAcc:HGNC:10956]
ENSGALG00000031301	TULP1	-2.19432	4.23998e-08	9.36062e-07	DOWN	tubby like protein 1 [Source:NCBI gene%3BAcc:395321]
ENSGALG00000031306	BHLHA15	-1.63812	0.000767638	0.00384469	DOWN	basic helix-loop-helix family member a15 [Source:HGNC Symbol%3BAcc:HGNC:22265]
ENSGALG00000031313	-	1.19076	1.02002e-12	9.21838e-11	UP	CUGBP%2C Elav-like family member 6 [Source:NCBI gene%3BAcc:427479]
ENSGALG00000031336	-	1.66112	0.000176785	0.00113601	UP	-
ENSGALG00000031341	-	1.79751	5.61805e-12	4.01046e-10	UP	maltase-glucoamylase (alpha-glucosidase) [Source:NCBI gene%3BAcc:425545]
ENSGALG00000031373	PADI3	-1.08412	2.78889e-05	0.000237756	DOWN	peptidyl arginine deiminase 3 [Source:NCBI gene%3BAcc:395910]
ENSGALG00000031375	CHST7	1.32369	2.23719e-05	0.000197798	UP	carbohydrate sulfotransferase 7 [Source:HGNC Symbol%3BAcc:HGNC:13817]
ENSGALG00000031402	-	-3.54367	3.79858e-09	1.15955e-07	DOWN	-
ENSGALG00000031430	-	-2.05566	0.000163169	0.00106568	DOWN	selectin E [Source:NCBI gene%3BAcc:424402]
ENSGALG00000031449	KCNV1	1.01087	0.00546894	0.0194331	UP	potassium voltage-gated channel modifier subfamily V member 1 [Source:HGNC Symbol%3BAcc:HGNC:18861]
ENSGALG00000031546	-	-1.98255	0.0093957	0.0302728	DOWN	gastric intrinsic factor [Source:NCBI gene%3BAcc:770547]
ENSGALG00000031615	FAIM2	1.86387	1.84907e-21	4.10418e-18	UP	Fas apoptotic inhibitory molecule 2 [Source:HGNC Symbol%3BAcc:HGNC:17067]
ENSGALG00000031624	-	-2.59465	0.0113265	0.0353213	DOWN	-
ENSGALG00000031637	ICOSLG	-1.01092	3.46341e-05	0.000286215	DOWN	inducible T-cell costimulator ligand [Source:NCBI gene%3BAcc:395968]
ENSGALG00000031652	AK5	1.15317	8.8752e-07	1.26909e-05	UP	adenylate kinase 5 [Source:HGNC Symbol%3BAcc:HGNC:365]
ENSGALG00000031656	EYA4	-1.27189	0.00255794	0.0104587	DOWN	EYA transcriptional coactivator and phosphatase 4 [Source:NCBI gene%3BAcc:395716]
ENSGALG00000031657	IFITM10	1.22647	0.000160875	0.00105295	UP	interferon induced transmembrane protein 10 [Source:HGNC Symbol%3BAcc:HGNC:40022]
ENSGALG00000031707	DHH	-1.31444	4.54047e-05	0.000359004	DOWN	desert hedgehog signaling molecule [Source:HGNC Symbol%3BAcc:HGNC:2865]
ENSGALG00000031735	CD5	-1.5217	0.000729283	0.00369597	DOWN	CD5 molecule [Source:NCBI gene%3BAcc:395757]
ENSGALG00000031859	NKX3-2	-1.35405	0.000309818	0.00181084	DOWN	NK3 homeobox 2 [Source:NCBI gene%3BAcc:373932]
ENSGALG00000031862	BCL11B	1.19766	4.05371e-06	4.6539e-05	UP	BAF chromatin remodeling complex subunit BCL11B [Source:HGNC Symbol%3BAcc:HGNC:13222]
ENSGALG00000031916	ZP1	-1.00497	7.86444e-05	0.000566919	DOWN	zona pellucida glycoprotein 1 [Source:NCBI gene%3BAcc:395418]
ENSGALG00000031971	CNTNAP2	1.11374	1.66421e-08	4.23463e-07	UP	contactin associated protein like 2 [Source:HGNC Symbol%3BAcc:HGNC:13830]
ENSGALG00000031987	MYO5A	1.07847	1.29139e-09	4.77657e-08	UP	myosin VA [Source:NCBI gene%3BAcc:396237]
ENSGALG00000032079	CYTB	-1.1068	1.9001e-06	2.4536e-05	DOWN	cytochrome b [Source:NCBI gene%3BAcc:39116918]
ENSGALG00000032087	MC5R	1.61005	7.17608e-07	1.06257e-05	UP	melanocortin 5 receptor [Source:NCBI gene%3BAcc:421047]
ENSGALG00000032142	MT-CO1	-1.1134	6.57386e-07	9.86939e-06	DOWN	mitochondrially encoded cytochrome c oxidase I [Source:HGNC Symbol%3BAcc:HGNC:7419]
ENSGALG00000032143	CRISPLD2	-1.55212	4.82514e-10	2.00276e-08	DOWN	cysteine rich secretory protein LCCL domain containing 2 [Source:HGNC Symbol%3BAcc:HGNC:25248]
ENSGALG00000032220	ELN	-2.13151	0.00412289	0.0153674	DOWN	elastin [Source:NCBI gene%3BAcc:396441]
ENSGALG00000032298	-	-2.59341	0.00434981	0.0160626	DOWN	-
ENSGALG00000032320	CEND1	1.56378	3.89258e-14	5.36942e-12	UP	cell cycle exit and neuronal differentiation 1 [Source:NCBI gene%3BAcc:770044]
ENSGALG00000032336	SLC25A10	-1.07261	1.62967e-10	7.70563e-09	DOWN	solute carrier family 25 member 10 [Source:HGNC Symbol%3BAcc:HGNC:10980]
ENSGALG00000032418	RAB26	1.26015	2.05102e-11	1.25426e-09	UP	RAB26%2C member RAS oncogene family [Source:HGNC Symbol%3BAcc:HGNC:14259]
ENSGALG00000032453	FABP9	-1.7057	2.81578e-07	4.77876e-06	DOWN	fatty acid binding protein 9 [Source:NCBI gene%3BAcc:420198]
ENSGALG00000032467	C11orf52	-1.26544	1.32732e-06	1.80645e-05	DOWN	chromosome 11 open reading frame 52 [Source:HGNC Symbol%3BAcc:HGNC:30531]
ENSGALG00000032469	ARHGAP45	-1.01743	0.000205739	0.00128647	DOWN	Rho GTPase activating protein 45 [Source:NCBI gene%3BAcc:420102]
ENSGALG00000032506	GEM	-1.41085	0.00075824	0.00380489	DOWN	GTP binding protein overexpressed in skeletal muscle [Source:NCBI gene%3BAcc:404771]
ENSGALG00000032552	-	-1.31685	0.00105644	0.00501331	DOWN	-
ENSGALG00000032554	C1QL3	1.54444	5.32929e-10	2.18239e-08	UP	complement C1q like 3 [Source:HGNC Symbol%3BAcc:HGNC:19359]
ENSGALG00000032588	ARPC1B	-1.053	0.000106683	0.000734977	DOWN	actin related protein 2/3 complex subunit 1B [Source:NCBI gene%3BAcc:416490]
ENSGALG00000032606	-	1.71202	8.82645e-06	9.03812e-05	UP	neuropeptide FF-amide peptide precursor [Source:NCBI gene%3BAcc:107055409]
ENSGALG00000032618	DUSP5	1.13602	1.37845e-05	0.000130625	UP	dual specificity phosphatase 5 [Source:HGNC Symbol%3BAcc:HGNC:3071]
ENSGALG00000032628	SRCIN1	1.05673	3.07332e-08	7.08332e-07	UP	SRC kinase signaling inhibitor 1 [Source:HGNC Symbol%3BAcc:HGNC:29506]
ENSGALG00000032701	LY96	-1.02921	0.00058574	0.00308704	DOWN	lymphocyte antigen 96 [Source:HGNC Symbol%3BAcc:HGNC:17156]
ENSGALG00000032776	WDR7	1.49624	9.73486e-15	1.60897e-12	UP	WD repeat domain 7 [Source:HGNC Symbol%3BAcc:HGNC:13490]
ENSGALG00000032789	TBX18	-1.19603	0.00639395	0.0220454	DOWN	T-box 18 [Source:NCBI gene%3BAcc:395104]
ENSGALG00000032820	-	-4.15746	0.00216936	0.00913452	DOWN	-
ENSGALG00000032836	-	1.41416	7.37211e-09	2.08107e-07	UP	monoamine oxidase B [Source:NCBI gene%3BAcc:418561]
ENSGALG00000032841	-	1.45645	8.63573e-05	0.000615366	UP	-
ENSGALG00000032937	DLGAP2	1.32142	1.4115e-07	2.62631e-06	UP	DLG associated protein 2 [Source:HGNC Symbol%3BAcc:HGNC:2906]
ENSGALG00000032974	ADAMTS2	1.20453	1.45082e-07	2.68258e-06	UP	ADAM metallopeptidase with thrombospondin type 1 motif 2 [Source:HGNC Symbol%3BAcc:HGNC:218]
ENSGALG00000032978	-	3.21959	2.5679e-09	8.47316e-08	UP	urocortin 3 [Source:NCBI gene%3BAcc:769274]
ENSGALG00000032980	DLGAP3	1.0146	0.000174569	0.00112531	UP	DLG associated protein 3 [Source:HGNC Symbol%3BAcc:HGNC:30368]
ENSGALG00000033012	SPRY4	1.41762	6.33881e-07	9.58713e-06	UP	sprouty RTK signaling antagonist 4 [Source:HGNC Symbol%3BAcc:HGNC:15533]
ENSGALG00000033055	-	-2.81032	2.49055e-07	4.29029e-06	DOWN	-
ENSGALG00000033183	GABRQ	1.21791	1.2478e-06	1.70964e-05	UP	gamma-aminobutyric acid (GABA) A receptor%2C theta [Source:NCBI gene%3BAcc:396288]
ENSGALG00000033244	DNM3	1.00547	3.52104e-09	1.09301e-07	UP	dynamin 3 [Source:HGNC Symbol%3BAcc:HGNC:29125]
ENSGALG00000033256	PCSK5	1.14213	6.33084e-08	1.32284e-06	UP	proprotein convertase subtilisin/kexin type 5 [Source:HGNC Symbol%3BAcc:HGNC:8747]
ENSGALG00000033297	-	-2.48539	0.000377959	0.00213552	DOWN	-
ENSGALG00000033365	ALDH1A3	-1.24228	8.35589e-06	8.60737e-05	DOWN	aldehyde dehydrogenase 1 family member A3 [Source:NCBI gene%3BAcc:395389]
ENSGALG00000033407	BRINP3	1.09433	8.63511e-08	1.71142e-06	UP	BMP/retinoic acid inducible neural specific 3 [Source:HGNC Symbol%3BAcc:HGNC:22393]
ENSGALG00000033462	-	-1.07274	0.00253729	0.0103949	DOWN	-
ENSGALG00000033561	DGKB	1.1496	4.22814e-08	9.34571e-07	UP	diacylglycerol kinase beta [Source:HGNC Symbol%3BAcc:HGNC:2850]
ENSGALG00000033589	SYN3	1.587	1.369e-11	8.63083e-10	UP	synapsin III [Source:HGNC Symbol%3BAcc:HGNC:11496]
ENSGALG00000033638	SLC26A7	-1.48912	0.00924753	0.0298584	DOWN	solute carrier family 26 member 7 [Source:HGNC Symbol%3BAcc:HGNC:14467]
ENSGALG00000033641	NRG2	1.04576	0.000502561	0.00270698	UP	neuregulin 2 [Source:HGNC Symbol%3BAcc:HGNC:7998]
ENSGALG00000033653	-	1.17993	3.04906e-08	7.0451e-07	UP	hyperpolarization activated cyclic nucleotide gated potassium channel 3 [Source:NCBI gene%3BAcc:100859704]
ENSGALG00000033663	ATP6V1B2	1.05103	7.56378e-09	2.12504e-07	UP	ATPase H+ transporting V1 subunit B2 [Source:NCBI gene%3BAcc:395497]
ENSGALG00000033664	MOV10L1	-1.69159	6.77701e-07	1.01247e-05	DOWN	Mov10 like RISC complex RNA helicase 1 [Source:HGNC Symbol%3BAcc:HGNC:7201]
ENSGALG00000033694	IFI30	-1.11285	0.00153626	0.00686582	DOWN	IFI30 lysosomal thiol reductase [Source:HGNC Symbol%3BAcc:HGNC:5398]
ENSGALG00000033701	TRHR	2.61376	3.39455e-05	0.000281539	UP	thyrotropin releasing hormone receptor [Source:NCBI gene%3BAcc:395770]
ENSGALG00000033758	-	-1.10029	0.00159523	0.00708623	DOWN	-
ENSGALG00000033783	FER1L6	1.16428	1.93136e-05	0.000173775	UP	fer-1 like family member 6 [Source:HGNC Symbol%3BAcc:HGNC:28065]
ENSGALG00000033811	PTPRN	1.23681	6.24265e-11	3.2629e-09	UP	protein tyrosine phosphatase receptor type N [Source:HGNC Symbol%3BAcc:HGNC:9676]
ENSGALG00000033883	PCDH7	1.49225	4.33782e-13	4.51478e-11	UP	protocadherin 7 [Source:HGNC Symbol%3BAcc:HGNC:8659]
ENSGALG00000033908	SLC10A4	1.28359	0.00494716	0.0178888	UP	solute carrier family 10 member 4 [Source:HGNC Symbol%3BAcc:HGNC:22980]
ENSGALG00000033966	TENM4	1.26096	1.39293e-16	4.05629e-14	UP	teneurin transmembrane protein 4 [Source:NCBI gene%3BAcc:395406]
ENSGALG00000034020	RHOBTB2	1.30469	7.49937e-14	9.75769e-12	UP	Rho related BTB domain containing 2 [Source:HGNC Symbol%3BAcc:HGNC:18756]
ENSGALG00000034070	GAD1	1.63902	1.29311e-12	1.12968e-10	UP	glutamate decarboxylase 1 [Source:NCBI gene%3BAcc:395743]
ENSGALG00000034078	GLT8D2	-1.85004	0.0113543	0.0353841	DOWN	glycosyltransferase 8 domain containing 2 [Source:NCBI gene%3BAcc:418085]
ENSGALG00000034107	TRIM63	-1.54642	8.10252e-13	7.70201e-11	DOWN	tripartite motif containing 63 [Source:HGNC Symbol%3BAcc:HGNC:16007]
ENSGALG00000034146	-	4.71255	0.000306762	0.00179689	UP	-
ENSGALG00000034196	WNT2B	1.79705	0.00049739	0.00268544	UP	Wnt family member 2B [Source:NCBI gene%3BAcc:374243]
ENSGALG00000034274	GRAMD4	1.05569	3.33861e-06	3.96698e-05	UP	GRAM domain containing 4 [Source:HGNC Symbol%3BAcc:HGNC:29113]
ENSGALG00000034281	TMCC2	1.17908	4.77755e-09	1.40915e-07	UP	transmembrane and coiled-coil domain family 2 [Source:HGNC Symbol%3BAcc:HGNC:24239]
ENSGALG00000034305	-	1.46489	1.30437e-05	0.000125026	UP	chromosome 10 open reading frame 10 [Source:NCBI gene%3BAcc:416292]
ENSGALG00000034325	RBFOX1	1.32127	6.4871e-11	3.35246e-09	UP	RNA binding fox-1 homolog 1 [Source:HGNC Symbol%3BAcc:HGNC:18222]
ENSGALG00000034349	-	-1.17288	0.0128837	0.039017	DOWN	keratin%2C type I cytoskeletal 10-like [Source:NCBI gene%3BAcc:771977]
ENSGALG00000034377	SLC30A8	-3.84081	6.02606e-05	0.000455893	DOWN	solute carrier family 30 member 8 [Source:HGNC Symbol%3BAcc:HGNC:20303]
ENSGALG00000034397	-	-1.02563	0.000167411	0.00108642	DOWN	-
ENSGALG00000034438	GNB3	-1.16934	7.97002e-05	0.000573629	DOWN	G protein subunit beta 3 [Source:HGNC Symbol%3BAcc:HGNC:4400]
ENSGALG00000034458	S100A1	-1.10681	0.0031534	0.0123669	DOWN	S100 calcium binding protein A1 [Source:NCBI gene%3BAcc:100858258]
ENSGALG00000034478	CCL4	-1.43551	0.00429128	0.015879	DOWN	C-C motif chemokine ligand 4 [Source:NCBI gene%3BAcc:395468]
ENSGALG00000034505	CDKN2A	-1.89658	0.00767544	0.025584	DOWN	cyclin-dependent kinase inhibitor 2A (melanoma%2C p16%2C inhibits CDK4) [Source:NCBI gene%3BAcc:395077]
ENSGALG00000034511	-	-1.34126	0.000105492	0.000728675	DOWN	poly [ADP-ribose] polymerase 12-like [Source:NCBI gene%3BAcc:418108]
ENSGALG00000034516	SHISA6	1.57528	1.20898e-05	0.000117045	UP	shisa family member 6 [Source:HGNC Symbol%3BAcc:HGNC:34491]
ENSGALG00000034561	C8orf34	1.16213	5.34143e-06	5.90324e-05	UP	chromosome 8 open reading frame 34 [Source:HGNC Symbol%3BAcc:HGNC:30905]
ENSGALG00000034586	-	-1.03253	5.28856e-06	5.85187e-05	DOWN	-
ENSGALG00000034605	-	1.29467	1.7351e-08	4.39064e-07	UP	-
ENSGALG00000034701	-	-1.07497	0.0082249	0.0271608	DOWN	-
ENSGALG00000034709	-	-3.16038	0.015068	0.0443662	DOWN	-
ENSGALG00000034751	TRPA1	1.10711	0.0001115	0.000763844	UP	transient receptor potential cation channel subfamily A member 1 [Source:NCBI gene%3BAcc:420180]
ENSGALG00000034761	-	-1.01478	0.000692929	0.00354701	DOWN	-
ENSGALG00000034868	KRT7	-1.4873	1.39028e-05	0.000131407	DOWN	keratin 7 [Source:NCBI gene%3BAcc:395772]
ENSGALG00000034950	SMPD3	1.23612	4.12276e-11	2.2782e-09	UP	sphingomyelin phosphodiesterase 3 [Source:HGNC Symbol%3BAcc:HGNC:14240]
ENSGALG00000034967	GDPD5	1.01029	1.20362e-09	4.50645e-08	UP	glycerophosphodiester phosphodiesterase domain containing 5 [Source:NCBI gene%3BAcc:419070]
ENSGALG00000034971	SLC45A4	1.27962	7.78211e-08	1.56957e-06	UP	solute carrier family 45 member 4 [Source:HGNC Symbol%3BAcc:HGNC:29196]
ENSGALG00000034986	HEYL	-1.0495	0.00148408	0.00666707	DOWN	hes related family bHLH transcription factor with YRPW motif like [Source:HGNC Symbol%3BAcc:HGNC:4882]
ENSGALG00000035029	-	-1.04462	7.73703e-05	0.000559273	DOWN	vaccinia related kinase 3 [Source:NCBI gene%3BAcc:770440]
ENSGALG00000035065	FAM110B	1.16498	6.97712e-09	1.98761e-07	UP	family with sequence similarity 110 member B [Source:HGNC Symbol%3BAcc:HGNC:28587]
ENSGALG00000035081	HTR7L	1.13589	0.0021555	0.00908241	UP	5-hydroxytryptamine receptor 7 like [Source:NCBI gene%3BAcc:422942]
ENSGALG00000035100	-	2.61987	4.09995e-06	4.69816e-05	UP	uncharacterized LOC107055125 [Source:NCBI gene%3BAcc:107055125]
ENSGALG00000035184	SDC3	1.50875	7.16362e-21	9.38741e-18	UP	syndecan 3 [Source:NCBI gene%3BAcc:396343]
ENSGALG00000035194	ARHGAP25	-1.08866	7.21411e-05	0.000526243	DOWN	Rho GTPase activating protein 25 [Source:NCBI gene%3BAcc:419516]
ENSGALG00000035244	-	3.37356	0.00594257	0.0208177	UP	histone cluster 2 H3 family member a [Source:NCBI gene%3BAcc:417953]
ENSGALG00000035282	IGF2	-1.80019	4.2031e-05	0.000336725	DOWN	insulin like growth factor 2 [Source:NCBI gene%3BAcc:395097]
ENSGALG00000035317	ID3	-1.39512	0.00270741	0.0109478	DOWN	inhibitor of DNA binding 3%2C HLH protein [Source:NCBI gene%3BAcc:395281]
ENSGALG00000035332	-	-1.65964	0.00393018	0.0147836	DOWN	-
ENSGALG00000035334	COX3	-1.10505	1.8908e-06	2.44459e-05	DOWN	cytochrome c oxidase subunit III [Source:NCBI gene%3BAcc:39116913]
ENSGALG00000035375	LRTOMT	-1.29155	3.79649e-09	1.15955e-07	DOWN	leucine rich transmembrane and O-methyltransferase domain containing [Source:NCBI gene%3BAcc:100857436]
ENSGALG00000035378	DNAJC5	1.79026	7.53015e-13	7.27095e-11	UP	DnaJ heat shock protein family (Hsp40) member C5 [Source:NCBI gene%3BAcc:419256]
ENSGALG00000035387	TMEM240	1.03592	1.38212e-05	0.000130837	UP	transmembrane protein 240 [Source:HGNC Symbol%3BAcc:HGNC:25186]
ENSGALG00000035557	BARX1	-2.1875	0.00435054	0.0160626	DOWN	BARX homeobox 1 [Source:NCBI gene%3BAcc:374017]
ENSGALG00000035579	-	-1.96456	0.000183277	0.00116993	DOWN	-
ENSGALG00000035584	COL3A1	-1.36463	0.000167388	0.00108642	DOWN	collagen type III alpha 1 chain [Source:NCBI gene%3BAcc:396340]
ENSGALG00000035673	ADAM11	1.06276	3.33775e-05	0.000277581	UP	ADAM metallopeptidase domain 11 [Source:HGNC Symbol%3BAcc:HGNC:189]
ENSGALG00000035799	SHISA9	1.08682	1.06706e-07	2.05203e-06	UP	shisa family member 9 [Source:HGNC Symbol%3BAcc:HGNC:37231]
ENSGALG00000035825	-	-1.31835	7.68939e-06	8.01531e-05	DOWN	interleukin 12 receptor subunit beta 1 [Source:NCBI gene%3BAcc:101749221]
ENSGALG00000035879	ITGA7	1.07622	0.00290919	0.0116002	UP	integrin subunit alpha 7 [Source:HGNC Symbol%3BAcc:HGNC:6143]
ENSGALG00000035912	-	1.45796	3.42204e-14	4.75612e-12	UP	CBP80/20-dependent translation initiation factor [Source:NCBI gene%3BAcc:770140]
ENSGALG00000035916	SHANK2	1.1292	9.16148e-09	2.49742e-07	UP	SH3 and multiple ankyrin repeat domains 2 [Source:HGNC Symbol%3BAcc:HGNC:14295]
ENSGALG00000035940	SLC2A13	2.06982	4.75681e-21	7.13679e-18	UP	solute carrier family 2 member 13 [Source:HGNC Symbol%3BAcc:HGNC:15956]
ENSGALG00000035960	-	-2.83914	1.69579e-08	4.29711e-07	DOWN	myosin-7-like 2 [Source:NCBI gene%3BAcc:429272]
ENSGALG00000035963	METTL18	1.03377	0.000100018	0.000696107	UP	methyltransferase like 18 [Source:HGNC Symbol%3BAcc:HGNC:28793]
ENSGALG00000035966	EDA	1.09683	9.66417e-09	2.61503e-07	UP	ectodysplasin A [Source:HGNC Symbol%3BAcc:HGNC:3157]
ENSGALG00000035994	-	-1.26235	2.02516e-09	6.88029e-08	DOWN	probable acyl coa dehydrogenase 6-like [Source:NCBI gene%3BAcc:420562]
ENSGALG00000036097	CDH18	1.36184	1.31957e-07	2.46276e-06	UP	cadherin 18 [Source:HGNC Symbol%3BAcc:HGNC:1757]
ENSGALG00000036204	-	1.32763	0.00581015	0.0204397	UP	-
ENSGALG00000036229	ND4	-1.01183	3.67921e-05	0.000300529	DOWN	NADH dehydrogenase subunit 4 [Source:NCBI gene%3BAcc:39116916]
ENSGALG00000036297	ABHD8	1.23849	1.32931e-09	4.8971e-08	UP	abhydrolase domain containing 8 [Source:HGNC Symbol%3BAcc:HGNC:23759]
ENSGALG00000036364	FOXG1	2.59272	3.45557e-09	1.07816e-07	UP	forkhead box G1 [Source:NCBI gene%3BAcc:396110]
ENSGALG00000036378	TBR1	3.81531	4.52608e-05	0.000358066	UP	T-box brain transcription factor 1 [Source:HGNC Symbol%3BAcc:HGNC:11590]
ENSGALG00000036412	TMEM108	1.1149	2.61949e-08	6.29844e-07	UP	transmembrane protein 108 [Source:HGNC Symbol%3BAcc:HGNC:28451]
ENSGALG00000036436	-	-2.18474	0.000901732	0.00438811	DOWN	-
ENSGALG00000036484	NCAN	1.04357	1.58254e-09	5.60489e-08	UP	neurocan [Source:NCBI gene%3BAcc:395493]
ENSGALG00000036566	-	-1.44884	0.000329042	0.00190249	DOWN	Rho GTPase activating protein 20-like [Source:NCBI gene%3BAcc:422171]
ENSGALG00000036589	GFRA4	1.27002	5.47934e-10	2.23374e-08	UP	GDNF family receptor alpha 4 [Source:NCBI gene%3BAcc:395839]
ENSGALG00000036598	SHISAL1	1.03316	5.26045e-05	0.000404328	UP	shisa like 1 [Source:HGNC Symbol%3BAcc:HGNC:29335]
ENSGALG00000036616	NUAK2	2.02743	3.5415e-09	1.09565e-07	UP	NUAK family kinase 2 [Source:HGNC Symbol%3BAcc:HGNC:29558]
ENSGALG00000036627	CXCR1	-1.12467	0.0107592	0.0338572	DOWN	C-X-C motif chemokine receptor 1 [Source:NCBI gene%3BAcc:430652]
ENSGALG00000036710	-	2.51844	0.000621734	0.00324278	UP	-
ENSGALG00000036711	S100A11	-1.05157	6.39019e-07	9.63306e-06	DOWN	S100 calcium binding protein A11 [Source:NCBI gene%3BAcc:396075]
ENSGALG00000036738	IGSF3	1.6806	9.81338e-14	1.23312e-11	UP	immunoglobulin superfamily member 3 [Source:HGNC Symbol%3BAcc:HGNC:5950]
ENSGALG00000036780	-	-1.95774	0.0030833	0.0121517	DOWN	-
ENSGALG00000036782	OPRD1	1.99162	2.14229e-10	9.77013e-09	UP	opioid receptor delta 1 [Source:HGNC Symbol%3BAcc:HGNC:8153]
ENSGALG00000036847	PLAC9	-1.36474	0.00577894	0.0203651	DOWN	placenta specific 9 [Source:NCBI gene%3BAcc:423636]
ENSGALG00000036925	CADM3	1.67957	7.75932e-27	4.74508e-23	UP	cell adhesion molecule 3 [Source:HGNC Symbol%3BAcc:HGNC:17601]
ENSGALG00000036938	RALYL	1.1235	5.18403e-08	1.10683e-06	UP	RALY RNA binding protein-like [Source:NCBI gene%3BAcc:420203]
ENSGALG00000036942	KCNA3	1.93536	8.86719e-11	4.43263e-09	UP	potassium voltage-gated channel subfamily A member 3 [Source:NCBI gene%3BAcc:404303]
ENSGALG00000037002	U6	-1.42563	0.0101622	0.0323167	DOWN	U6 spliceosomal RNA [Source:RFAM%3BAcc:RF00026]
ENSGALG00000037029	-	-1.06176	4.10522e-05	0.000330037	DOWN	phosphodiesterase 4C [Source:NCBI gene%3BAcc:769860]
ENSGALG00000037241	KCNAB2	1.18645	3.55156e-06	4.16483e-05	UP	potassium voltage-gated channel subfamily A regulatory beta subunit 2 [Source:HGNC Symbol%3BAcc:HGNC:6229]
ENSGALG00000037274	SNPH	1.24521	8.36492e-12	5.66284e-10	UP	syntaphilin [Source:HGNC Symbol%3BAcc:HGNC:15931]
ENSGALG00000037285	KCNK9	1.64839	0.00348493	0.0134232	UP	potassium two pore domain channel subfamily K member 9 [Source:HGNC Symbol%3BAcc:HGNC:6283]
ENSGALG00000037332	IGFBP7	-1.247	8.97943e-06	9.13185e-05	DOWN	insulin like growth factor binding protein 7 [Source:HGNC Symbol%3BAcc:HGNC:5476]
ENSGALG00000037387	CLSTN2	1.45273	1.84893e-07	3.32553e-06	UP	calsyntenin 2 [Source:HGNC Symbol%3BAcc:HGNC:17448]
ENSGALG00000037393	-	-1.86556	0.000340327	0.00195971	DOWN	-
ENSGALG00000037402	NOV	-1.2841	6.15028e-09	1.7797e-07	DOWN	nephroblastoma overexpressed [Source:NCBI gene%3BAcc:374135]
ENSGALG00000037441	-	-1.10655	2.04676e-13	2.30368e-11	DOWN	ribosomal protein S27 [Source:NCBI gene%3BAcc:107055140]
ENSGALG00000037467	NEU2	1.2169	0.000271091	0.00162531	UP	neuraminidase 2 [Source:HGNC Symbol%3BAcc:HGNC:7759]
ENSGALG00000037558	MEF2B	-1.09734	9.72365e-05	0.000680099	DOWN	myocyte enhancer factor 2B [Source:HGNC Symbol%3BAcc:HGNC:6995]
ENSGALG00000037576	VSX1	-1.76349	0.0155457	0.0454794	DOWN	visual system homeobox 1 [Source:NCBI gene%3BAcc:395537]
ENSGALG00000037626	KCNQ3	1.10837	7.25535e-07	1.07171e-05	UP	potassium voltage-gated channel subfamily Q member 3 [Source:HGNC Symbol%3BAcc:HGNC:6297]
ENSGALG00000037731	-	-3.68693	1.35062e-05	0.000128386	DOWN	-
ENSGALG00000037805	RPS19	-1.03939	3.23431e-09	1.01831e-07	DOWN	ribosomal protein S19 [Source:HGNC Symbol%3BAcc:HGNC:10402]
ENSGALG00000037826	-	-1.92417	0.00275532	0.0111048	DOWN	thymocyte expressed%2C positive selection associated 1 [Source:NCBI gene%3BAcc:107055393]
ENSGALG00000037828	SLC47A1	-1.35027	2.42783e-05	0.000211898	DOWN	solute carrier family 47 member 1 [Source:NCBI gene%3BAcc:417617]
ENSGALG00000037829	LOXHD1	-1.04685	0.0161425	0.0468888	DOWN	lipoxygenase homology domains 1 [Source:HGNC Symbol%3BAcc:HGNC:26521]
ENSGALG00000037837	ABCA3	1.09005	1.38726e-18	9.42621e-16	UP	ATP binding cassette subfamily A member 3 [Source:HGNC Symbol%3BAcc:HGNC:33]
ENSGALG00000037889	PTPRT	1.14401	2.33845e-10	1.04893e-08	UP	protein tyrosine phosphatase receptor type T [Source:HGNC Symbol%3BAcc:HGNC:9682]
ENSGALG00000037901	EFEMP1	-1.35282	0.0131004	0.0394908	DOWN	EGF containing fibulin extracellular matrix protein 1 [Source:HGNC Symbol%3BAcc:HGNC:3218]
ENSGALG00000037943	PRKCB	1.20729	1.22123e-12	1.072e-10	UP	protein kinase C beta [Source:HGNC Symbol%3BAcc:HGNC:9395]
ENSGALG00000037953	TUBA1A	1.03534	5.67906e-07	8.66069e-06	UP	tubulin alpha 1a [Source:NCBI gene%3BAcc:429035]
ENSGALG00000037980	-	-1.15117	8.19745e-05	0.000587462	DOWN	-
ENSGALG00000038065	SLC8A2	1.19388	2.84785e-09	9.23087e-08	UP	solute carrier family 8 member A2 [Source:HGNC Symbol%3BAcc:HGNC:11069]
ENSGALG00000038187	SLC35B4	1.10054	6.40282e-09	1.84405e-07	UP	solute carrier family 35 member B4 [Source:HGNC Symbol%3BAcc:HGNC:20584]
ENSGALG00000038218	-	1.23902	4.44169e-05	0.000352911	UP	-
ENSGALG00000038223	WHRN	1.02944	2.52205e-08	6.10416e-07	UP	whirlin [Source:HGNC Symbol%3BAcc:HGNC:16361]
ENSGALG00000038225	SEMA3E	1.33937	0.000343945	0.00197559	UP	semaphorin 3E [Source:NCBI gene%3BAcc:374089]
ENSGALG00000038241	CARTPT	1.032	1.78338e-06	2.32536e-05	UP	CART prepropeptide [Source:HGNC Symbol%3BAcc:HGNC:24323]
ENSGALG00000038242	CACNA2D2	1.01008	1.00497e-12	9.12728e-11	UP	calcium voltage-gated channel auxiliary subunit alpha2delta 2 [Source:HGNC Symbol%3BAcc:HGNC:1400]
ENSGALG00000038372	PRDM8	1.14137	0.00130811	0.00600116	UP	PR/SET domain 8 [Source:HGNC Symbol%3BAcc:HGNC:13993]
ENSGALG00000038396	-	-1.389	0.00146117	0.00659937	DOWN	-
ENSGALG00000038433	SPON2	-1.47669	3.1427e-06	3.75609e-05	DOWN	spondin 2 [Source:HGNC Symbol%3BAcc:HGNC:11253]
ENSGALG00000038454	-	-3.89597	0.00469191	0.0170993	DOWN	-
ENSGALG00000038576	-	1.20358	9.07071e-06	9.21435e-05	UP	fibronectin type III domain containing 9 [Source:NCBI gene%3BAcc:100857510]
ENSGALG00000038589	ABHD14B	-1.08054	1.75871e-05	0.000160444	DOWN	abhydrolase domain containing 14B [Source:HGNC Symbol%3BAcc:HGNC:28235]
ENSGALG00000038596	-	1.63802	0.00378951	0.0143521	UP	chromosome 14 open reading frame 132 [Source:NCBI gene%3BAcc:101749230]
ENSGALG00000038613	-	2.89993	0.000296773	0.0017473	UP	-
ENSGALG00000038645	NXPH3	1.14554	3.60888e-06	4.21979e-05	UP	neurexophilin 3 [Source:HGNC Symbol%3BAcc:HGNC:8077]
ENSGALG00000038650	-	4.42391	0.00128529	0.00591418	UP	-
ENSGALG00000038740	AMY2A	-1.30642	2.64234e-06	3.2644e-05	DOWN	amylase%2C alpha 2A (pancreatic) [Source:NCBI gene%3BAcc:414140]
ENSGALG00000038763	-	3.06821	0.016768	0.0483765	UP	-
ENSGALG00000038782	ZC3H12D	-1.7677	0.00683371	0.0232384	DOWN	zinc finger CCCH-type containing 12D [Source:HGNC Symbol%3BAcc:HGNC:21175]
ENSGALG00000038787	ADRA1D	1.63628	4.0652e-06	4.66417e-05	UP	adrenoceptor alpha 1D [Source:HGNC Symbol%3BAcc:HGNC:280]
ENSGALG00000038848	MSX2	-2.02094	0.00389273	0.0146645	DOWN	msh homeobox 2 [Source:NCBI gene%3BAcc:395245]
ENSGALG00000038862	-	1.06515	0.0042933	0.0158832	UP	-
ENSGALG00000038884	SRL	2.38992	0.000139693	0.000932947	UP	sarcalumenin [Source:NCBI gene%3BAcc:396269]
ENSGALG00000038930	-	1.37611	5.26447e-05	0.000404447	UP	-
ENSGALG00000039022	PDE1B	1.04364	9.48474e-09	2.57407e-07	UP	phosphodiesterase 1B [Source:HGNC Symbol%3BAcc:HGNC:8775]
ENSGALG00000039084	EVI2A	-1.43898	0.000546874	0.00291317	DOWN	ecotropic viral integration site 2A [Source:NCBI gene%3BAcc:776037]
ENSGALG00000039092	STAC	1.48453	9.80348e-06	9.84778e-05	UP	SH3 and cysteine rich domain [Source:HGNC Symbol%3BAcc:HGNC:11353]
ENSGALG00000039099	MAPK9	1.12537	6.34083e-08	1.32342e-06	UP	mitogen-activated protein kinase 9 [Source:NCBI gene%3BAcc:395983]
ENSGALG00000039102	TOX	1.10035	3.1288e-07	5.2088e-06	UP	thymocyte selection associated high mobility group box [Source:HGNC Symbol%3BAcc:HGNC:18988]
ENSGALG00000039124	KLHL3	1.04116	1.93617e-08	4.86588e-07	UP	kelch like family member 3 [Source:HGNC Symbol%3BAcc:HGNC:6354]
ENSGALG00000039146	CCR4	-1.34001	0.000559845	0.00297023	DOWN	C-C motif chemokine receptor 4 [Source:HGNC Symbol%3BAcc:HGNC:1605]
ENSGALG00000039151	ST8SIA3Z	1.25914	4.61925e-12	3.36288e-10	UP	ST8 alpha-N-acetyl-neuraminide alpha-2%2C8-sialyltransferase 3-Z [Source:NCBI gene%3BAcc:414796]
ENSGALG00000039173	RGMA	1.27713	1.37394e-16	4.05629e-14	UP	repulsive guidance molecule family member a [Source:NCBI gene%3BAcc:395214]
ENSGALG00000039206	ARID5A	-1.04293	0.00155569	0.00694085	DOWN	AT-rich interaction domain 5A [Source:HGNC Symbol%3BAcc:HGNC:17361]
ENSGALG00000039216	COL6A2	-1.10392	0.00436755	0.0161157	DOWN	collagen type VI alpha 2 chain [Source:NCBI gene%3BAcc:396292]
ENSGALG00000039254	SLC17A6	1.87093	2.92592e-10	1.27807e-08	UP	solute carrier family 17 member 6 [Source:NCBI gene%3BAcc:422971]
ENSGALG00000039354	VTG1	1.08999	0.000322627	0.00187189	UP	vitellogenin 1 [Source:NCBI gene%3BAcc:424547]
ENSGALG00000039385	-	-2.12355	0.000183232	0.00116993	DOWN	epidermal differentiation-specific protein-like [Source:NCBI gene%3BAcc:107054425]
ENSGALG00000039403	GRM8	1.41384	2.23799e-08	5.51857e-07	UP	glutamate metabotropic receptor 8 [Source:HGNC Symbol%3BAcc:HGNC:4600]
ENSGALG00000039452	GJA5	-2.15765	1.99921e-06	2.55852e-05	DOWN	gap junction protein alpha 5 [Source:NCBI gene%3BAcc:396502]
ENSGALG00000039458	GDF8	1.25118	0.0060948	0.0212415	UP	myostatin [Source:NCBI gene%3BAcc:373964]
ENSGALG00000039477	FBXO41	1.62009	7.52799e-13	7.27095e-11	UP	F-box protein 41 [Source:HGNC Symbol%3BAcc:HGNC:29409]
ENSGALG00000039509	-	1.6083	0.000473494	0.00257766	UP	-
ENSGALG00000039525	-	1.54249	3.07102e-15	6.33045e-13	UP	calmodulin binding transcription activator 1 [Source:NCBI gene%3BAcc:419369]
ENSGALG00000039553	SULF1	1.31281	6.92287e-08	1.42225e-06	UP	sulfatase 1 [Source:HGNC Symbol%3BAcc:HGNC:20391]
ENSGALG00000039554	-	-1.7496	0.0144874	0.0429727	DOWN	lactoperoxidase [Source:NCBI gene%3BAcc:417466]
ENSGALG00000039628	AFAP1L1	-1.42484	1.01204e-06	1.42713e-05	DOWN	actin filament associated protein 1 like 1 [Source:HGNC Symbol%3BAcc:HGNC:26714]
ENSGALG00000039634	-	1.34666	0.00124477	0.00575955	UP	keratin 80 [Source:NCBI gene%3BAcc:431302]
ENSGALG00000039682	HCLS1	-1.01544	6.5051e-06	6.9466e-05	DOWN	hematopoietic cell-specific Lyn substrate 1 [Source:NCBI gene%3BAcc:426867]
ENSGALG00000039688	-	-1.32384	0.00288348	0.0115301	DOWN	-
ENSGALG00000039690	STMN2	1.35658	1.29636e-09	4.78533e-08	UP	stathmin 2 [Source:NCBI gene%3BAcc:396095]
ENSGALG00000039698	DRD1	1.95326	3.49911e-09	1.08989e-07	UP	dopamine receptor D1 [Source:HGNC Symbol%3BAcc:HGNC:3020]
ENSGALG00000039705	GFPT2	-1.27258	1.37277e-05	0.000130154	DOWN	glutamine-fructose-6-phosphate transaminase 2 [Source:HGNC Symbol%3BAcc:HGNC:4242]
ENSGALG00000039728	SHOX2	1.66329	0.0035673	0.0136763	UP	short stature homeobox 2 [Source:HGNC Symbol%3BAcc:HGNC:10854]
ENSGALG00000039812	-	1.96245	2.89298e-14	4.11431e-12	UP	-
ENSGALG00000039818	GLG1	1.02128	6.71556e-12	4.72045e-10	UP	golgi glycoprotein 1 [Source:NCBI gene%3BAcc:396492]
ENSGALG00000039822	RASSF10	-1.18357	0.00439468	0.0161962	DOWN	Ras association domain family member 10 [Source:HGNC Symbol%3BAcc:HGNC:33984]
ENSGALG00000039843	-	-3.23067	0.014469	0.042939	DOWN	-
ENSGALG00000039861	PLXNB2	1.02479	3.5189e-09	1.09301e-07	UP	plexin B2 [Source:HGNC Symbol%3BAcc:HGNC:9104]
ENSGALG00000039864	-	-1.18409	3.37077e-13	3.57458e-11	DOWN	-
ENSGALG00000039965	-	1.58229	4.62614e-05	0.000363942	UP	-
ENSGALG00000039982	IRF5	-1.08694	8.96055e-07	1.2793e-05	DOWN	interferon regulatory factor 5 [Source:NCBI gene%3BAcc:430409]
ENSGALG00000040003	STXBP1	1.29525	6.6209e-16	1.68704e-13	UP	syntaxin binding protein 1 [Source:NCBI gene%3BAcc:404293]
ENSGALG00000040007	IL17D	1.46123	0.00096516	0.00463894	UP	interleukin 17D [Source:HGNC Symbol%3BAcc:HGNC:5984]
ENSGALG00000040069	BARHL2	1.37782	0.00695963	0.0235879	UP	BarH like homeobox 2 [Source:HGNC Symbol%3BAcc:HGNC:954]
ENSGALG00000040079	ZFPM2	1.10098	1.4204e-08	3.69102e-07	UP	zinc finger protein%2C FOG family member 2 [Source:HGNC Symbol%3BAcc:HGNC:16700]
ENSGALG00000040136	PSTPIP2	-1.37683	0.00113749	0.00534402	DOWN	proline-serine-threonine phosphatase interacting protein 2 [Source:HGNC Symbol%3BAcc:HGNC:9581]
ENSGALG00000040180	CEBPD	-2.2424	1.12119e-05	0.000109938	DOWN	CCAAT enhancer binding protein delta [Source:HGNC Symbol%3BAcc:HGNC:1835]
ENSGALG00000040184	RIMKLB	1.03923	1.38806e-07	2.58532e-06	UP	ribosomal modification protein rimK like family member B [Source:HGNC Symbol%3BAcc:HGNC:29228]
ENSGALG00000040185	-	1.99785	0.000151569	0.00100097	UP	zinc finger protein 692-like [Source:NCBI gene%3BAcc:107054696]
ENSGALG00000040248	PLEKHF2	-1.28362	3.59868e-09	1.11147e-07	DOWN	pleckstrin homology and FYVE domain containing 2 [Source:NCBI gene%3BAcc:420234]
ENSGALG00000040256	RIMS2	1.27841	1.00903e-10	4.97628e-09	UP	regulating synaptic membrane exocytosis 2 [Source:HGNC Symbol%3BAcc:HGNC:17283]
ENSGALG00000040313	-	-1.14583	3.33182e-05	0.000277213	DOWN	-
ENSGALG00000040369	PFKFB3	1.1304	4.32214e-15	8.09122e-13	UP	6-phosphofructo-2-kinase/fructose-2%2C6-biphosphatase 3 [Source:HGNC Symbol%3BAcc:HGNC:8874]
ENSGALG00000040415	-	1.40311	0.00521983	0.018711	UP	actin%2C beta-like 2 [Source:NCBI gene%3BAcc:426652]
ENSGALG00000040432	PAPPA2	2.76963	2.9666e-14	4.18656e-12	UP	pappalysin 2 [Source:HGNC Symbol%3BAcc:HGNC:14615]
ENSGALG00000040436	GAD2	1.40093	4.48214e-08	9.79986e-07	UP	glutamate decarboxylase 2 [Source:HGNC Symbol%3BAcc:HGNC:4093]
ENSGALG00000040444	SEMA3C	1.024	0.000100894	0.000701139	UP	semaphorin 3C [Source:NCBI gene%3BAcc:374090]
ENSGALG00000040465	ZEB2	-1.16845	1.63546e-06	2.16793e-05	DOWN	zinc finger E-box binding homeobox 2 [Source:NCBI gene%3BAcc:424306]
ENSGALG00000040567	AVPR1A	1.81448	3.25004e-07	5.36884e-06	UP	arginine vasopressin receptor 1A [Source:NCBI gene%3BAcc:771773]
ENSGALG00000040620	LSAMP	1.25559	3.39265e-20	3.11208e-17	UP	limbic system-associated membrane protein [Source:NCBI gene%3BAcc:395687]
ENSGALG00000040621	IL18R1	-1.31549	1.09293e-07	2.093e-06	DOWN	interleukin 18 receptor 1 [Source:NCBI gene%3BAcc:418717]
ENSGALG00000040666	ATP6V0A4	-2.93332	1.06563e-08	2.85819e-07	DOWN	ATPase H+ transporting V0 subunit a4 [Source:NCBI gene%3BAcc:418104]
ENSGALG00000040689	-	-3.88716	0.014649	0.043356	DOWN	-
ENSGALG00000040709	-	-1.46865	0.00132525	0.00606913	DOWN	-
ENSGALG00000040783	MAP4	-1.13183	4.10971e-07	6.53917e-06	DOWN	microtubule associated protein 4 [Source:HGNC Symbol%3BAcc:HGNC:6862]
ENSGALG00000040807	-	1.41075	2.98923e-15	6.23187e-13	UP	dematin actin binding protein [Source:NCBI gene%3BAcc:776542]
ENSGALG00000040832	CFD	-1.04779	0.00111648	0.00526554	DOWN	complement factor D [Source:HGNC Symbol%3BAcc:HGNC:2771]
ENSGALG00000040836	INSYN2A	1.1608	8.20493e-10	3.20272e-08	UP	inhibitory synaptic factor 2A [Source:HGNC Symbol%3BAcc:HGNC:33859]
ENSGALG00000040869	-	-1.1435	0.000757786	0.00380365	DOWN	dynein light chain 2%2C cytoplasmic-like [Source:NCBI gene%3BAcc:100858984]
ENSGALG00000040890	KCNE5	3.64492	0.0001762	0.00113304	UP	potassium voltage-gated channel subfamily E regulatory subunit 5 [Source:HGNC Symbol%3BAcc:HGNC:6241]
ENSGALG00000040938	NLGN1	1.10763	1.53594e-09	5.5024e-08	UP	neuroligin 1 [Source:NCBI gene%3BAcc:424980]
ENSGALG00000040947	CREG2	1.159	7.31298e-07	1.07849e-05	UP	cellular repressor of E1A stimulated genes 2 [Source:HGNC Symbol%3BAcc:HGNC:14272]
ENSGALG00000040949	-	1.93594	0.00040371	0.00225394	UP	-
ENSGALG00000040959	GRP	-1.03766	0.000736165	0.00371648	DOWN	gastrin releasing peptide [Source:NCBI gene%3BAcc:425213]
ENSGALG00000041036	FTO	1.01842	0.00618422	0.0215082	UP	FTO%2C alpha-ketoglutarate dependent dioxygenase [Source:NCBI gene%3BAcc:415718]
ENSGALG00000041091	ATP6	-1.01225	6.93116e-05	0.00050986	DOWN	ATP synthase F0 subunit 6 [Source:NCBI gene%3BAcc:39116912]
ENSGALG00000041094	SYT1	1.55861	9.6645e-11	4.79203e-09	UP	synaptotagmin 1 [Source:NCBI gene%3BAcc:396083]
ENSGALG00000041103	SLC18A3	2.213	1.18436e-09	4.45252e-08	UP	solute carrier family 18 member A3 [Source:NCBI gene%3BAcc:404302]
ENSGALG00000041183	SGPP1	1.05817	8.24969e-08	1.65048e-06	UP	sphingosine-1-phosphate phosphatase 1 [Source:HGNC Symbol%3BAcc:HGNC:17720]
ENSGALG00000041202	FBXO32	-1.09863	2.77507e-06	3.39863e-05	DOWN	F-box protein 32 [Source:NCBI gene%3BAcc:420343]
ENSGALG00000041225	-	1.73533	2.22816e-10	1.00933e-08	UP	-
ENSGALG00000041255	ADAM12	-1.11436	3.06631e-08	7.07605e-07	DOWN	ADAM metallopeptidase domain 12 [Source:NCBI gene%3BAcc:425843]
ENSGALG00000041280	FOSB	1.23005	0.0111754	0.0348977	UP	FosB proto-oncogene%2C AP-1 transcription factor subunit [Source:HGNC Symbol%3BAcc:HGNC:3797]
ENSGALG00000041323	-	-1.39142	0.00589552	0.0206845	DOWN	SPC24%2C NDC80 kinetochore complex component [Source:NCBI gene%3BAcc:107050217]
ENSGALG00000041327	TRIM55	3.02789	0.00107608	0.00510124	UP	tripartite motif containing 55 [Source:NCBI gene%3BAcc:420166]
ENSGALG00000041347	PROM2	-2.84068	0.0100052	0.0318784	DOWN	prominin 2 [Source:HGNC Symbol%3BAcc:HGNC:20685]
ENSGALG00000041459	DDIT4	-1.18835	4.28968e-07	6.7785e-06	DOWN	DNA damage inducible transcript 4 [Source:HGNC Symbol%3BAcc:HGNC:24944]
ENSGALG00000041501	AMER3	1.15465	7.78539e-08	1.56957e-06	UP	APC membrane recruitment protein 3 [Source:HGNC Symbol%3BAcc:HGNC:26771]
ENSGALG00000041553	-	1.05405	2.98458e-08	6.94862e-07	UP	-
ENSGALG00000041555	COL1A1	-1.26316	0.000429009	0.00237495	DOWN	collagen type I alpha 1 chain [Source:HGNC Symbol%3BAcc:HGNC:2197]
ENSGALG00000041563	UNC80	1.18562	4.21424e-15	7.97056e-13	UP	unc-80 homolog%2C NALCN channel complex subunit [Source:HGNC Symbol%3BAcc:HGNC:26582]
ENSGALG00000041564	-	1.11898	2.46435e-09	8.16083e-08	UP	mannosidase alpha class 1A member 2 [Source:NCBI gene%3BAcc:418265]
ENSGALG00000041565	-	1.41109	0.00181154	0.00786056	UP	-
ENSGALG00000041573	IMPAD1	1.0351	2.7728e-09	9.06465e-08	UP	inositol monophosphatase domain containing 1 [Source:HGNC Symbol%3BAcc:HGNC:26019]
ENSGALG00000041611	-	-1.63308	1.39969e-11	8.79407e-10	DOWN	-
ENSGALG00000041622	-	1.04233	2.77436e-06	3.39863e-05	UP	-
ENSGALG00000041635	CAMK2D	1.0543	2.27495e-07	3.98247e-06	UP	calcium/calmodulin dependent protein kinase II delta [Source:NCBI gene%3BAcc:422688]
ENSGALG00000041640	TWIST1	-1.52031	0.00442731	0.016287	DOWN	twist family bHLH transcription factor 1 [Source:NCBI gene%3BAcc:395491]
ENSGALG00000041693	-	1.05106	1.0021e-06	1.41419e-05	UP	-
ENSGALG00000041709	gga-mir-1608	-1.00013	0.0120955	0.0371947	DOWN	gga-mir-1608 [Source:miRBase%3BAcc:MI0007335]
ENSGALG00000041722	STX1A	1.70646	2.7741e-16	7.59605e-14	UP	syntaxin 1A [Source:HGNC Symbol%3BAcc:HGNC:11433]
ENSGALG00000041730	GPR20	-4.1316	0.00164114	0.0072533	DOWN	G protein-coupled receptor 20 [Source:HGNC Symbol%3BAcc:HGNC:4475]
ENSGALG00000041736	FSTL5	1.24866	4.03983e-12	3.01279e-10	UP	follistatin like 5 [Source:HGNC Symbol%3BAcc:HGNC:21386]
ENSGALG00000041764	VSTM2A	1.21035	4.89521e-05	0.000381835	UP	V-set and transmembrane domain containing 2A [Source:HGNC Symbol%3BAcc:HGNC:28499]
ENSGALG00000041791	DPP6	1.51769	4.3558e-13	4.51478e-11	UP	dipeptidyl peptidase like 6 [Source:HGNC Symbol%3BAcc:HGNC:3010]
ENSGALG00000041800	GLP2R	-2.10521	0.000281587	0.00167673	DOWN	glucagon-like peptide 2 receptor [Source:NCBI gene%3BAcc:427787]
ENSGALG00000041808	ANO1	1.0848	0.00500994	0.0180859	UP	anoctamin 1 [Source:HGNC Symbol%3BAcc:HGNC:21625]
ENSGALG00000041826	S100A6	-1.71408	2.57488e-05	0.000222419	DOWN	S100 calcium binding protein A6 [Source:NCBI gene%3BAcc:373951]
ENSGALG00000041884	MFSD6	1.21785	3.20863e-15	6.48101e-13	UP	major facilitator superfamily domain containing 6 [Source:HGNC Symbol%3BAcc:HGNC:24711]
ENSGALG00000041907	CDK5R1	1.07406	3.70734e-08	8.35564e-07	UP	cyclin dependent kinase 5 regulatory subunit 1 [Source:HGNC Symbol%3BAcc:HGNC:1775]
ENSGALG00000041911	AAK1	1.4672	1.23315e-15	2.90043e-13	UP	AP2 associated kinase 1 [Source:HGNC Symbol%3BAcc:HGNC:19679]
ENSGALG00000041965	MIOX	3.03152	0.0103304	0.032727	UP	myo-inositol oxygenase [Source:HGNC Symbol%3BAcc:HGNC:14522]
ENSGALG00000042022	GSG1L2	-3.22014	0.000853063	0.00420481	DOWN	GSG1 like 2 [Source:HGNC Symbol%3BAcc:HGNC:51826]
ENSGALG00000042103	C5H11ORF96	-1.05355	0.000192391	0.00122089	DOWN	chromosome 5 open reading frame%2C human C11orf96 [Source:NCBI gene%3BAcc:770209]
ENSGALG00000042148	FKBP5	-1.67408	2.2833e-10	1.0267e-08	DOWN	FK506 binding protein 5 [Source:NCBI gene%3BAcc:421186]
ENSGALG00000042199	SLC12A5	1.69369	2.4833e-17	9.69334e-15	UP	solute carrier family 12 member 5 [Source:HGNC Symbol%3BAcc:HGNC:13818]
ENSGALG00000042241	GBX1	2.14952	6.24642e-05	0.000468699	UP	gastrulation brain homeobox 1 [Source:HGNC Symbol%3BAcc:HGNC:4185]
ENSGALG00000042449	-	4.5118	0.000255964	0.00155032	UP	C-type lectin domain family 2 member D2-like [Source:NCBI gene%3BAcc:769366]
ENSGALG00000042505	DSEL	1.4067	1.566e-07	2.87298e-06	UP	dermatan sulfate epimerase like [Source:HGNC Symbol%3BAcc:HGNC:18144]
ENSGALG00000042607	RSPO3	-1.5514	4.71481e-05	0.000369176	DOWN	R-spondin 3 [Source:NCBI gene%3BAcc:421715]
ENSGALG00000042626	SYT4	2.03302	6.08032e-15	1.08301e-12	UP	synaptotagmin 4 [Source:HGNC Symbol%3BAcc:HGNC:11512]
ENSGALG00000042723	SCARNA7	-1.28639	2.53127e-05	0.000219171	DOWN	small Cajal body-specific RNA 7 [Source:HGNC Symbol%3BAcc:HGNC:32563]
ENSGALG00000042766	TRAPPC9	1.03053	4.01852e-07	6.43482e-06	UP	trafficking protein particle complex 9 [Source:HGNC Symbol%3BAcc:HGNC:30832]
ENSGALG00000042798	GDAP1	1.09955	2.02485e-07	3.59961e-06	UP	ganglioside induced differentiation associated protein 1 [Source:HGNC Symbol%3BAcc:HGNC:15968]
ENSGALG00000042837	-	2.58253	0.00694943	0.0235708	UP	glucagon-like [Source:NCBI gene%3BAcc:100858942]
ENSGALG00000042845	-	1.55709	0.00614741	0.021396	UP	-
ENSGALG00000042928	-	-1.57131	9.82563e-09	2.6548e-07	DOWN	retinol dehydrogenase 7-like [Source:NCBI gene%3BAcc:772005]
ENSGALG00000042944	-	-2.359	0.0035067	0.0134872	DOWN	protein SOGA2-like [Source:NCBI gene%3BAcc:101748650]
ENSGALG00000042969	-	1.54572	0.0130481	0.0393718	UP	-
ENSGALG00000042992	-	1.05065	4.25589e-06	4.85261e-05	UP	-
ENSGALG00000043026	-	-1.12149	0.000650862	0.00336074	DOWN	peripheral-type benzodiazepine receptor-associated protein 1-like [Source:NCBI gene%3BAcc:107057437]
ENSGALG00000043041	NRN1	1.52856	1.31905e-05	0.000126169	UP	neuritin 1 [Source:NCBI gene%3BAcc:420873]
ENSGALG00000043052	CD1B	-1.0319	0.00316553	0.0124065	DOWN	CD1b molecule [Source:NCBI gene%3BAcc:425802]
ENSGALG00000043064	EXFABP	-1.17077	7.00323e-06	7.39673e-05	DOWN	extracellular fatty acid-binding protein [Source:NCBI gene%3BAcc:396393]
ENSGALG00000043088	-	-1.06648	7.99566e-07	1.16235e-05	DOWN	roundabout guidance receptor 4 [Source:NCBI gene%3BAcc:107055040]
ENSGALG00000043130	-	1.27292	0.00795536	0.026384	UP	-
ENSGALG00000043139	SYT7	1.15467	6.83319e-05	0.000504473	UP	synaptotagmin 7 [Source:HGNC Symbol%3BAcc:HGNC:11514]
ENSGALG00000043143	-	-1.20006	5.19606e-05	0.000400365	DOWN	-
ENSGALG00000043164	TNKS	1.04511	2.47788e-10	1.10071e-08	UP	tankyrase [Source:NCBI gene%3BAcc:374252]
ENSGALG00000043167	TNFRSF11B	-1.21185	3.70009e-07	5.98606e-06	DOWN	TNF receptor superfamily member 11b [Source:NCBI gene%3BAcc:378803]
ENSGALG00000043240	ARPP21	1.08322	1.32144e-05	0.000126266	UP	cAMP regulated phosphoprotein 21 [Source:HGNC Symbol%3BAcc:HGNC:16968]
ENSGALG00000043302	LAT2	-2.56135	0.00209441	0.00886366	DOWN	linker for activation of T-cells family member 2 [Source:NCBI gene%3BAcc:417489]
ENSGALG00000043355	-	1.02449	5.11324e-07	7.89626e-06	UP	cadherin EGF LAG seven-pass G-type receptor 1 [Source:NCBI gene%3BAcc:426068]
ENSGALG00000043367	LHFPL3	1.55562	2.4335e-15	5.19127e-13	UP	LHFPL tetraspan subfamily member 3 [Source:HGNC Symbol%3BAcc:HGNC:6589]
ENSGALG00000043372	RUNX3	-1.58887	0.000203157	0.00127423	DOWN	RUNX family transcription factor 3 [Source:HGNC Symbol%3BAcc:HGNC:10473]
ENSGALG00000043386	PEX5L	1.7082	4.2295e-09	1.2617e-07	UP	peroxisomal biogenesis factor 5 like [Source:HGNC Symbol%3BAcc:HGNC:30024]
ENSGALG00000043392	-	4.23256	0.00209697	0.00887247	UP	-
ENSGALG00000043513	TEAD3	-1.083	0.000710795	0.00362229	DOWN	TEA domain transcription factor 3 [Source:HGNC Symbol%3BAcc:HGNC:11716]
ENSGALG00000043532	SBSPON	-1.14194	0.00179029	0.00777939	DOWN	somatomedin B and thrombospondin type 1 domain containing [Source:HGNC Symbol%3BAcc:HGNC:30362]
ENSGALG00000043610	-	-2.02462	0.00190374	0.00820052	DOWN	alpha-tectorin-like [Source:NCBI gene%3BAcc:100857892]
ENSGALG00000043650	GFI1	-2.26929	0.00968956	0.031056	DOWN	growth factor independent 1 transcriptional repressor [Source:HGNC Symbol%3BAcc:HGNC:4237]
ENSGALG00000043727	NR4A1	1.02367	0.000171891	0.00111039	UP	nuclear receptor subfamily 4 group A member 1 [Source:HGNC Symbol%3BAcc:HGNC:7980]
ENSGALG00000043764	KCNS2	1.77879	5.40015e-12	3.86996e-10	UP	potassium voltage-gated channel modifier subfamily S member 2 [Source:HGNC Symbol%3BAcc:HGNC:6301]
ENSGALG00000043826	ANXA11	-1.48396	2.64944e-08	6.35382e-07	DOWN	annexin A11 [Source:NCBI gene%3BAcc:423637]
ENSGALG00000043914	-	2.18831	0.00363173	0.0138721	UP	-
ENSGALG00000044085	IQCJ	1.10238	0.00082605	0.00409587	UP	IQ motif containing J [Source:HGNC Symbol%3BAcc:HGNC:32406]
ENSGALG00000044138	GPA33	-1.63986	0.000917089	0.00444274	DOWN	glycoprotein A33 [Source:HGNC Symbol%3BAcc:HGNC:4445]
ENSGALG00000044155	TMEM140	-1.01745	2.93084e-05	0.000248773	DOWN	transmembrane protein 140 [Source:HGNC Symbol%3BAcc:HGNC:21870]
ENSGALG00000044326	-	-1.40642	0.000286433	0.00169951	DOWN	deleted in malignant brain tumors 1 protein-like [Source:NCBI gene%3BAcc:426820]
ENSGALG00000044392	-	-2.65328	4.65321e-05	0.000365084	DOWN	immunoglobulin-like receptor CHIR-AB-502 [Source:NCBI gene%3BAcc:772103]
ENSGALG00000044449	LAG3	-3.10379	5.8326e-06	6.34668e-05	DOWN	lymphocyte activating 3 [Source:HGNC Symbol%3BAcc:HGNC:6476]
ENSGALG00000044563	-	1.24282	0.000706028	0.003603	UP	-
ENSGALG00000044569	-	3.44269	0.000164325	0.00107095	UP	uncharacterized LOC101747901 [Source:NCBI gene%3BAcc:101747901]
ENSGALG00000044643	-	1.44016	1.07377e-13	1.31805e-11	UP	G protein regulated inducer of neurite outgrowth 1 [Source:NCBI gene%3BAcc:101748622]
ENSGALG00000044649	P2RX2	-1.00967	0.00885015	0.0288472	DOWN	purinergic receptor P2X 2 [Source:HGNC Symbol%3BAcc:HGNC:15459]
ENSGALG00000044661	-	-1.54686	0.0154301	0.045199	DOWN	cathepsin G [Source:NCBI gene%3BAcc:426049]
ENSGALG00000044904	PCDHA4	2.6314	0.0123775	0.0378563	UP	protocadherin alpha 4 [Source:NCBI gene%3BAcc:497214]
ENSGALG00000044935	-	1.68522	0.00451665	0.0165791	UP	-
ENSGALG00000045111	-	-4.11187	0.000472577	0.0025742	DOWN	-
ENSGALG00000045185	-	-1.06122	0.0101722	0.0323206	DOWN	kinetochore scaffold 1 [Source:NCBI gene%3BAcc:423007]
ENSGALG00000045196	LAPTM4B	1.1754	4.6084e-08	1.00291e-06	UP	lysosomal protein transmembrane 4 beta [Source:HGNC Symbol%3BAcc:HGNC:13646]
ENSGALG00000045199	-	-1.34338	0.0108029	0.0339658	DOWN	dispanin subfamily A member 2b-like [Source:NCBI gene%3BAcc:107053353]
ENSGALG00000045228	-	-1.02565	8.05634e-08	1.61801e-06	DOWN	pre T-cell antigen receptor alpha [Source:NCBI gene%3BAcc:100858958]
ENSGALG00000045251	-	-1.12653	0.000173151	0.00111735	DOWN	NF-kappa-B inhibitor zeta-like [Source:NCBI gene%3BAcc:428250]
ENSGALG00000045351	CYP2AB3	-2.01479	0.00128822	0.00592258	DOWN	cytochrome P450%2C family 2%2C subfamily AB%2C polypeptide 3 [Source:NCBI gene%3BAcc:424943]
ENSGALG00000045413	-	-1.23951	0.00112991	0.00531796	DOWN	protease%2C serine 56 [Source:NCBI gene%3BAcc:424939]
ENSGALG00000045436	-	-1.09479	0.0139579	0.0416717	DOWN	-
ENSGALG00000045458	-	-2.69223	0.0089264	0.0290361	DOWN	-
ENSGALG00000045510	-	-4.86931	0.00600721	0.020996	DOWN	mesothelin-like [Source:NCBI gene%3BAcc:770761]
ENSGALG00000045550	-	2.12214	0.000446054	0.00245303	UP	-
ENSGALG00000045754	-	1.1194	0.000689899	0.00353347	UP	-
ENSGALG00000045920	HSD17B3	-1.20399	0.00172261	0.00753196	DOWN	hydroxysteroid 17-beta dehydrogenase 3 [Source:HGNC Symbol%3BAcc:HGNC:5212]
ENSGALG00000045940	-	-2.15208	0.00059966	0.00314774	DOWN	nuclear GTPase%2C germinal center associated [Source:NCBI gene%3BAcc:422002]
ENSGALG00000046180	TDRD1	-1.66835	0.00045654	0.00250319	DOWN	tudor domain containing 1 [Source:HGNC Symbol%3BAcc:HGNC:11712]
ENSGALG00000046192	CCL19	-1.18143	0.0122752	0.0376088	DOWN	C-C motif chemokine ligand 19 [Source:HGNC Symbol%3BAcc:HGNC:10617]
ENSGALG00000046212	-	-1.06187	7.274e-05	0.000530031	DOWN	mast cell immunoglobulin-like receptor 1 [Source:NCBI gene%3BAcc:417417]
ENSGALG00000046223	GPR21	1.52695	0.00013496	0.000905291	UP	G protein-coupled receptor 21 [Source:HGNC Symbol%3BAcc:HGNC:4476]
ENSGALG00000046299	CNKSR1	-2.00659	0.00222152	0.00932845	DOWN	connector enhancer of kinase suppressor of Ras 1 [Source:HGNC Symbol%3BAcc:HGNC:19700]
ENSGALG00000046316	CFAP97D1	-1.02587	2.34372e-06	2.9491e-05	DOWN	CFAP97 domain containing 1 [Source:HGNC Symbol%3BAcc:HGNC:37241]
ENSGALG00000046461	LRRC15	-1.25686	0.00407865	0.0152441	DOWN	leucine rich repeat containing 15 [Source:HGNC Symbol%3BAcc:HGNC:20818]
ENSGALG00000046550	-	-1.1473	3.76267e-06	4.37452e-05	DOWN	-
ENSGALG00000046614	S100A13	-1.02565	0.00316468	0.0124058	DOWN	S100 calcium binding protein A13 [Source:HGNC Symbol%3BAcc:HGNC:10490]
ENSGALG00000046684	-	-1.94499	0.0017317	0.00756245	DOWN	-
ENSGALG00000046706	-	-1.07135	0.00403415	0.0151065	DOWN	-
ENSGALG00000046730	-	-2.30962	0.00113427	0.00533161	DOWN	-
ENSGALG00000046775	-	1.12931	0.000556052	0.00295434	UP	-
ENSGALG00000046823	SNX22	-1.1144	0.000234605	0.00143805	DOWN	sorting nexin 22 [Source:HGNC Symbol%3BAcc:HGNC:16315]
ENSGALG00000046827	-	-3.76685	0.00614884	0.021396	DOWN	-
ENSGALG00000046890	-	1.83989	0.000915282	0.00443757	UP	-
ENSGALG00000046894	-	-1.73453	3.04612e-06	3.65457e-05	DOWN	-
ENSGALG00000046937	-	-2.56876	0.0144348	0.0428515	DOWN	-
ENSGALG00000046961	-	-1.28649	0.00667321	0.0228323	DOWN	uncharacterized LOC107053147 [Source:NCBI gene%3BAcc:107053147]
ENSGALG00000046971	-	1.21598	0.00144621	0.00653823	UP	-
ENSGALG00000046986	-	-1.13306	2.55737e-07	4.38481e-06	DOWN	SH2B adapter protein 1-like [Source:NCBI gene%3BAcc:112530163]
ENSGALG00000046996	IFN-A	-1.94789	7.78606e-07	1.1391e-05	DOWN	interferon type A1/A2-like [Source:NCBI gene%3BAcc:100859032]
ENSGALG00000047014	-	-1.30318	0.00181675	0.00787947	DOWN	tumor necrosis factor superfamily member 4 [Source:NCBI gene%3BAcc:424384]
ENSGALG00000047017	PHYHIP	1.04991	2.4563e-07	4.25527e-06	UP	phytanoyl-CoA 2-hydroxylase interacting protein [Source:HGNC Symbol%3BAcc:HGNC:16865]
ENSGALG00000047058	-	1.13179	8.02771e-08	1.61665e-06	UP	-
ENSGALG00000047061	-	1.30813	0.0044002	0.0162133	UP	-
ENSGALG00000047074	-	-1.24083	0.000700644	0.00357951	DOWN	-
ENSGALG00000047085	-	-1.24412	0.00438473	0.016166	DOWN	-
ENSGALG00000047107	-	4.19952	0.0067496	0.0230248	UP	-
ENSGALG00000047125	-	1.15396	2.41873e-13	2.67314e-11	UP	-
ENSGALG00000047132	-	-1.80126	0.00190132	0.00819212	DOWN	keratin%2C type II cytoskeletal 4-like [Source:NCBI gene%3BAcc:112529929]
ENSGALG00000047141	-	-1.44521	0.000234824	0.00143891	DOWN	-
ENSGALG00000047143	-	-1.15819	5.14243e-05	0.000397235	DOWN	heme binding protein 2 [Source:NCBI gene%3BAcc:424441]
ENSGALG00000047180	-	-2.25483	0.00076485	0.00383386	DOWN	-
ENSGALG00000047182	ACHE	1.3438	2.41265e-08	5.86259e-07	UP	acetylcholinesterase (Cartwright blood group) [Source:HGNC Symbol%3BAcc:HGNC:108]
ENSGALG00000047211	FCER1G	-1.9525	0.00161404	0.007149	DOWN	Fc fragment of IgE receptor Ig [Source:NCBI gene%3BAcc:100049618]
ENSGALG00000047222	-	-1.72565	0.0172853	0.0495648	DOWN	-
ENSGALG00000047239	-	3.90401	0.0110794	0.0346686	UP	-
ENSGALG00000047270	-	-2.77695	0.0150564	0.0443451	DOWN	chromosome 1 open reading frame 186 [Source:NCBI gene%3BAcc:101752310]
ENSGALG00000047288	-	-4.00269	0.0143203	0.0425787	DOWN	-
ENSGALG00000047289	TNFAIP8L3	1.28112	2.04854e-05	0.000182794	UP	TNF alpha induced protein 8 like 3 [Source:HGNC Symbol%3BAcc:HGNC:20620]
ENSGALG00000047297	PROK1	-1.51431	0.0119391	0.0368168	DOWN	prokineticin 1 [Source:HGNC Symbol%3BAcc:HGNC:18454]
ENSGALG00000047356	VASN	-1.36664	0.000148936	0.000987135	DOWN	vasorin [Source:HGNC Symbol%3BAcc:HGNC:18517]
ENSGALG00000047395	-	-3.0534	0.00432244	0.0159685	DOWN	-
ENSGALG00000047441	TRARG1	2.04472	3.65965e-13	3.83657e-11	UP	trafficking regulator of GLUT4 (SLC2A4) 1 [Source:HGNC Symbol%3BAcc:HGNC:29592]
ENSGALG00000047445	-	-3.15512	0.00286326	0.0114693	DOWN	-
ENSGALG00000047463	-	-1.23498	0.000719567	0.00365802	DOWN	-
ENSGALG00000047467	-	-2.58608	0.000779524	0.00389253	DOWN	-
ENSGALG00000047487	-	-1.99793	0.00103456	0.00492095	DOWN	-
ENSGALG00000047496	-	-2.26515	0.0159619	0.0464378	DOWN	-
ENSGALG00000047525	-	-3.39105	0.013902	0.0415384	DOWN	-
ENSGALG00000047587	-	-1.45202	1.4243e-05	0.000134277	DOWN	-
ENSGALG00000047604	-	3.99872	0.00100497	0.00479384	UP	-
ENSGALG00000047621	YBEY	1.0269	5.57393e-06	6.12331e-05	UP	ybeY metalloendoribonuclease [Source:HGNC Symbol%3BAcc:HGNC:1299]
ENSGALG00000047622	-	-1.18711	4.95783e-06	5.56649e-05	DOWN	-
ENSGALG00000047645	-	-1.4141	0.0109981	0.0344731	DOWN	-
ENSGALG00000047648	-	-2.76362	4.66212e-06	5.2667e-05	DOWN	-
ENSGALG00000047664	-	-1.11847	2.50434e-06	3.11911e-05	DOWN	-
ENSGALG00000047684	-	-1.38492	0.00272965	0.0110256	DOWN	-
ENSGALG00000047794	-	4.212	0.000491959	0.0026616	UP	C-type lectin domain family 2 member B-like 1 [Source:NCBI gene%3BAcc:100858840]
ENSGALG00000047831	-	-3.86405	0.0150561	0.0443451	DOWN	-
ENSGALG00000047852	-	-1.3926	0.00479939	0.0174218	DOWN	-
ENSGALG00000047861	GRASP	-1.0208	0.000656589	0.00338936	DOWN	general receptor for phosphoinositides 1 associated scaffold protein [Source:HGNC Symbol%3BAcc:HGNC:18707]
ENSGALG00000047864	-	-1.08963	4.99841e-06	5.60176e-05	DOWN	-
ENSGALG00000047914	-	-2.74722	0.000208599	0.00130125	DOWN	-
ENSGALG00000047915	-	-1.1181	0.000821579	0.00408032	DOWN	-
ENSGALG00000047959	-	1.36086	0.0173806	0.0497838	UP	-
ENSGALG00000047968	-	-1.62729	0.000953643	0.0045908	DOWN	-
ENSGALG00000047969	-	1.14656	3.53363e-07	5.74717e-06	UP	-
ENSGALG00000047990	SCRG1	-1.31425	1.05796e-06	1.48617e-05	DOWN	stimulator of chondrogenesis 1 [Source:NCBI gene%3BAcc:422563]
ENSGALG00000048009	-	-1.02954	0.006399	0.022051	DOWN	-
ENSGALG00000048017	-	1.60936	4.99139e-16	1.32713e-13	UP	-
ENSGALG00000048023	-	-1.64807	0.000855548	0.00421027	DOWN	-
ENSGALG00000048029	-	-1.23877	9.80147e-05	0.000684499	DOWN	-
ENSGALG00000048039	-	2.72805	0.0024165	0.00998719	UP	-
ENSGALG00000048077	-	1.65255	2.72994e-05	0.000233055	UP	-
ENSGALG00000048086	-	1.93896	0.000269557	0.00161717	UP	-
ENSGALG00000048129	TEX12	-1.78959	0.0161879	0.046976	DOWN	testis expressed 12 [Source:HGNC Symbol%3BAcc:HGNC:11734]
ENSGALG00000048137	-	1.81601	1.82876e-05	0.000165436	UP	-
ENSGALG00000048156	-	-4.55289	0.00191149	0.00823005	DOWN	-
ENSGALG00000048179	-	-1.69072	4.2679e-07	6.75573e-06	DOWN	-
ENSGALG00000048184	-	2.24129	0.000503925	0.00271274	UP	uncharacterized LOC101747958 [Source:NCBI gene%3BAcc:101747958]
ENSGALG00000048206	-	-1.21562	0.000203475	0.00127535	DOWN	-
ENSGALG00000048236	-	-1.06687	0.000307419	0.00180016	DOWN	-
ENSGALG00000048257	-	1.70516	0.000523684	0.00280102	UP	-
ENSGALG00000048258	-	-2.25627	4.06536e-14	5.5659e-12	DOWN	solute carrier family 22 member 6-like [Source:NCBI gene%3BAcc:107049971]
ENSGALG00000048315	-	-1.49519	0.000716936	0.00364852	DOWN	-
ENSGALG00000048318	-	2.186	0.000617914	0.00322878	UP	-
ENSGALG00000048338	-	-3.74172	8.15211e-12	5.53921e-10	DOWN	-
ENSGALG00000048377	-	-2.33106	5.26556e-06	5.82993e-05	DOWN	-
ENSGALG00000048409	TXNIP	-1.01409	0.000913353	0.00443129	DOWN	thioredoxin interacting protein [Source:HGNC Symbol%3BAcc:HGNC:16952]
ENSGALG00000048414	-	-1.24283	0.0108489	0.0340976	DOWN	-
ENSGALG00000048451	-	-3.26246	0.0115822	0.0359365	DOWN	-
ENSGALG00000048462	-	-1.1773	0.000458868	0.0025122	DOWN	-
ENSGALG00000048475	-	-1.00452	0.00642435	0.0221252	DOWN	-
ENSGALG00000048533	-	-1.50121	0.00494754	0.0178888	DOWN	-
ENSGALG00000048536	-	-1.96896	0.000729777	0.00369746	DOWN	-
ENSGALG00000048544	-	-3.98182	0.01468	0.0434177	DOWN	-
ENSGALG00000048550	-	2.30018	0.000553481	0.00294238	UP	-
ENSGALG00000048567	-	2.19565	0.0173872	0.049787	UP	-
ENSGALG00000048574	-	1.47606	0.00734859	0.0246737	UP	-
ENSGALG00000048592	-	-1.66122	0.00420046	0.0155995	DOWN	-
ENSGALG00000048626	-	2.76631	0.000205328	0.00128477	UP	-
ENSGALG00000048647	-	-2.52173	0.00895423	0.0291112	DOWN	-
ENSGALG00000048671	-	-1.02115	0.000553176	0.00294238	DOWN	E3 ubiquitin/ISG15 ligase TRIM25-like [Source:NCBI gene%3BAcc:416147]
ENSGALG00000048691	-	-1.21443	0.00915408	0.0296192	DOWN	caseinolytic mitochondrial matrix peptidase proteolytic subunit [Source:NCBI gene%3BAcc:107051000]
ENSGALG00000048736	-	1.39827	0.000100384	0.000698123	UP	-
ENSGALG00000048741	-	-3.08298	0.00503579	0.0181685	DOWN	platelet glycoprotein VI-like [Source:NCBI gene%3BAcc:112531164]
ENSGALG00000048748	-	-1.04126	6.51078e-07	9.7827e-06	DOWN	-
ENSGALG00000048750	-	2.50831	6.18348e-05	0.000464546	UP	-
ENSGALG00000048751	-	-1.05351	4.34539e-05	0.00034631	DOWN	-
ENSGALG00000048767	-	-1.09801	0.0107679	0.033879	DOWN	-
ENSGALG00000048771	-	-1.20012	6.30021e-05	0.00047177	DOWN	sperm associated antigen 5 [Source:NCBI gene%3BAcc:771702]
ENSGALG00000048786	-	1.42445	0.0110071	0.0344894	UP	-
ENSGALG00000048787	-	1.11239	0.0146692	0.0433995	UP	-
ENSGALG00000048814	-	1.09749	1.30533e-17	5.7018e-15	UP	-
ENSGALG00000048829	-	1.05525	4.87857e-13	5.00013e-11	UP	-
ENSGALG00000048849	-	-1.08035	0.0122103	0.0374663	DOWN	-
ENSGALG00000048862	-	2.68372	0.0173262	0.0496512	UP	-
ENSGALG00000048880	-	2.27685	2.77168e-06	3.39863e-05	UP	-
ENSGALG00000048887	-	-4.71988	0.000306583	0.00179641	DOWN	-
ENSGALG00000048897	-	-1.87494	0.013365	0.0401563	DOWN	-
ENSGALG00000048914	-	-1.22459	1.61217e-05	0.000149303	DOWN	-
ENSGALG00000048919	-	1.71872	0.00399258	0.0149852	UP	uncharacterized LOC107055217 [Source:NCBI gene%3BAcc:107055217]
ENSGALG00000048940	-	-1.0067	0.00151652	0.00678754	DOWN	neurofibromin 2-like [Source:NCBI gene%3BAcc:417537]
ENSGALG00000048967	-	2.29811	0.00461036	0.0168602	UP	-
ENSGALG00000048972	-	1.07867	0.000531768	0.00284012	UP	-
ENSGALG00000048989	-	-1.55891	0.00283826	0.011389	DOWN	-
ENSGALG00000049024	CD7	-1.53159	0.000112155	0.000767473	DOWN	CD7 molecule [Source:NCBI gene%3BAcc:417346]
ENSGALG00000049026	MAP2K7	-1.16974	6.17649e-07	9.35706e-06	DOWN	mitogen-activated protein kinase kinase 7 [Source:HGNC Symbol%3BAcc:HGNC:6847]
ENSGALG00000049032	gga-mir-2985-2	-2.14075	0.00581593	0.0204561	DOWN	gga-mir-2985-2 [Source:miRBase%3BAcc:MI0040739]
ENSGALG00000049035	-	-1.25871	0.00247317	0.0101801	DOWN	-
ENSGALG00000049046	-	4.47413	0.0092077	0.0297455	UP	-
ENSGALG00000049050	-	-2.11636	0.00102327	0.00487471	DOWN	-
ENSGALG00000049067	-	1.05192	1.2389e-05	0.000119351	UP	regulating synaptic membrane exocytosis 1 [Source:NCBI gene%3BAcc:421867]
ENSGALG00000049079	-	2.00124	0.00197082	0.00843206	UP	-
ENSGALG00000049191	-	1.08816	0.0145236	0.043066	UP	-
ENSGALG00000049218	DYX1C1	-1.02139	1.41564e-08	3.68389e-07	DOWN	dyslexia susceptibility 1 candidate 1 [Source:NCBI gene%3BAcc:415409]
ENSGALG00000049221	-	-1.59108	0.00367927	0.0140128	DOWN	-
ENSGALG00000049230	-	2.41116	0.000354132	0.00202207	UP	-
ENSGALG00000049238	-	-1.81241	0.000482488	0.0026173	DOWN	-
ENSGALG00000049239	-	-1.16367	4.75506e-08	1.02752e-06	DOWN	-
ENSGALG00000049260	-	2.50331	0.0118427	0.0365689	UP	t-complex 10 [Source:NCBI gene%3BAcc:421567]
ENSGALG00000049312	-	-5.72657	2.7974e-06	3.41912e-05	DOWN	-
ENSGALG00000049339	gga-mir-7476	-1.12583	0.000133575	0.00089666	DOWN	gga-mir-7476 [Source:miRBase%3BAcc:MI0024149]
ENSGALG00000049356	-	-1.28081	1.5023e-05	0.000140475	DOWN	-
ENSGALG00000049362	-	6.3846	6.63437e-08	1.37065e-06	UP	immunoglobulin-like receptor CHIR-B6 [Source:NCBI gene%3BAcc:429646]
ENSGALG00000049406	-	-1.4513	0.0150302	0.0442821	DOWN	-
ENSGALG00000049408	HIST1H2B8	-1.32072	1.49437e-06	2.00553e-05	DOWN	histone cluster 1%2C H2B-VIII [Source:NCBI gene%3BAcc:427886]
ENSGALG00000049441	-	1.81817	0.000602081	0.00315955	UP	-
ENSGALG00000049448	-	-2.33874	3.18093e-06	3.79683e-05	DOWN	-
ENSGALG00000049450	-	-1.97979	0.0157941	0.046059	DOWN	-
ENSGALG00000049461	BG8	-2.04826	7.37092e-05	0.000535764	DOWN	MHC B-G antigen [Source:NCBI gene%3BAcc:417035]
ENSGALG00000049464	-	-1.86541	5.36097e-12	3.85696e-10	DOWN	-
ENSGALG00000049478	-	2.59386	1.3142e-06	1.79125e-05	UP	-
ENSGALG00000049483	-	1.81651	0.0126286	0.0384327	UP	uncharacterized LOC107057578 [Source:NCBI gene%3BAcc:107057578]
ENSGALG00000049515	-	-1.52503	0.0127775	0.0387721	DOWN	-
ENSGALG00000049536	-	-1.18855	0.000174356	0.00112434	DOWN	ecto-ADP-ribosyltransferase 5-like [Source:NCBI gene%3BAcc:107052467]
ENSGALG00000049538	RPS28	-1.01164	1.96272e-09	6.69295e-08	DOWN	ribosomal protein S28 [Source:NCBI gene%3BAcc:768930]
ENSGALG00000049553	-	-1.35178	0.00885102	0.0288472	DOWN	-
ENSGALG00000049587	-	-1.44381	1.73334e-15	3.8313e-13	DOWN	-
ENSGALG00000049596	-	-1.28466	0.0118431	0.0365689	DOWN	-
ENSGALG00000049615	-	2.14667	0.0159425	0.046396	UP	-
ENSGALG00000049667	TAFA1	1.01122	0.000106941	0.000736186	UP	TAFA chemokine like family member 1 [Source:HGNC Symbol%3BAcc:HGNC:21587]
ENSGALG00000049697	-	-3.48643	0.00706054	0.0238506	DOWN	-
ENSGALG00000049733	-	1.49437	0.000725537	0.00368106	UP	-
ENSGALG00000049734	-	-2.27594	0.00702416	0.0237496	DOWN	-
ENSGALG00000049741	SMIM18	1.02687	1.45157e-08	3.76138e-07	UP	small integral membrane protein 18 [Source:NCBI gene%3BAcc:100859858]
ENSGALG00000049751	-	-1.88699	3.76e-05	0.000306156	DOWN	histone cluster 1%2C H2bf [Source:NCBI gene%3BAcc:769973]
ENSGALG00000049784	-	2.00026	3.83882e-08	8.60965e-07	UP	-
ENSGALG00000049793	-	2.55296	0.00269947	0.0109205	UP	-
ENSGALG00000049806	-	-1.36015	5.98236e-05	0.000453148	DOWN	-
ENSGALG00000049810	-	-4.86543	0.00157565	0.00701791	DOWN	-
ENSGALG00000049848	CNR1	1.41671	1.09813e-09	4.14533e-08	UP	cannabinoid receptor 1 [Source:HGNC Symbol%3BAcc:HGNC:2159]
ENSGALG00000049853	VAMP1	1.14592	8.32923e-06	8.58955e-05	UP	vesicle-associated membrane protein 1 (synaptobrevin 1) [Source:NCBI gene%3BAcc:418273]
ENSGALG00000049856	-	1.79555	0.00641217	0.0220916	UP	-
ENSGALG00000049860	-	-1.10243	0.00629478	0.0218018	DOWN	-
ENSGALG00000049875	-	1.66503	9.08793e-06	9.22674e-05	UP	-
ENSGALG00000049881	-	1.95611	0.000143876	0.000958443	UP	-
ENSGALG00000049902	-	-1.12668	0.00142166	0.00644789	DOWN	-
ENSGALG00000049912	-	-1.11383	0.0169658	0.0488396	DOWN	uncharacterized LOC112532702 [Source:NCBI gene%3BAcc:112532702]
ENSGALG00000049915	-	1.64172	0.000477425	0.00259444	UP	-
ENSGALG00000049961	-	3.86412	0.0125209	0.0381511	UP	-
ENSGALG00000049986	-	1.01614	5.14776e-07	7.9362e-06	UP	-
ENSGALG00000050014	-	-1.91494	0.00227752	0.00952436	DOWN	-
ENSGALG00000050027	NMS	1.77998	0.0117751	0.036411	UP	neuromedin S [Source:HGNC Symbol%3BAcc:HGNC:32203]
ENSGALG00000050037	-	-3.76484	0.00820146	0.0270911	DOWN	-
ENSGALG00000050046	-	1.4778	0.000738617	0.00372578	UP	-
ENSGALG00000050057	-	-3.42533	0.0172546	0.0495002	DOWN	-
ENSGALG00000050065	CYSLTR2	-1.19371	0.00545015	0.0193701	DOWN	cysteinyl leukotriene receptor 2 [Source:HGNC Symbol%3BAcc:HGNC:18274]
ENSGALG00000050072	EMID1	-1.06839	2.26538e-07	3.97329e-06	DOWN	EMI domain containing 1 [Source:HGNC Symbol%3BAcc:HGNC:18036]
ENSGALG00000050091	-	1.60165	0.00948111	0.0304998	UP	C-type lectin domain family 2 member L-like [Source:NCBI gene%3BAcc:100858620]
ENSGALG00000050118	-	-1.24589	3.08477e-06	3.69166e-05	DOWN	-
ENSGALG00000050138	-	-2.40136	7.04366e-05	0.000516273	DOWN	-
ENSGALG00000050148	HS3ST6	-1.33499	0.00718029	0.0241839	DOWN	heparan sulfate-glucosamine 3-sulfotransferase 6 [Source:HGNC Symbol%3BAcc:HGNC:14178]
ENSGALG00000050157	-	-1.19697	8.41435e-08	1.67429e-06	DOWN	-
ENSGALG00000050173	TCEA3	-1.25811	1.73756e-05	0.000159307	DOWN	transcription elongation factor A3 [Source:HGNC Symbol%3BAcc:HGNC:11615]
ENSGALG00000050198	-	-1.6245	0.00158623	0.0070582	DOWN	deleted in malignant brain tumors 1 protein-like [Source:NCBI gene%3BAcc:112532717]
ENSGALG00000050257	-	-1.45654	0.00262917	0.010691	DOWN	-
ENSGALG00000050290	-	-1.08195	2.35718e-05	0.000206715	DOWN	-
ENSGALG00000050327	-	-1.73084	0.00146982	0.00662841	DOWN	uncharacterized LOC101750509 [Source:NCBI gene%3BAcc:101750509]
ENSGALG00000050344	-	1.14457	0.00405965	0.0151842	UP	-
ENSGALG00000050363	-	-3.68718	0.00848848	0.0278423	DOWN	-
ENSGALG00000050375	-	-1.08468	0.00373691	0.0141882	DOWN	-
ENSGALG00000050400	-	-1.99707	6.12432e-05	0.000461045	DOWN	keratin 8 [Source:NCBI gene%3BAcc:426896]
ENSGALG00000050403	LYPD1	1.12363	1.06374e-05	0.000105205	UP	LY6/PLAUR domain containing 1 [Source:HGNC Symbol%3BAcc:HGNC:28431]
ENSGALG00000050438	-	2.96391	2.4091e-05	0.000210463	UP	forkhead box B2 [Source:NCBI gene%3BAcc:100859806]
ENSGALG00000050441	-	-1.12021	0.000351994	0.00201049	DOWN	cytokine receptor common subunit beta-like [Source:NCBI gene%3BAcc:771315]
ENSGALG00000050444	-	-1.59544	0.000120693	0.000820088	DOWN	-
ENSGALG00000050456	-	1.51494	9.89018e-05	0.000689644	UP	-
ENSGALG00000050467	-	-1.76134	0.000926533	0.00447815	DOWN	-
ENSGALG00000050491	SLC35E4	1.96453	7.74563e-13	7.43986e-11	UP	solute carrier family 35 member E4 [Source:HGNC Symbol%3BAcc:HGNC:17058]
ENSGALG00000050515	-	-2.36078	0.00298752	0.0118634	DOWN	collagen alpha-2(IV) chain-like [Source:NCBI gene%3BAcc:107051274]
ENSGALG00000050534	-	-1.47763	0.0142579	0.0424291	DOWN	-
ENSGALG00000050548	-	-2.70388	2.23933e-05	0.000197798	DOWN	putative methyltransferase DDB_G0268948 [Source:NCBI gene%3BAcc:107048987]
ENSGALG00000050564	-	-1.24744	1.23931e-05	0.000119351	DOWN	-
ENSGALG00000050569	-	-4.31999	0.0011639	0.0054444	DOWN	-
ENSGALG00000050576	-	-1.05356	0.000155263	0.00102132	DOWN	-
ENSGALG00000050611	-	4.00985	0.0125788	0.0383018	UP	-
ENSGALG00000050627	-	-4.15759	0.0106425	0.0335591	DOWN	endogenous retrovirus group K member 8 Gag polyprotein-like [Source:NCBI gene%3BAcc:112531388]
ENSGALG00000050632	-	3.47961	0.0128628	0.0389728	UP	-
ENSGALG00000050648	gga-mir-7466	1.02655	0.000305013	0.00178971	UP	gga-mir-7466 [Source:miRBase%3BAcc:MI0024139]
ENSGALG00000050688	-	3.38971	0.0154641	0.045284	UP	-
ENSGALG00000050697	-	-2.00071	0.00210401	0.00889817	DOWN	-
ENSGALG00000050719	-	1.21607	7.58398e-05	0.000549726	UP	-
ENSGALG00000050787	PORCN	1.14699	1.14991e-07	2.17263e-06	UP	porcupine O-acyltransferase [Source:HGNC Symbol%3BAcc:HGNC:17652]
ENSGALG00000050793	-	4.2847	0.00540065	0.0192277	UP	-
ENSGALG00000050824	-	4.42827	0.0139963	0.0417793	UP	-
ENSGALG00000050829	-	-1.47556	0.00064228	0.00332861	DOWN	-
ENSGALG00000050830	SV2A	1.71929	2.68749e-15	5.6672e-13	UP	synaptic vesicle glycoprotein 2A [Source:HGNC Symbol%3BAcc:HGNC:20566]
ENSGALG00000050863	-	1.28282	0.000295902	0.00174386	UP	-
ENSGALG00000050908	-	1.14281	2.09334e-07	3.69273e-06	UP	-
ENSGALG00000050914	-	1.36581	0.00788453	0.0261904	UP	-
ENSGALG00000050919	-	-2.6161	0.017264	0.0495191	DOWN	-
ENSGALG00000050975	-	1.31738	0.0123899	0.037884	UP	-
ENSGALG00000050982	-	1.01207	0.00800996	0.0265398	UP	-
ENSGALG00000050993	-	-1.35575	0.0004024	0.002248	DOWN	-
ENSGALG00000051004	-	-3.77013	0.00105876	0.00502301	DOWN	-
ENSGALG00000051047	-	-1.28018	0.0029166	0.0116269	DOWN	-
ENSGALG00000051060	-	1.52535	0.00643874	0.0221538	UP	-
ENSGALG00000051063	-	-1.73699	0.00164209	0.00725429	DOWN	TP53 target 5 [Source:NCBI gene%3BAcc:419181]
ENSGALG00000051104	-	1.08399	0.000422733	0.00234659	UP	-
ENSGALG00000051136	-	-3.23463	0.0154785	0.0453188	DOWN	-
ENSGALG00000051153	-	-1.43539	0.0121459	0.0373113	DOWN	-
ENSGALG00000051160	-	-3.13362	4.08331e-07	6.51387e-06	DOWN	-
ENSGALG00000051176	-	1.88683	0.0124037	0.0379006	UP	-
ENSGALG00000051247	-	-2.42568	0.00528506	0.0189035	DOWN	-
ENSGALG00000051258	-	-2.20197	1.88044e-14	2.73798e-12	DOWN	-
ENSGALG00000051282	-	1.1576	0.000481888	0.00261521	UP	-
ENSGALG00000051344	-	3.88165	0.0173247	0.0496512	UP	-
ENSGALG00000051380	-	-1.64156	0.00876214	0.0285982	DOWN	-
ENSGALG00000051457	-	-1.84433	0.00483767	0.0175434	DOWN	-
ENSGALG00000051482	-	3.04418	0.00541307	0.0192642	UP	-
ENSGALG00000051487	-	3.87922	0.0050835	0.0183118	UP	-
ENSGALG00000051510	-	1.9483	0.00822741	0.0271621	UP	-
ENSGALG00000051518	-	-1.13341	0.00070871	0.00361568	DOWN	-
ENSGALG00000051547	-	3.38185	0.00985152	0.0314871	UP	-
ENSGALG00000051550	-	1.10993	3.51898e-08	7.9999e-07	UP	-
ENSGALG00000051551	-	-1.73973	0.000486551	0.00263701	DOWN	-
ENSGALG00000051553	-	-1.11773	0.0172379	0.0494701	DOWN	-
ENSGALG00000051605	-	-3.06717	4.1892e-09	1.25171e-07	DOWN	uncharacterized LOC101750822 [Source:NCBI gene%3BAcc:101750822]
ENSGALG00000051639	ANKRD61	1.02975	0.00710765	0.0239877	UP	ankyrin repeat domain 61 [Source:HGNC Symbol%3BAcc:HGNC:22467]
ENSGALG00000051650	-	-4.18286	0.00275709	0.0111095	DOWN	-
ENSGALG00000051659	-	1.2225	0.005792	0.0203993	UP	-
ENSGALG00000051676	INA	1.08938	9.25485e-09	2.5154e-07	UP	internexin neuronal intermediate filament protein alpha [Source:HGNC Symbol%3BAcc:HGNC:6057]
ENSGALG00000051678	-	1.23508	0.000396754	0.00222323	UP	-
ENSGALG00000051739	-	-1.04419	1.75207e-07	3.16684e-06	DOWN	-
ENSGALG00000051750	-	1.57177	4.91267e-07	7.63149e-06	UP	-
ENSGALG00000051766	-	-1.0174	0.000787633	0.00392874	DOWN	-
ENSGALG00000051804	-	1.58594	0.0110785	0.0346686	UP	-
ENSGALG00000051811	-	-2.63767	0.00643068	0.0221387	DOWN	-
ENSGALG00000051835	-	-1.5005	0.0145314	0.0430754	DOWN	-
ENSGALG00000051843	-	-3.74993	0.0116781	0.0361904	DOWN	sperm-associated antigen 4 protein-like [Source:NCBI gene%3BAcc:100859551]
ENSGALG00000051860	-	-1.31993	0.0122877	0.0376288	DOWN	-
ENSGALG00000051911	-	-5.8928	7.12154e-06	7.50873e-05	DOWN	-
ENSGALG00000051919	BAALC	1.02971	0.000183711	0.0011723	UP	BAALC binder of MAP3K1 and KLF4 [Source:HGNC Symbol%3BAcc:HGNC:14333]
ENSGALG00000051951	-	-1.60517	0.00178044	0.00774579	DOWN	-
ENSGALG00000051997	-	3.92053	0.00227362	0.00951238	UP	-
ENSGALG00000052000	-	-2.31951	0.000495273	0.00267716	DOWN	-
ENSGALG00000052009	-	-3.5602	4.90456e-05	0.000382278	DOWN	uncharacterized LOC107049467 [Source:NCBI gene%3BAcc:107049467]
ENSGALG00000052043	-	-1.05748	0.00522106	0.0187118	DOWN	-
ENSGALG00000052061	-	1.49307	8.38059e-14	1.06035e-11	UP	-
ENSGALG00000052069	-	-2.43315	0.0168977	0.0487044	DOWN	-
ENSGALG00000052083	-	-1.40184	0.00400535	0.0150239	DOWN	-
ENSGALG00000052105	-	-4.79058	1.20594e-05	0.000116812	DOWN	-
ENSGALG00000052141	-	-1.90028	0.0160591	0.046691	DOWN	-
ENSGALG00000052184	-	1.06739	1.25468e-07	2.36086e-06	UP	-
ENSGALG00000052203	-	1.41883	0.000251223	0.00152665	UP	-
ENSGALG00000052212	-	1.39708	0.00262934	0.010691	UP	-
ENSGALG00000052217	-	-1.80405	0.0171403	0.0492549	DOWN	-
ENSGALG00000052240	-	-1.11788	1.70312e-09	5.95153e-08	DOWN	B-butyrophilin 1 [Source:NCBI gene%3BAcc:768783]
ENSGALG00000052274	-	1.14743	7.20301e-07	1.06484e-05	UP	-
ENSGALG00000052284	H2A-VI	-1.344	0.010645	0.0335612	DOWN	histone cluster 1%2C H2A%2C IV (similar to human histone cluster 2%2C class H2A%2C member C) [Source:NCBI gene%3BAcc:404299]
ENSGALG00000052307	RPP25	1.16688	0.000101102	0.000702053	UP	ribonuclease P and MRP subunit p25 [Source:HGNC Symbol%3BAcc:HGNC:30361]
ENSGALG00000052330	-	-1.40022	0.000317774	0.00184841	DOWN	gastric inhibitory polypeptide receptor [Source:NCBI gene%3BAcc:100858765]
ENSGALG00000052355	PDE12	1.00544	2.92739e-08	6.85025e-07	UP	phosphodiesterase 12 [Source:HGNC Symbol%3BAcc:HGNC:25386]
ENSGALG00000052376	-	2.49358	0.00402368	0.0150773	UP	-
ENSGALG00000052386	-	1.59862	0.00386152	0.0145708	UP	-
ENSGALG00000052400	-	-2.65517	3.59342e-05	0.000294386	DOWN	-
ENSGALG00000052425	BATF3	-1.6285	4.30943e-07	6.79217e-06	DOWN	basic leucine zipper ATF-like transcription factor 3 [Source:HGNC Symbol%3BAcc:HGNC:28915]
ENSGALG00000052463	-	-3.5372	0.0132097	0.0397549	DOWN	-
ENSGALG00000052492	-	4.69266	0.00497294	0.01797	UP	-
ENSGALG00000052504	-	-3.28359	0.000210529	0.0013115	DOWN	-
ENSGALG00000052543	-	-1.4349	0.00329207	0.0128257	DOWN	-
ENSGALG00000052568	-	-1.69326	0.0127304	0.0386675	DOWN	-
ENSGALG00000052578	-	-4.97238	0.00408438	0.015258	DOWN	-
ENSGALG00000052579	-	-1.74932	5.68728e-06	6.21065e-05	DOWN	-
ENSGALG00000052593	-	-3.79683	0.00807461	0.0267395	DOWN	-
ENSGALG00000052610	-	-8.08254	0.00171528	0.00751217	DOWN	-
ENSGALG00000052628	-	-2.03499	0.00167362	0.00736841	DOWN	-
ENSGALG00000052653	PCDHAC1	1.23033	8.46741e-08	1.68302e-06	UP	protocadherin alpha subfamily C%2C 1 [Source:NCBI gene%3BAcc:497223]
ENSGALG00000052679	-	1.20812	0.000696865	0.00356318	UP	-
ENSGALG00000052690	-	2.03007	0.00459713	0.0168274	UP	-
ENSGALG00000052691	-	2.17013	0.000398955	0.00223246	UP	-
ENSGALG00000052720	-	-1.7743	3.11347e-05	0.000261777	DOWN	-
ENSGALG00000052732	-	3.77466	0.000667838	0.00343486	UP	-
ENSGALG00000052736	-	1.67884	0.00014237	0.000949099	UP	-
ENSGALG00000052739	-	2.1008	0.00108014	0.00511649	UP	-
ENSGALG00000052743	ARL4C	1.2307	2.14073e-11	1.29851e-09	UP	ADP ribosylation factor like GTPase 4C [Source:HGNC Symbol%3BAcc:HGNC:698]
ENSGALG00000052744	-	1.45451	0.00194512	0.00834145	UP	-
ENSGALG00000052782	-	1.38196	1.68887e-05	0.000155777	UP	-
ENSGALG00000052821	-	-9.40581	5.19521e-06	5.76945e-05	DOWN	-
ENSGALG00000052822	-	1.53511	0.0157188	0.0458833	UP	-
ENSGALG00000052834	-	1.41079	8.75701e-05	0.000622216	UP	-
ENSGALG00000052880	-	-1.52379	0.00855092	0.0279984	DOWN	-
ENSGALG00000052881	-	5.06831	0.000161694	0.00105756	UP	protocadherin beta-15-like [Source:NCBI gene%3BAcc:107049090]
ENSGALG00000052929	-	1.72059	3.06535e-05	0.000258799	UP	-
ENSGALG00000052936	-	1.29956	0.000267388	0.00160573	UP	-
ENSGALG00000052941	-	-1.30385	0.00758355	0.0253374	DOWN	-
ENSGALG00000052965	-	1.46392	0.004079	0.0152441	UP	-
ENSGALG00000052970	-	1.35097	4.65073e-07	7.27385e-06	UP	-
ENSGALG00000053008	-	-2.46959	0.00398694	0.0149671	DOWN	-
ENSGALG00000053080	-	1.2018	0.0139107	0.0415578	UP	-
ENSGALG00000053107	-	-1.43953	1.00533e-10	4.97137e-09	DOWN	-
ENSGALG00000053121	-	-6.22765	1.33722e-05	0.000127504	DOWN	chemokine ah221 [Source:NCBI gene%3BAcc:417536]
ENSGALG00000053139	-	1.40701	8.23309e-07	1.19308e-05	UP	-
ENSGALG00000053141	-	-2.2796	0.0034401	0.0132923	DOWN	-
ENSGALG00000053144	U3	-1.89894	0.00896396	0.0291325	DOWN	Small nucleolar RNA U3 [Source:RFAM%3BAcc:RF00012]
ENSGALG00000053164	-	2.43009	0.00705916	0.0238504	UP	-
ENSGALG00000053177	-	1.29071	0.000258963	0.00156384	UP	-
ENSGALG00000053185	-	-1.47632	0.00355033	0.0136298	DOWN	-
ENSGALG00000053199	-	-2.83296	0.00416427	0.0154996	DOWN	-
ENSGALG00000053247	-	-1.30002	0.000241705	0.00147712	DOWN	surfactant protein C [Source:NCBI gene%3BAcc:107049626]
ENSGALG00000053278	SUCNR1	-1.21059	3.24666e-05	0.000270865	DOWN	succinate receptor 1 [Source:HGNC Symbol%3BAcc:HGNC:4542]
ENSGALG00000053351	-	-1.34537	2.25315e-10	1.01563e-08	DOWN	-
ENSGALG00000053365	-	-2.76807	1.93943e-05	0.000174415	DOWN	serine-aspartate repeat-containing protein F-like [Source:NCBI gene%3BAcc:107050463]
ENSGALG00000053371	-	-1.45566	0.000157918	0.0010373	DOWN	-
ENSGALG00000053380	-	5.73557	0.000251427	0.00152687	UP	-
ENSGALG00000053397	-	-4.96256	0.00390758	0.0147083	DOWN	-
ENSGALG00000053404	-	-1.90799	2.8065e-08	6.62652e-07	DOWN	-
ENSGALG00000053409	-	-2.22375	0.00253705	0.0103949	DOWN	-
ENSGALG00000053415	-	-3.38351	0.0129651	0.0391978	DOWN	-
ENSGALG00000053422	-	-1.9375	0.000145456	0.000967211	DOWN	centrosome-associated protein 350-like [Source:NCBI gene%3BAcc:417131]
ENSGALG00000053511	APOLD1	-2.15643	0.000204903	0.00128316	DOWN	apolipoprotein L domain containing 1 [Source:HGNC Symbol%3BAcc:HGNC:25268]
ENSGALG00000053513	-	1.05559	1.25363e-05	0.000120414	UP	-
ENSGALG00000053514	-	2.59472	1.47845e-06	1.98708e-05	UP	-
ENSGALG00000053525	-	1.83138	0.00154861	0.00691431	UP	-
ENSGALG00000053526	NTF3	-1.44253	0.00049184	0.0026616	DOWN	neurotrophin 3 [Source:NCBI gene%3BAcc:428099]
ENSGALG00000053580	-	-3.09629	0.000618387	0.00323032	DOWN	-
ENSGALG00000053615	-	-4.42157	0.0150685	0.0443662	DOWN	-
ENSGALG00000053649	-	-3.01291	2.44836e-06	3.05979e-05	DOWN	-
ENSGALG00000053670	MEGF9	1.20566	2.80336e-06	3.42185e-05	UP	multiple EGF like domains 9 [Source:HGNC Symbol%3BAcc:HGNC:3234]
ENSGALG00000053682	-	1.20727	0.00424196	0.0157314	UP	MHC-like class I Y [Source:NCBI gene%3BAcc:768350]
ENSGALG00000053688	-	-2.85369	0.013292	0.0399827	DOWN	-
ENSGALG00000053690	PNMT	-3.16415	0.000385843	0.00217338	DOWN	phenylethanolamine N-methyltransferase [Source:HGNC Symbol%3BAcc:HGNC:9160]
ENSGALG00000053702	-	-4.13862	0.00822551	0.0271608	DOWN	-
ENSGALG00000053705	-	-5.7868	1.53339e-05	0.000143018	DOWN	-
ENSGALG00000053724	-	-3.11696	0.00614963	0.021396	DOWN	-
ENSGALG00000053769	-	-1.42857	5.58141e-05	0.000425765	DOWN	-
ENSGALG00000053794	-	-3.59613	6.6715e-05	0.000495528	DOWN	-
ENSGALG00000053819	-	1.32464	0.011982	0.03692	UP	-
ENSGALG00000053860	-	-1.72314	1.11108e-05	0.000109238	DOWN	mycocerosic acid synthase-like [Source:NCBI gene%3BAcc:420486]
ENSGALG00000053873	-	-1.46007	0.0146282	0.0433062	DOWN	-
ENSGALG00000053878	-	1.15315	0.0118212	0.0365164	UP	-
ENSGALG00000053921	-	1.57833	0.00214019	0.00903242	UP	uncharacterized LOC112532140 [Source:NCBI gene%3BAcc:112532140]
ENSGALG00000054018	-	4.01239	0.00971754	0.0311402	UP	-
ENSGALG00000054023	-	-1.08917	0.00834161	0.0274749	DOWN	26S proteasome regulatory subunit 6B-like [Source:NCBI gene%3BAcc:112531384]
ENSGALG00000054059	-	-1.39495	4.50195e-12	3.30725e-10	DOWN	-
ENSGALG00000054070	-	2.37498	4.47162e-05	0.000354828	UP	class I histocompatibility antigen%2C F10 alpha chain-like [Source:NCBI gene%3BAcc:100859100]
ENSGALG00000054083	H2A-VI	-1.81779	6.29921e-05	0.00047177	DOWN	histone cluster 1%2C H2A%2C IV (similar to human histone cluster 2%2C class H2A%2C member C) [Source:NCBI gene%3BAcc:404299]
ENSGALG00000054099	-	1.12042	2.99709e-08	6.96891e-07	UP	inositol polyphosphate-5-phosphatase J [Source:NCBI gene%3BAcc:416996]
ENSGALG00000054138	-	1.30001	8.74533e-05	0.000622109	UP	-
ENSGALG00000054145	-	-1.03974	0.00100393	0.0047912	DOWN	-
ENSGALG00000054183	-	1.57057	9.0044e-05	0.000636834	UP	protocadherin gamma-A5-like [Source:NCBI gene%3BAcc:112533402]
ENSGALG00000054208	-	-1.66611	2.04189e-09	6.92432e-08	DOWN	ganglioside induced differentiation associated protein 1 like 1 [Source:NCBI gene%3BAcc:419201]
ENSGALG00000054209	-	-1.26691	0.000431274	0.00238493	DOWN	regulator of G-protein signaling 3 [Source:NCBI gene%3BAcc:395110]
ENSGALG00000054213	-	-2.93289	2.38692e-05	0.000208924	DOWN	-
ENSGALG00000054216	NXPH4	1.36503	6.87713e-05	0.000507513	UP	neurexophilin 4 [Source:HGNC Symbol%3BAcc:HGNC:8078]
ENSGALG00000054253	-	2.89669	0.0142872	0.0424957	UP	-
ENSGALG00000054287	-	1.46043	5.07317e-11	2.72141e-09	UP	histone cluster 1%2C H2B-V-like (similar to human histone cluster 1%2C class H2B genes) [Source:NCBI gene%3BAcc:429558]
ENSGALG00000054319	ELOVL6	1.24216	2.75121e-08	6.53805e-07	UP	ELOVL fatty acid elongase 6 [Source:NCBI gene%3BAcc:428772]
ENSGALG00000054322	-	-3.14021	1.11662e-05	0.000109665	DOWN	-
ENSGALG00000054328	-	-1.75898	0.00840314	0.0276329	DOWN	-
ENSGALG00000054329	-	-2.35033	0.00221704	0.0093139	DOWN	-
ENSGALG00000054344	-	-1.03163	0.00674339	0.0230217	DOWN	-
ENSGALG00000054366	-	-1.15689	1.556e-05	0.000144685	DOWN	-
ENSGALG00000054384	-	-2.65808	2.38727e-06	2.99773e-05	DOWN	-
ENSGALG00000054397	-	2.36923	0.00360959	0.0138048	UP	-
ENSGALG00000054438	-	-4.10912	0.00360835	0.0138029	DOWN	-
ENSGALG00000054445	-	1.59196	4.72718e-09	1.39653e-07	UP	-
ENSGALG00000054448	-	-2.35972	0.0077539	0.0258079	DOWN	-
ENSGALG00000054467	-	-1.9139	0.00898642	0.0291745	DOWN	-
ENSGALG00000054473	SLC13A3	-1.68917	0.000320009	0.00185955	DOWN	solute carrier family 13 member 3 [Source:HGNC Symbol%3BAcc:HGNC:14430]
ENSGALG00000054506	-	-2.07143	1.80706e-05	0.000163715	DOWN	-
ENSGALG00000054527	-	3.85784	1.85367e-06	2.39996e-05	UP	-
ENSGALG00000054558	-	2.16915	0.00286663	0.0114803	UP	-
ENSGALG00000054578	-	2.4523	1.53838e-09	5.5024e-08	UP	-
ENSGALG00000054604	-	-1.37219	0.00320192	0.0125438	DOWN	-
ENSGALG00000054610	-	1.72262	0.0012478	0.00576988	UP	-
ENSGALG00000054621	-	-3.1425	5.17396e-05	0.000399278	DOWN	-
ENSGALG00000054623	-	-4.2804	0.0037569	0.0142413	DOWN	-
ENSGALG00000054631	-	-1.29509	0.00792258	0.0262882	DOWN	-
ENSGALG00000054659	-	1.09389	0.000509417	0.00273748	UP	-
ENSGALG00000054680	-	1.18418	0.000868192	0.00425196	UP	-
ENSGALG00000054743	-	-4.16519	0.00623239	0.0216511	DOWN	-
ENSGALG00000054746	-	-1.24124	9.21668e-05	0.000650093	DOWN	-
ENSGALG00000054772	NAT8L	1.06039	4.71607e-07	7.36349e-06	UP	N-acetyltransferase 8 like [Source:HGNC Symbol%3BAcc:HGNC:26742]
ENSGALG00000054787	-	-2.70835	0.00577733	0.0203633	DOWN	testis and ovary specific PAZ domain containing 1 [Source:NCBI gene%3BAcc:100857244]
ENSGALG00000054838	-	-1.32597	0.00625369	0.0216963	DOWN	-
ENSGALG00000054854	-	1.49992	4.68315e-05	0.000366854	UP	-
ENSGALG00000054866	-	3.48576	0.00297349	0.0118205	UP	-
ENSGALG00000054868	-	-3.02879	0.00258845	0.0105444	DOWN	-
ENSGALG00000054873	NPPC	1.25792	0.000218408	0.00135232	UP	natriuretic peptide C [Source:HGNC Symbol%3BAcc:HGNC:7941]
ENSGALG00000054904	-	1.40574	1.74757e-12	1.44597e-10	UP	-
ENSGALG00000054917	-	1.30404	0.00260732	0.0106132	UP	-
ENSGALG00000054971	ARHGAP30	-1.28672	7.33077e-05	0.000533268	DOWN	Rho GTPase activating protein 30 [Source:HGNC Symbol%3BAcc:HGNC:27414]
ENSGALG00000054978	-	-1.07268	0.00195743	0.00838453	DOWN	Fc receptor-like protein 3-like [Source:NCBI gene%3BAcc:101748032]
ENSGALG00000055043	-	-1.29178	0.00565891	0.0200061	DOWN	-
ENSGALG00000055053	PRSS35	1.04159	0.000711324	0.00362398	UP	serine protease 35 [Source:HGNC Symbol%3BAcc:HGNC:21387]
ENSGALG00000055061	-	1.05719	2.01175e-12	1.63308e-10	UP	-
ENSGALG00000055063	-	-2.08891	0.0154987	0.0453581	DOWN	-
ENSGALG00000055082	-	-2.36541	8.75351e-05	0.000622208	DOWN	-
ENSGALG00000055086	-	-1.62745	1.4516e-16	4.16111e-14	DOWN	-
ENSGALG00000055087	-	-1.11825	0.00090109	0.00438615	DOWN	-
