# Supplementary material for: Transcriptome analysis of hypothalamus and pituitary tissues reveals genetic mechanisms associated with high egg production rates in Changshun green-shell laying hens
Source: BMC Genomics. 2023 Dec 20;24:792. doi: 10.1186/s12864-023-09895-0 (PMC10734086; doi:10.1186/s12864-023-09895-0)
Supplement: Supplementary file 2 — Additional file 2: Table S2. DEGs in pituitary. [file 12864_2023_9895_MOESM2_ESM.xlsx]

## Sheet: DEGs in pituitary
Table S2. DEGs in pituitary
Gene ID	Gene Symbol	log2 FoldChange	p value	Adjusted p value	Change	Description
ENSGALG00000000112	PLP1	5.82105	3.49412e-28	6.12101e-24	UP	proteolipid protein 1 [Source:NCBI gene%3BAcc:396214]
ENSGALG00000000141	BLB1	2.21555	7.21127e-07	2.22799e-05	UP	Major histocompatibility complex class II beta chain BLB1 [Source:NCBI gene%3BAcc:693256]
ENSGALG00000000195	SLC23A2	-1.08887	1.90672e-07	7.59136e-06	DOWN	solute carrier family 23 member 2 [Source:NCBI gene%3BAcc:419520]
ENSGALG00000000215	DCP2	-1.54206	2.54669e-08	1.59903e-06	DOWN	decapping mRNA 2 [Source:HGNC Symbol%3BAcc:HGNC:24452]
ENSGALG00000000311	DOCK5	-2.06545	2.35758e-16	3.75456e-13	DOWN	dedicator of cytokinesis 5 [Source:HGNC Symbol%3BAcc:HGNC:23476]
ENSGALG00000000318	CSRP1	1.17546	8.58315e-08	4.11944e-06	UP	cysteine and glycine rich protein 1 [Source:NCBI gene%3BAcc:396176]
ENSGALG00000000400	KCNC4	1.01538	0.00514994	0.0236231	UP	potassium voltage-gated channel subfamily C member 4 [Source:HGNC Symbol%3BAcc:HGNC:6236]
ENSGALG00000000401	RBM15	-1.45037	1.16532e-07	5.22309e-06	DOWN	RNA binding motif protein 15 [Source:HGNC Symbol%3BAcc:HGNC:14959]
ENSGALG00000000478	TANC2	-1.34444	3.53283e-05	0.000475624	DOWN	tetratricopeptide repeat%2C ankyrin repeat and coiled-coil containing 2 [Source:HGNC Symbol%3BAcc:HGNC:30212]
ENSGALG00000000498	ACE	1.4123	0.00155643	0.00935356	UP	angiotensin I converting enzyme [Source:NCBI gene%3BAcc:419953]
ENSGALG00000000636	MDM4	-1.19845	5.57939e-06	0.0001086	DOWN	MDM4 regulator of p53 [Source:HGNC Symbol%3BAcc:HGNC:6974]
ENSGALG00000000722	-	1.46511	0.00727354	0.0306588	UP	excitatory amino acid transporter 5-like [Source:NCBI gene%3BAcc:428322]
ENSGALG00000000909	GFAP	3.93166	6.4585e-08	3.27942e-06	UP	glial fibrillary acidic protein [Source:HGNC Symbol%3BAcc:HGNC:4235]
ENSGALG00000001000	HSPA5	1.03494	4.13919e-18	9.83561e-15	UP	heat shock 70kDa protein 5 (glucose-regulated protein%2C 78kDa) [Source:NCBI gene%3BAcc:396487]
ENSGALG00000001031	-	-1.79817	1.5964e-06	4.0413e-05	DOWN	heat shock transcription factor 5 [Source:NCBI gene%3BAcc:417471]
ENSGALG00000001035	-	-3.04536	0.000103923	0.00112796	DOWN	nuclear receptor subfamily 1%2C group D%2C member 1 [Source:NCBI gene%3BAcc:431047]
ENSGALG00000001214	PARD6A	1.05091	0.00513289	0.0235839	UP	par-6 family cell polarity regulator alpha [Source:HGNC Symbol%3BAcc:HGNC:15943]
ENSGALG00000001229	SKI	-1.16862	3.8909e-05	0.000513258	DOWN	SKI proto-oncogene [Source:NCBI gene%3BAcc:428181]
ENSGALG00000001234	CETP	1.78112	0.00731499	0.0308113	UP	cholesteryl ester transfer protein [Source:NCBI gene%3BAcc:415645]
ENSGALG00000001235	ANKRD24	-1.04726	0.000162961	0.00160379	DOWN	ankyrin repeat domain 24 [Source:HGNC Symbol%3BAcc:HGNC:29424]
ENSGALG00000001252	CREB3L3	1.77205	0.00822474	0.0336245	UP	cAMP responsive element binding protein 3 like 3 [Source:HGNC Symbol%3BAcc:HGNC:18855]
ENSGALG00000001253	RC3H2	-1.00949	5.17917e-09	4.29993e-07	DOWN	ring finger and CCCH-type domains 2 [Source:HGNC Symbol%3BAcc:HGNC:21461]
ENSGALG00000001341	ZBTB44	-1.23911	1.43208e-07	6.03058e-06	DOWN	zinc finger and BTB domain containing 44 [Source:HGNC Symbol%3BAcc:HGNC:25001]
ENSGALG00000001391	PLLP	2.1598	0.00463659	0.0218873	UP	plasmolipin [Source:NCBI gene%3BAcc:415650]
ENSGALG00000001420	RALGAPB	-1.01439	1.06242e-05	0.000184454	DOWN	Ral GTPase activating protein non-catalytic beta subunit [Source:NCBI gene%3BAcc:419128]
ENSGALG00000001450	IGSF9B	-1.49874	6.68145e-08	3.38282e-06	DOWN	immunoglobulin superfamily member 9B [Source:HGNC Symbol%3BAcc:HGNC:32326]
ENSGALG00000001608	UNC5D	-1.81911	8.58848e-11	1.69048e-08	DOWN	unc-5 netrin receptor D [Source:HGNC Symbol%3BAcc:HGNC:18634]
ENSGALG00000001626	-	-1.60107	0.00416324	0.0201135	DOWN	urotensin 2 receptor [Source:NCBI gene%3BAcc:427800]
ENSGALG00000001645	KCNT1	-1.95491	0.000520772	0.00400535	DOWN	potassium sodium-activated channel subfamily T member 1 [Source:NCBI gene%3BAcc:395248]
ENSGALG00000001647	PSKH1	-1.29169	0.00251605	0.0135912	DOWN	protein serine kinase H1 [Source:NCBI gene%3BAcc:415658]
ENSGALG00000001730	DGKD	-1.79677	5.30496e-10	7.55546e-08	DOWN	diacylglycerol kinase delta [Source:HGNC Symbol%3BAcc:HGNC:2851]
ENSGALG00000001764	-	-1.20169	3.58644e-05	0.000480331	DOWN	hyperpolarization activated cyclic nucleotide gated potassium channel 4 [Source:NCBI gene%3BAcc:427478]
ENSGALG00000001797	GPSM1	-1.1188	6.35233e-07	2.01594e-05	DOWN	G protein signaling modulator 1 [Source:HGNC Symbol%3BAcc:HGNC:17858]
ENSGALG00000001856	MOB3B	-1.70317	0.00768748	0.0320032	DOWN	MOB kinase activator 3B [Source:HGNC Symbol%3BAcc:HGNC:23825]
ENSGALG00000001866	MCHR2	-1.13403	5.80652e-05	0.000704423	DOWN	melanin-concentrating hormone receptor 2 [Source:NCBI gene%3BAcc:431416]
ENSGALG00000001895	PANK3	-1.55733	4.55378e-10	6.64776e-08	DOWN	pantothenate kinase 3 [Source:HGNC Symbol%3BAcc:HGNC:19365]
ENSGALG00000001912	-	-1.97835	2.78705e-09	2.72757e-07	DOWN	EPH receptor A10 [Source:NCBI gene%3BAcc:428219]
ENSGALG00000001939	HIPK1	-1.35928	7.42106e-10	9.28587e-08	DOWN	homeodomain interacting protein kinase 1 [Source:HGNC Symbol%3BAcc:HGNC:19006]
ENSGALG00000001956	OLFML3	1.93168	6.51671e-09	5.23668e-07	UP	olfactomedin like 3 [Source:NCBI gene%3BAcc:419882]
ENSGALG00000002098	GRIK3	-1.21734	0.000424906	0.00341289	DOWN	glutamate ionotropic receptor kainate type subunit 3 [Source:HGNC Symbol%3BAcc:HGNC:4581]
ENSGALG00000002110	TSTD2	-1.00038	0.00100555	0.00672591	DOWN	thiosulfate sulfurtransferase like domain containing 2 [Source:HGNC Symbol%3BAcc:HGNC:30087]
ENSGALG00000002118	KCNMB1	1.18617	0.00273493	0.014457	UP	potassium calcium-activated channel subfamily M regulatory beta subunit 1 [Source:NCBI gene%3BAcc:395301]
ENSGALG00000002124	ZDHHC8	-1.35815	2.88253e-06	6.44905e-05	DOWN	zinc finger DHHC-type containing 8 [Source:NCBI gene%3BAcc:416788]
ENSGALG00000002142	DGKQ	-3.14675	7.31829e-07	2.25311e-05	DOWN	diacylglycerol kinase theta [Source:HGNC Symbol%3BAcc:HGNC:2856]
ENSGALG00000002182	NR5A2	-1.45103	1.53891e-07	6.3432e-06	DOWN	nuclear receptor subfamily 5 group A member 2 [Source:NCBI gene%3BAcc:395961]
ENSGALG00000002201	PPL	-1.05444	0.00028423	0.00247595	DOWN	periplakin [Source:HGNC Symbol%3BAcc:HGNC:9273]
ENSGALG00000002227	DMXL1	-1.62842	2.25287e-12	8.57952e-10	DOWN	Dmx like 1 [Source:HGNC Symbol%3BAcc:HGNC:2937]
ENSGALG00000002240	C3orf18	-1.08992	1.2544e-12	5.11037e-10	DOWN	chromosome 3 open reading frame 18 [Source:HGNC Symbol%3BAcc:HGNC:24837]
ENSGALG00000002244	AGRP	1.62669	2.1232e-05	0.000318716	UP	agouti related neuropeptide [Source:NCBI gene%3BAcc:427535]
ENSGALG00000002246	DENND1B	-1.39289	3.34263e-06	7.19363e-05	DOWN	DENN domain containing 1B [Source:HGNC Symbol%3BAcc:HGNC:28404]
ENSGALG00000002260	CISH	-1.27581	0.000329045	0.00277525	DOWN	cytokine inducible SH2 containing protein [Source:NCBI gene%3BAcc:395335]
ENSGALG00000002314	CDHR1	2.43967	0.00842256	0.0342414	UP	cadherin related family member 1 [Source:NCBI gene%3BAcc:414847]
ENSGALG00000002326	-	-1.24725	1.74887e-06	4.36253e-05	DOWN	ATPase phospholipid transporting 8B4 (putative) [Source:NCBI gene%3BAcc:431656]
ENSGALG00000002403	ULK1	-1.03256	2.82448e-11	7.06845e-09	DOWN	unc-51 like autophagy activating kinase 1 [Source:HGNC Symbol%3BAcc:HGNC:12558]
ENSGALG00000002452	AQP3	-2.40382	2.86747e-05	0.000405099	DOWN	aquaporin 3 (Gill blood group) [Source:HGNC Symbol%3BAcc:HGNC:636]
ENSGALG00000002461	-	1.23359	3.0385e-07	1.10662e-05	UP	-
ENSGALG00000002527	-	-1.98589	1.5012e-07	6.21702e-06	DOWN	transmembrane protein 201 [Source:NCBI gene%3BAcc:419443]
ENSGALG00000002554	TSPAN2	-1.39453	4.54923e-12	1.53256e-09	DOWN	tetraspanin 2 [Source:HGNC Symbol%3BAcc:HGNC:20659]
ENSGALG00000002638	-	1.02706	0.000159729	0.0015773	UP	serine racemase-like [Source:NCBI gene%3BAcc:423635]
ENSGALG00000002726	KIF1B	-1.0878	3.38333e-09	3.16947e-07	DOWN	kinesin family member 1B [Source:HGNC Symbol%3BAcc:HGNC:16636]
ENSGALG00000002759	PEAK1	-1.03452	0.00135779	0.00844368	DOWN	pseudopodium enriched atypical kinase 1 [Source:NCBI gene%3BAcc:100857260]
ENSGALG00000002762	UHRF1BP1	-1.02437	6.48424e-05	0.000769065	DOWN	UHRF1 binding protein 1 [Source:HGNC Symbol%3BAcc:HGNC:21216]
ENSGALG00000002771	CRIP1	2.26847	8.27982e-15	7.634e-12	UP	cysteine rich protein 1 [Source:NCBI gene%3BAcc:101747696]
ENSGALG00000002818	VAT1	-1.03245	4.90001e-08	2.65754e-06	DOWN	vesicle amine transport 1 [Source:HGNC Symbol%3BAcc:HGNC:16919]
ENSGALG00000002845	CTNNA3	-1.10899	0.0106615	0.0410391	DOWN	catenin alpha 3 [Source:NCBI gene%3BAcc:423648]
ENSGALG00000002846	NEURL1B	-1.28563	1.29827e-07	5.67159e-06	DOWN	neuralized E3 ubiquitin protein ligase 1B [Source:HGNC Symbol%3BAcc:HGNC:35422]
ENSGALG00000002864	LRRTM3	-1.24268	4.79886e-05	0.000609177	DOWN	leucine rich repeat transmembrane neuronal 3 [Source:NCBI gene%3BAcc:423649]
ENSGALG00000002888	CASZ1	-1.09842	1.14708e-07	5.16569e-06	DOWN	castor zinc finger 1 [Source:HGNC Symbol%3BAcc:HGNC:26002]
ENSGALG00000002893	STC2	-1.53621	0.00453127	0.0214827	DOWN	stanniocalcin 2 [Source:HGNC Symbol%3BAcc:HGNC:11374]
ENSGALG00000002957	-	-1.16862	0.000478105	0.00375076	DOWN	solute carrier family 12 member 3 [Source:NCBI gene%3BAcc:415692]
ENSGALG00000002971	-	-1.07361	4.6462e-06	9.32326e-05	DOWN	nuclear receptor binding SET domain protein 1 [Source:NCBI gene%3BAcc:416214]
ENSGALG00000002988	-	1.97525	0.012544	0.0464974	UP	phosphoglycerate dehydrogenase [Source:NCBI gene%3BAcc:424381]
ENSGALG00000003126	ERBB4	-1.83633	0.000178052	0.00172327	DOWN	erb-b2 receptor tyrosine kinase 4 [Source:NCBI gene%3BAcc:395671]
ENSGALG00000003131	DGKE	-1.48453	1.03078e-13	6.22662e-11	DOWN	diacylglycerol kinase epsilon [Source:HGNC Symbol%3BAcc:HGNC:2852]
ENSGALG00000003136	IKZF2	-1.35662	4.65964e-06	9.33953e-05	DOWN	IKAROS family zinc finger 2 [Source:NCBI gene%3BAcc:395309]
ENSGALG00000003164	-	-1.19496	0.000106451	0.00115112	DOWN	-
ENSGALG00000003179	ANGPTL7	1.15351	0.00120606	0.00772777	UP	angiopoietin like 7 [Source:HGNC Symbol%3BAcc:HGNC:24078]
ENSGALG00000003195	TRADD	-1.34	3.5275e-06	7.45413e-05	DOWN	TNFRSF1A associated via death domain [Source:HGNC Symbol%3BAcc:HGNC:12030]
ENSGALG00000003196	RNASE6	1.14549	1.64063e-05	0.000260568	UP	ribonuclease A family member k6 [Source:NCBI gene%3BAcc:396194]
ENSGALG00000003224	HSF4	-1.27699	0.00441851	0.0210622	DOWN	heat shock transcription factor 4 [Source:NCBI gene%3BAcc:427540]
ENSGALG00000003227	RAB11FIP4	-1.34373	6.8809e-10	9.06313e-08	DOWN	RAB11 family interacting protein 4 [Source:HGNC Symbol%3BAcc:HGNC:30267]
ENSGALG00000003322	TBC1D2B	-1.12725	7.0291e-08	3.51816e-06	DOWN	TBC1 domain family member 2B [Source:HGNC Symbol%3BAcc:HGNC:29183]
ENSGALG00000003324	PRRX1	1.42848	3.02528e-05	0.000422196	UP	paired related homeobox 1 [Source:NCBI gene%3BAcc:373941]
ENSGALG00000003336	DAPK2	-1.03452	0.0135958	0.0494715	DOWN	death associated protein kinase 2 [Source:HGNC Symbol%3BAcc:HGNC:2675]
ENSGALG00000003396	NFATC3	-1.01992	3.30063e-11	7.9206e-09	DOWN	nuclear factor of activated T cells 3 [Source:HGNC Symbol%3BAcc:HGNC:7777]
ENSGALG00000003446	PRLR	-1.12795	0.000149419	0.00149572	DOWN	prolactin receptor [Source:NCBI gene%3BAcc:395660]
ENSGALG00000003500	-	-1.65325	2.00567e-06	4.82628e-05	DOWN	-
ENSGALG00000003560	SLC6A2	1.43107	0.00796298	0.0328457	UP	solute carrier family 6 member 2 [Source:NCBI gene%3BAcc:395458]
ENSGALG00000003566	SMURF2	-1.40514	1.35095e-09	1.49784e-07	DOWN	SMAD specific E3 ubiquitin protein ligase 2 [Source:HGNC Symbol%3BAcc:HGNC:16809]
ENSGALG00000003568	PPP1R16B	-1.48246	5.17661e-13	2.2671e-10	DOWN	protein phosphatase 1 regulatory subunit 16B [Source:NCBI gene%3BAcc:419170]
ENSGALG00000003573	HPCA	1.41193	0.0111451	0.0425705	UP	hippocalcin [Source:HGNC Symbol%3BAcc:HGNC:5144]
ENSGALG00000003595	-	-1.26523	0.000490174	0.00382659	DOWN	-
ENSGALG00000003641	KAT6A	-1.10736	2.74302e-06	6.23246e-05	DOWN	lysine acetyltransferase 6A [Source:HGNC Symbol%3BAcc:HGNC:13013]
ENSGALG00000003645	-	-1.74086	4.00649e-10	6.07073e-08	DOWN	phosphatidylinositol transfer protein membrane associated 2 [Source:NCBI gene%3BAcc:416830]
ENSGALG00000003657	UNC119	-1.77489	1.86196e-07	7.43004e-06	DOWN	unc-119 lipid binding chaperone [Source:HGNC Symbol%3BAcc:HGNC:12565]
ENSGALG00000003733	LIFR	-1.0626	8.86974e-07	2.58536e-05	DOWN	leukemia inhibitory factor receptor alpha [Source:NCBI gene%3BAcc:395262]
ENSGALG00000003759	RORA	-1.09989	8.8066e-07	2.57123e-05	DOWN	RAR related orphan receptor A [Source:NCBI gene%3BAcc:415377]
ENSGALG00000003775	RICTOR	-1.2769	1.05257e-06	2.94552e-05	DOWN	RPTOR independent companion of MTOR complex 2 [Source:HGNC Symbol%3BAcc:HGNC:28611]
ENSGALG00000003955	CEP350	-1.30949	4.87576e-09	4.12626e-07	DOWN	centrosomal protein 350 [Source:HGNC Symbol%3BAcc:HGNC:24238]
ENSGALG00000003980	IQCA1	-1.45986	0.0010498	0.00694764	DOWN	IQ motif containing with AAA domain 1 [Source:HGNC Symbol%3BAcc:HGNC:26195]
ENSGALG00000004037	DNA2	-1.37052	0.00305325	0.0157499	DOWN	DNA replication helicase/nuclease 2 [Source:NCBI gene%3BAcc:423688]
ENSGALG00000004074	KCNS1	1.41276	5.97203e-05	0.000719295	UP	potassium voltage-gated channel modifier subfamily S member 1 [Source:HGNC Symbol%3BAcc:HGNC:6300]
ENSGALG00000004087	THSD4	-1.74656	5.90399e-07	1.89079e-05	DOWN	thrombospondin type 1 domain containing 4 [Source:HGNC Symbol%3BAcc:HGNC:25835]
ENSGALG00000004146	RIMS4	-1.92833	1.58483e-09	1.66246e-07	DOWN	regulating synaptic membrane exocytosis 4 [Source:HGNC Symbol%3BAcc:HGNC:16183]
ENSGALG00000004205	SOAT1	-1.19025	2.88228e-06	6.44905e-05	DOWN	sterol O-acyltransferase 1 [Source:HGNC Symbol%3BAcc:HGNC:11177]
ENSGALG00000004209	ELFN1	-1.08956	8.29181e-06	0.000150368	DOWN	extracellular leucine rich repeat and fibronectin type III domain containing 1 [Source:HGNC Symbol%3BAcc:HGNC:33154]
ENSGALG00000004274	TWIST2	1.16403	0.00214898	0.0120351	UP	twist family bHLH transcription factor 2 [Source:NCBI gene%3BAcc:395405]
ENSGALG00000004285	HNF4A	-2.23549	0.000149391	0.00149572	DOWN	hepatocyte nuclear factor 4 alpha [Source:NCBI gene%3BAcc:419198]
ENSGALG00000004310	TTYH3	-1.51836	2.99274e-07	1.0968e-05	DOWN	tweety family member 3 [Source:HGNC Symbol%3BAcc:HGNC:22222]
ENSGALG00000004323	RASAL2	-1.31597	7.37635e-10	9.28587e-08	DOWN	RAS protein activator like 2 [Source:HGNC Symbol%3BAcc:HGNC:9874]
ENSGALG00000004333	ABCA5	-1.42206	7.24984e-10	9.28587e-08	DOWN	ATP binding cassette subfamily A member 5 [Source:HGNC Symbol%3BAcc:HGNC:35]
ENSGALG00000004397	MLXIP	-1.57857	2.06861e-14	1.57727e-11	DOWN	MLX interacting protein [Source:HGNC Symbol%3BAcc:HGNC:17055]
ENSGALG00000004436	CYP3A4	1.06295	0.0107712	0.0413885	UP	cytochrome P450 family 3 subfamily A member 4 [Source:NCBI gene%3BAcc:416477]
ENSGALG00000004441	-	1.84866	0.000493612	0.00384162	UP	cleavage and polyadenylation specific factor 4 like [Source:NCBI gene%3BAcc:771558]
ENSGALG00000004476	SEMA3G	1.55795	0.00310703	0.0159709	UP	semaphorin 3G [Source:HGNC Symbol%3BAcc:HGNC:30400]
ENSGALG00000004518	-	1.49566	4.52936e-05	0.000581711	UP	betaine--homocysteine S-methyltransferase 2 [Source:NCBI gene%3BAcc:416371]
ENSGALG00000004526	TNR	-1.41825	1.54827e-08	1.05126e-06	DOWN	tenascin R [Source:NCBI gene%3BAcc:396213]
ENSGALG00000004570	NCOA3	-1.41553	3.20452e-13	1.47728e-10	DOWN	nuclear receptor coactivator 3 [Source:HGNC Symbol%3BAcc:HGNC:7670]
ENSGALG00000004587	RC3H1	-1.26045	2.23887e-12	8.57952e-10	DOWN	ring finger and CCCH-type domains 1 [Source:HGNC Symbol%3BAcc:HGNC:29434]
ENSGALG00000004594	CD74	1.04954	1.08235e-07	4.92483e-06	UP	CD74 molecule [Source:NCBI gene%3BAcc:414741]
ENSGALG00000004597	ZBTB37	-1.97656	1.40387e-11	3.87736e-09	DOWN	zinc finger and BTB domain containing 37 [Source:HGNC Symbol%3BAcc:HGNC:28365]
ENSGALG00000004645	TBC1D13	-1.04908	1.82221e-09	1.8559e-07	DOWN	TBC1 domain family member 13 [Source:HGNC Symbol%3BAcc:HGNC:25571]
ENSGALG00000004649	TRPV1	-1.03005	3.32155e-05	0.000454231	DOWN	transient receptor potential cation channel subfamily V member 1 [Source:NCBI gene%3BAcc:395259]
ENSGALG00000004771	C1QB	1.06196	0.000544031	0.00414431	UP	complement C1q B chain [Source:HGNC Symbol%3BAcc:HGNC:1242]
ENSGALG00000004778	SLC47A2	1.12071	0.000138631	0.00141194	UP	solute carrier family 47 member 2 [Source:NCBI gene%3BAcc:417616]
ENSGALG00000004924	OPNP	4.05582	0.00938929	0.0370872	UP	opsin%2C pineal [Source:NCBI gene%3BAcc:396377]
ENSGALG00000004945	SLC12A1	-1.10697	0.00311389	0.0159968	DOWN	solute carrier family 12 member 1 [Source:HGNC Symbol%3BAcc:HGNC:10910]
ENSGALG00000004966	NYAP2	-1.20435	9.93982e-07	2.82214e-05	DOWN	neuronal tyrosine-phosphorylated phosphoinositide-3-kinase adaptor 2 [Source:HGNC Symbol%3BAcc:HGNC:29291]
ENSGALG00000005042	IQSEC1	-1.10056	3.45471e-07	1.21039e-05	DOWN	IQ motif and Sec7 domain 1 [Source:HGNC Symbol%3BAcc:HGNC:29112]
ENSGALG00000005061	PPM1E	-1.33621	6.85588e-10	9.06313e-08	DOWN	protein phosphatase%2C Mg2+/Mn2+ dependent 1E [Source:HGNC Symbol%3BAcc:HGNC:19322]
ENSGALG00000005212	GHRHR	1.01604	0.0127076	0.0469149	UP	growth hormone releasing hormone receptor [Source:NCBI gene%3BAcc:420385]
ENSGALG00000005215	CACNA1H	-1.13627	0.000195111	0.00185155	DOWN	calcium voltage-gated channel subunit alpha1 H [Source:HGNC Symbol%3BAcc:HGNC:1395]
ENSGALG00000005251	CMTM4	-1.51758	9.94512e-05	0.00109023	DOWN	CKLF like MARVEL transmembrane domain containing 4 [Source:HGNC Symbol%3BAcc:HGNC:19175]
ENSGALG00000005297	HHATL	-1.12519	0.000194046	0.00184444	DOWN	hedgehog acyltransferase-like [Source:NCBI gene%3BAcc:420391]
ENSGALG00000005323	DIRAS2	-1.14849	0.00290341	0.0151375	DOWN	DIRAS family GTPase 2 [Source:HGNC Symbol%3BAcc:HGNC:19323]
ENSGALG00000005346	PPIC	1.20803	9.50334e-07	2.73815e-05	UP	peptidylprolyl isomerase C [Source:HGNC Symbol%3BAcc:HGNC:9256]
ENSGALG00000005354	ZBTB5	-1.12796	2.50363e-05	0.000362168	DOWN	zinc finger and BTB domain containing 5 [Source:HGNC Symbol%3BAcc:HGNC:23836]
ENSGALG00000005379	SGSM1	-1.36757	4.10946e-05	0.000537636	DOWN	small G protein signaling modulator 1 [Source:HGNC Symbol%3BAcc:HGNC:29410]
ENSGALG00000005415	TEAD1	-1.31919	5.95217e-09	4.84978e-07	DOWN	TEA domain transcription factor 1 [Source:NCBI gene%3BAcc:403089]
ENSGALG00000005416	TTC39B	-1.0268	1.02658e-07	4.72009e-06	DOWN	tetratricopeptide repeat domain 39B [Source:HGNC Symbol%3BAcc:HGNC:23704]
ENSGALG00000005438	PARVA	-1.87709	1.94188e-10	3.2398e-08	DOWN	parvin alpha [Source:HGNC Symbol%3BAcc:HGNC:14652]
ENSGALG00000005476	PTH2R	-1.78672	0.00512774	0.0235774	DOWN	parathyroid hormone 2 receptor [Source:NCBI gene%3BAcc:420401]
ENSGALG00000005502	KCNG4	1.11792	0.00540015	0.0244824	UP	potassium voltage-gated channel modifier subfamily G member 4 [Source:HGNC Symbol%3BAcc:HGNC:19697]
ENSGALG00000005527	APPL1	-1.13862	6.07036e-08	3.10937e-06	DOWN	adaptor protein%2C phosphotyrosine interacting with PH domain and leucine zipper 1 [Source:HGNC Symbol%3BAcc:HGNC:24035]
ENSGALG00000005554	ADIPOQ	-1.13075	2.04007e-05	0.000308884	DOWN	adiponectin%2C C1Q and collagen domain containing [Source:NCBI gene%3BAcc:404536]
ENSGALG00000005616	ARSI	4.44788	0.000427756	0.0034342	UP	arylsulfatase family member I [Source:HGNC Symbol%3BAcc:HGNC:32521]
ENSGALG00000005657	CRHR2	-1.02692	0.000434803	0.0034843	DOWN	corticotropin releasing hormone receptor 2 [Source:NCBI gene%3BAcc:395105]
ENSGALG00000005660	NF1	-1.17863	4.01989e-10	6.07073e-08	DOWN	neurofibromin 1 [Source:HGNC Symbol%3BAcc:HGNC:7765]
ENSGALG00000005661	-	-1.82648	0.000890804	0.00610063	DOWN	zinc finger protein 91-like [Source:NCBI gene%3BAcc:101748352]
ENSGALG00000005676	TTC28	-1.26743	1.1391e-06	3.12282e-05	DOWN	tetratricopeptide repeat domain 28 [Source:HGNC Symbol%3BAcc:HGNC:29179]
ENSGALG00000005685	-	-1.34521	3.48417e-11	7.9267e-09	DOWN	kinase suppressor of ras 1 [Source:NCBI gene%3BAcc:427839]
ENSGALG00000005714	PKD1	-1.18259	1.3861e-05	0.000227569	DOWN	polycystin 1%2C transient receptor potential channel interacting [Source:HGNC Symbol%3BAcc:HGNC:9008]
ENSGALG00000005739	SCD	1.13883	6.25971e-06	0.000119323	UP	stearoyl-CoA desaturase [Source:NCBI gene%3BAcc:395706]
ENSGALG00000005759	IFNW1	-4.50189	0.000342002	0.00287072	DOWN	interferon omega 1 [Source:NCBI gene%3BAcc:554219]
ENSGALG00000005821	FAM219A	-1.86567	0.000282208	0.00246446	DOWN	family with sequence similarity 219 member A [Source:HGNC Symbol%3BAcc:HGNC:19920]
ENSGALG00000005896	-	4.26663	0.0133566	0.0487868	UP	carbonic anhydrase 15-like [Source:NCBI gene%3BAcc:416927]
ENSGALG00000005933	SLC5A11	-1.02787	0.00190295	0.0109477	DOWN	solute carrier family 5 member 11 [Source:HGNC Symbol%3BAcc:HGNC:23091]
ENSGALG00000006074	SOX6	-1.53081	6.21102e-06	0.000118524	DOWN	SRY-box 6 [Source:NCBI gene%3BAcc:423068]
ENSGALG00000006076	RASGEF1C	-1.52658	8.03599e-05	0.000910573	DOWN	RasGEF domain family member 1C [Source:NCBI gene%3BAcc:416296]
ENSGALG00000006106	TNFRSF6B	-1.34225	0.000130389	0.00135078	DOWN	TNF receptor superfamily member 6b [Source:HGNC Symbol%3BAcc:HGNC:11921]
ENSGALG00000006138	HELZ2	-1.00247	0.00741961	0.0311321	DOWN	helicase with zinc finger 2 [Source:HGNC Symbol%3BAcc:HGNC:30021]
ENSGALG00000006258	SPOCK1	-1.28839	1.20572e-17	2.34687e-14	DOWN	SPARC (osteonectin)%2C cwcv and kazal like domains proteoglycan 1 [Source:HGNC Symbol%3BAcc:HGNC:11251]
ENSGALG00000006297	TRPC7	-1.05573	0.000445544	0.00354452	DOWN	transient receptor potential cation channel subfamily C member 7 [Source:HGNC Symbol%3BAcc:HGNC:20754]
ENSGALG00000006372	RBM33	-1.51792	1.1579e-16	2.02841e-13	DOWN	RNA binding motif protein 33 [Source:HGNC Symbol%3BAcc:HGNC:27223]
ENSGALG00000006385	UBXN7	-1.12937	1.4888e-09	1.61992e-07	DOWN	UBX domain protein 7 [Source:HGNC Symbol%3BAcc:HGNC:29119]
ENSGALG00000006415	CD40LG	1.54821	0.00975156	0.0382765	UP	CD40 ligand [Source:NCBI gene%3BAcc:395485]
ENSGALG00000006425	SLC6A6	-1.12611	4.6246e-11	9.76069e-09	DOWN	solute carrier family 6 member 6 [Source:NCBI gene%3BAcc:416041]
ENSGALG00000006445	ARNT2	-1.24489	4.24412e-06	8.71612e-05	DOWN	aryl hydrocarbon receptor nuclear translocator 2 [Source:HGNC Symbol%3BAcc:HGNC:16876]
ENSGALG00000006502	PCGF5	-1.04432	1.73353e-06	4.34449e-05	DOWN	polycomb group ring finger 5 [Source:NCBI gene%3BAcc:423796]
ENSGALG00000006567	UBASH3B	-1.18405	8.13499e-05	0.000918819	DOWN	ubiquitin associated and SH3 domain containing B [Source:HGNC Symbol%3BAcc:HGNC:29884]
ENSGALG00000006586	PLAGL2	-1.53213	6.82691e-08	3.43661e-06	DOWN	PLAG1 like zinc finger 2 [Source:HGNC Symbol%3BAcc:HGNC:9047]
ENSGALG00000006597	DZIP1L	1.1287	0.00357928	0.017879	UP	DAZ interacting zinc finger protein 1 like [Source:HGNC Symbol%3BAcc:HGNC:26551]
ENSGALG00000006623	ATP11C	-1.45882	2.14414e-07	8.42178e-06	DOWN	ATPase phospholipid transporting 11C [Source:HGNC Symbol%3BAcc:HGNC:13554]
ENSGALG00000006642	ADORA2A	-1.02037	1.9526e-05	0.000298973	DOWN	adenosine A2a receptor [Source:HGNC Symbol%3BAcc:HGNC:263]
ENSGALG00000006648	SPECC1L	-1.19773	7.9168e-09	6.10954e-07	DOWN	sperm antigen with calponin homology and coiled-coil domains 1 like [Source:NCBI gene%3BAcc:416950]
ENSGALG00000006655	MAP3K13	-1.21347	3.40388e-06	7.27185e-05	DOWN	mitogen-activated protein kinase kinase kinase 13 [Source:HGNC Symbol%3BAcc:HGNC:6852]
ENSGALG00000006666	BPIFB2	1.67965	8.04351e-05	0.000910835	UP	BPI fold containing family B member 2 [Source:NCBI gene%3BAcc:395882]
ENSGALG00000006689	ABHD2	-1.60735	3.07909e-11	7.59711e-09	DOWN	abhydrolase domain containing 2 [Source:HGNC Symbol%3BAcc:HGNC:18717]
ENSGALG00000006693	-	2.03729	8.62552e-07	2.54088e-05	UP	BPI fold-containing family B member 4-like [Source:NCBI gene%3BAcc:101750367]
ENSGALG00000006695	BCR	-1.08679	2.67355e-10	4.29681e-08	DOWN	BCR activator of RhoGEF and GTPase [Source:HGNC Symbol%3BAcc:HGNC:1014]
ENSGALG00000006717	-	-1.14278	2.55976e-05	0.000368765	DOWN	ovomucin%2C alpha subunit [Source:NCBI gene%3BAcc:395381]
ENSGALG00000006751	THY1	1.12811	8.99721e-12	2.86569e-09	UP	Thy-1 cell surface antigen [Source:NCBI gene%3BAcc:378897]
ENSGALG00000006758	C1QTNF5	1.19012	4.5925e-06	9.23668e-05	UP	C1q and TNF related 5 [Source:HGNC Symbol%3BAcc:HGNC:14344]
ENSGALG00000006787	CCDC71	-1.474	5.58385e-08	2.91994e-06	DOWN	coiled-coil domain containing 71 [Source:HGNC Symbol%3BAcc:HGNC:25760]
ENSGALG00000006797	ADARB2	-1.15852	1.19771e-05	0.000201939	DOWN	adenosine deaminase RNA specific B2 (inactive) [Source:HGNC Symbol%3BAcc:HGNC:227]
ENSGALG00000006821	TNMD	1.17478	0.0010725	0.00706852	UP	tenomodulin [Source:NCBI gene%3BAcc:404530]
ENSGALG00000006840	-	-1.2581	6.01803e-11	1.22586e-08	DOWN	A-kinase anchoring protein 13 [Source:NCBI gene%3BAcc:415502]
ENSGALG00000006851	-	-1.21993	0.000147294	0.00148155	DOWN	protocadherin 11 X-linked [Source:NCBI gene%3BAcc:422264]
ENSGALG00000006933	MOSMO	-1.35019	0.000402139	0.00326748	DOWN	modulator of smoothened [Source:HGNC Symbol%3BAcc:HGNC:27087]
ENSGALG00000006964	SDR42E2	-1.43931	0.000151117	0.001511	DOWN	short chain dehydrogenase/reductase family 42E%2C member 2 [Source:NCBI gene%3BAcc:416618]
ENSGALG00000007079	PAPPA	-1.12416	1.60561e-07	6.55641e-06	DOWN	pappalysin 1 [Source:HGNC Symbol%3BAcc:HGNC:8602]
ENSGALG00000007097	RPS6KA6	-1.75761	1.21006e-10	2.2551e-08	DOWN	ribosomal protein S6 kinase A6 [Source:HGNC Symbol%3BAcc:HGNC:10435]
ENSGALG00000007114	APOA1	1.29586	0.00822692	0.0336256	UP	apolipoprotein A1 [Source:NCBI gene%3BAcc:396536]
ENSGALG00000007140	NRP1	-1.00457	2.94067e-07	1.08224e-05	DOWN	neuropilin 1 [Source:NCBI gene%3BAcc:395560]
ENSGALG00000007151	BRWD3	-1.06063	1.20808e-07	5.35774e-06	DOWN	bromodomain and WD repeat domain containing 3 [Source:HGNC Symbol%3BAcc:HGNC:17342]
ENSGALG00000007160	-	-1.53253	5.02927e-08	2.7085e-06	DOWN	Rho GTPase activating protein 36 [Source:NCBI gene%3BAcc:100859007]
ENSGALG00000007242	SLITRK4	-1.2221	2.33714e-05	0.000344263	DOWN	SLIT and NTRK like family member 4 [Source:HGNC Symbol%3BAcc:HGNC:23502]
ENSGALG00000007319	BICDL1	-1.22911	0.000631952	0.00467901	DOWN	BICD family like cargo adaptor 1 [Source:HGNC Symbol%3BAcc:HGNC:28095]
ENSGALG00000007361	SST	2.25048	0.00301444	0.0156049	UP	somatostatin [Source:NCBI gene%3BAcc:396279]
ENSGALG00000007367	WFIKKN2	-1.77234	0.00191046	0.0109782	DOWN	WAP%2C follistatin/kazal%2C immunoglobulin%2C kunitz and netrin domain containing 2 [Source:HGNC Symbol%3BAcc:HGNC:30916]
ENSGALG00000007410	IGDCC4	-1.35663	2.39344e-06	5.54607e-05	DOWN	immunoglobulin superfamily DCC subclass member 4 [Source:HGNC Symbol%3BAcc:HGNC:13770]
ENSGALG00000007448	SPRY3	-1.1861	0.00138996	0.00858606	DOWN	sprouty RTK signaling antagonist 3 [Source:NCBI gene%3BAcc:428712]
ENSGALG00000007495	SLC24A1	-2.97666	0.0086065	0.0347874	DOWN	solute carrier family 24 member 1 [Source:NCBI gene%3BAcc:414892]
ENSGALG00000007543	APCDD1L	-1.45938	0.00250237	0.0135298	DOWN	APC down-regulated 1 like [Source:HGNC Symbol%3BAcc:HGNC:26892]
ENSGALG00000007557	RUBCN	-1.04528	0.000167179	0.00163429	DOWN	rubicon autophagy regulator [Source:HGNC Symbol%3BAcc:HGNC:28991]
ENSGALG00000007575	-	-1.33352	1.86785e-10	3.14624e-08	DOWN	-
ENSGALG00000007620	GFRA3	-2.52719	0.0038889	0.0191096	DOWN	GDNF family receptor alpha 3 [Source:HGNC Symbol%3BAcc:HGNC:4245]
ENSGALG00000007646	-	-1.91886	4.24072e-15	4.36993e-12	DOWN	vascular endothelial growth factor receptor kdr-like [Source:NCBI gene%3BAcc:422316]
ENSGALG00000007647	MYO3A	-1.47754	0.00117414	0.0075636	DOWN	myosin IIIA [Source:HGNC Symbol%3BAcc:HGNC:7601]
ENSGALG00000007685	BCL9L	-1.00279	1.8022e-05	0.000281884	DOWN	BCL9 like [Source:HGNC Symbol%3BAcc:HGNC:23688]
ENSGALG00000007732	RTN4R	2.0687	0.00131445	0.00823849	UP	reticulon 4 receptor [Source:HGNC Symbol%3BAcc:HGNC:18601]
ENSGALG00000007777	SLC39A10	-1.55375	8.25139e-08	4.0041e-06	DOWN	solute carrier family 39 member 10 [Source:HGNC Symbol%3BAcc:HGNC:20861]
ENSGALG00000007800	ZDHHC15	-1.42561	1.23822e-05	0.000207571	DOWN	zinc finger DHHC-type containing 15 [Source:HGNC Symbol%3BAcc:HGNC:20342]
ENSGALG00000007886	-	1.93715	0.000584752	0.00438326	UP	-
ENSGALG00000007912	ATP9A	-1.31998	4.16619e-09	3.63703e-07	DOWN	ATPase phospholipid transporting 9A (putative) [Source:HGNC Symbol%3BAcc:HGNC:13540]
ENSGALG00000007927	CNTN6	1.35531	8.65735e-06	0.000155708	UP	contactin 6 [Source:HGNC Symbol%3BAcc:HGNC:2176]
ENSGALG00000007963	NFATC2	-1.12993	1.26114e-05	0.000210808	DOWN	nuclear factor of activated T cells 2 [Source:HGNC Symbol%3BAcc:HGNC:7776]
ENSGALG00000007972	TRPC5	-1.54446	4.48971e-06	9.09257e-05	DOWN	transient receptor potential cation channel subfamily C member 5 [Source:HGNC Symbol%3BAcc:HGNC:12337]
ENSGALG00000007980	KCNG1	-1.10697	0.00240839	0.0131556	DOWN	potassium voltage-gated channel modifier subfamily G member 1 [Source:HGNC Symbol%3BAcc:HGNC:6248]
ENSGALG00000008034	CASKIN2	-1.44605	5.19061e-07	1.70279e-05	DOWN	CASK interacting protein 2 [Source:HGNC Symbol%3BAcc:HGNC:18200]
ENSGALG00000008058	PAK3	-1.07598	2.2767e-08	1.4503e-06	DOWN	p21 (RAC1) activated kinase 3 [Source:HGNC Symbol%3BAcc:HGNC:8592]
ENSGALG00000008074	AMMECR1	-1.63045	0.000211227	0.00197664	DOWN	Alport syndrome%2C mental retardation%2C midface hypoplasia and elliptocytosis chromosomal region gene 1 [Source:HGNC Symbol%3BAcc:HGNC:467]
ENSGALG00000008076	TMEM164	-1.19281	6.30124e-06	0.000119723	DOWN	transmembrane protein 164 [Source:NCBI gene%3BAcc:422344]
ENSGALG00000008139	EML6	-1.22572	5.67394e-08	2.95821e-06	DOWN	EMAP like 6 [Source:HGNC Symbol%3BAcc:HGNC:35412]
ENSGALG00000008185	AOX1	-1.21779	2.14339e-06	5.11553e-05	DOWN	aldehyde oxidase 1 [Source:NCBI gene%3BAcc:424071]
ENSGALG00000008293	SH3PXD2A	-1.1292	1.02545e-10	1.97405e-08	DOWN	SH3 and PX domains 2A [Source:HGNC Symbol%3BAcc:HGNC:23664]
ENSGALG00000008309	-	-1.24577	0.00873798	0.0351324	DOWN	-
ENSGALG00000008318	SLK	-1.11873	1.71148e-09	1.76363e-07	DOWN	STE20 like kinase [Source:HGNC Symbol%3BAcc:HGNC:11088]
ENSGALG00000008351	CAV3	3.91926	0.0044266	0.0210711	UP	caveolin 3 [Source:NCBI gene%3BAcc:378796]
ENSGALG00000008362	SSTR4	1.48284	0.00876291	0.0352003	UP	somatostatin receptor 4 [Source:HGNC Symbol%3BAcc:HGNC:11333]
ENSGALG00000008439	CD36	-1.36345	0.001329	0.00830592	DOWN	CD36 molecule [Source:NCBI gene%3BAcc:417730]
ENSGALG00000008442	TENM1	-1.56199	3.46276e-11	7.9267e-09	DOWN	teneurin transmembrane protein 1 [Source:NCBI gene%3BAcc:395668]
ENSGALG00000008474	CARF	-1.40735	3.53999e-08	2.03992e-06	DOWN	calcium responsive transcription factor [Source:HGNC Symbol%3BAcc:HGNC:14435]
ENSGALG00000008479	PLEKHM3	-1.18937	2.1001e-05	0.000316386	DOWN	pleckstrin homology domain containing M3 [Source:HGNC Symbol%3BAcc:HGNC:34006]
ENSGALG00000008490	TRH	-2.21855	0.00435941	0.0208315	DOWN	thyrotropin releasing hormone [Source:NCBI gene%3BAcc:414344]
ENSGALG00000008501	KLF7	-1.6357	1.03e-11	3.22208e-09	DOWN	Kruppel like factor 7 [Source:NCBI gene%3BAcc:429011]
ENSGALG00000008603	ITPKA	-1.56827	2.46642e-09	2.46896e-07	DOWN	inositol-trisphosphate 3-kinase A [Source:NCBI gene%3BAcc:395694]
ENSGALG00000008604	TMEM255A	-1.14558	6.03607e-06	0.00011607	DOWN	transmembrane protein 255A [Source:HGNC Symbol%3BAcc:HGNC:26086]
ENSGALG00000008627	TTBK1	-1.53161	5.61936e-05	0.000688392	DOWN	tau tubulin kinase 1 [Source:NCBI gene%3BAcc:416713]
ENSGALG00000008628	-	-1.56702	0.00790043	0.0326098	DOWN	-
ENSGALG00000008653	MGA	-1.05221	1.60454e-09	1.67311e-07	DOWN	MAX dimerization protein MGA [Source:HGNC Symbol%3BAcc:HGNC:14010]
ENSGALG00000008660	CST7	1.32709	0.00551329	0.0248625	UP	cystatin F [Source:NCBI gene%3BAcc:416716]
ENSGALG00000008663	DDAH1	-1.65116	5.59216e-11	1.15251e-08	DOWN	dimethylarginine dimethylaminohydrolase 1 [Source:NCBI gene%3BAcc:378898]
ENSGALG00000008671	ST8SIA6	-1.5839	1.31281e-08	9.34869e-07	DOWN	ST8 alpha-N-acetyl-neuraminide alpha-2%2C8-sialyltransferase 6 [Source:NCBI gene%3BAcc:414335]
ENSGALG00000008689	-	-1.11381	4.27166e-06	8.76241e-05	DOWN	-
ENSGALG00000008714	ABI2	-1.08611	4.90138e-10	7.03791e-08	DOWN	abl interactor 2 [Source:HGNC Symbol%3BAcc:HGNC:24011]
ENSGALG00000008732	CTAGE1	1.97324	3.27965e-05	0.000448906	UP	cutaneous T-cell lymphoma-associated antigen 1 [Source:NCBI gene%3BAcc:395484]
ENSGALG00000008786	NBEAL1	-1.45286	4.52592e-10	6.64776e-08	DOWN	neurobeachin like 1 [Source:HGNC Symbol%3BAcc:HGNC:20681]
ENSGALG00000008872	FAM199X	-1.25524	1.95254e-06	4.72438e-05	DOWN	family with sequence similarity 199%2C X-linked [Source:HGNC Symbol%3BAcc:HGNC:25195]
ENSGALG00000008886	ZNF618	-1.16579	2.38269e-09	2.39885e-07	DOWN	zinc finger protein 618 [Source:HGNC Symbol%3BAcc:HGNC:29416]
ENSGALG00000008909	USP13	-1.58451	2.7647e-06	6.26545e-05	DOWN	ubiquitin specific peptidase 13 (isopeptidase T-3) [Source:NCBI gene%3BAcc:429286]
ENSGALG00000008912	ABCB1	1.60599	0.00506867	0.0233789	UP	ATP binding cassette subfamily B member 1 [Source:HGNC Symbol%3BAcc:HGNC:40]
ENSGALG00000008914	NRAP	-1.49691	4.54799e-05	0.000583248	DOWN	nebulin related anchoring protein [Source:HGNC Symbol%3BAcc:HGNC:7988]
ENSGALG00000008946	NHLRC2	-1.21316	3.72669e-09	3.3826e-07	DOWN	NHL repeat containing 2 [Source:NCBI gene%3BAcc:423903]
ENSGALG00000008956	CCDC186	-1.16645	1.03123e-09	1.20434e-07	DOWN	coiled-coil domain containing 186 [Source:HGNC Symbol%3BAcc:HGNC:24349]
ENSGALG00000008983	GNB4	-1.3019	1.32057e-13	7.62934e-11	DOWN	G protein subunit beta 4 [Source:HGNC Symbol%3BAcc:HGNC:20731]
ENSGALG00000008997	STEAP4	-2.14413	0.00642828	0.0278888	DOWN	STEAP4 metalloreductase [Source:HGNC Symbol%3BAcc:HGNC:21923]
ENSGALG00000008998	FAM179A	1.09886	0.00151845	0.00918513	UP	family with sequence similarity 179 member A [Source:NCBI gene%3BAcc:421296]
ENSGALG00000009004	ZNF804B	-1.85439	1.74486e-05	0.000274384	DOWN	zinc finger protein 804B [Source:HGNC Symbol%3BAcc:HGNC:21958]
ENSGALG00000009017	STEAP2	-1.05424	6.0875e-05	0.000730417	DOWN	STEAP2 metalloreductase [Source:HGNC Symbol%3BAcc:HGNC:17885]
ENSGALG00000009034	ALK	-1.06254	2.19065e-05	0.00032577	DOWN	ALK receptor tyrosine kinase [Source:HGNC Symbol%3BAcc:HGNC:427]
ENSGALG00000009048	ABLIM1	-1.84235	9.99408e-14	6.22662e-11	DOWN	actin binding LIM protein 1 [Source:NCBI gene%3BAcc:423911]
ENSGALG00000009052	LBH	1.54326	1.64183e-08	1.09777e-06	UP	limb bud and heart development [Source:NCBI gene%3BAcc:421301]
ENSGALG00000009068	ITPKB	-1.1219	0.000143358	0.0014508	DOWN	inositol-trisphosphate 3-kinase B [Source:HGNC Symbol%3BAcc:HGNC:6179]
ENSGALG00000009176	TTBK2	-2.37268	9.92275e-07	2.82186e-05	DOWN	tau tubulin kinase 2 [Source:HGNC Symbol%3BAcc:HGNC:19141]
ENSGALG00000009207	TRIM2	-1.3001	9.91318e-14	6.22662e-11	DOWN	tripartite motif containing 2 [Source:NCBI gene%3BAcc:100857562]
ENSGALG00000009252	PLD1	-1.26549	6.09541e-07	1.94144e-05	DOWN	phospholipase D1 [Source:HGNC Symbol%3BAcc:HGNC:9067]
ENSGALG00000009266	FGA	-1.09179	7.78636e-05	0.000887452	DOWN	fibrinogen alpha chain [Source:NCBI gene%3BAcc:396307]
ENSGALG00000009282	ELMSAN1	-1.90361	4.50028e-11	9.61413e-09	DOWN	ELM2 and Myb/SANT domain containing 1 [Source:HGNC Symbol%3BAcc:HGNC:19853]
ENSGALG00000009289	SLC18A2	-1.11709	0.00871046	0.0350548	DOWN	solute carrier family 18 member A2 [Source:HGNC Symbol%3BAcc:HGNC:10935]
ENSGALG00000009315	PAPLN	-1.46392	8.52425e-05	0.000957844	DOWN	papilin%2C proteoglycan like sulfated glycoprotein [Source:HGNC Symbol%3BAcc:HGNC:19262]
ENSGALG00000009341	CRAMP1	-1.31391	7.42869e-05	0.000856156	DOWN	cramped chromatin regulator homolog 1 [Source:HGNC Symbol%3BAcc:HGNC:14122]
ENSGALG00000009355	-	1.10234	6.75861e-05	0.00079408	UP	claudin 11 [Source:NCBI gene%3BAcc:424990]
ENSGALG00000009368	RGS6	-1.00165	0.00249108	0.0134937	DOWN	regulator of G-protein signaling 6 [Source:NCBI gene%3BAcc:395618]
ENSGALG00000009372	PHC3	-1.06004	2.96959e-08	1.80004e-06	DOWN	polyhomeotic homolog 3 [Source:HGNC Symbol%3BAcc:HGNC:15682]
ENSGALG00000009497	AVPR2	-2.06404	0.00181788	0.0105555	DOWN	arginine vasopressin receptor 2 [Source:NCBI gene%3BAcc:427860]
ENSGALG00000009507	PLEKHH1	-1.09299	1.85496e-05	0.000287568	DOWN	pleckstrin homology%2C MyTH4 and FERM domain containing H1 [Source:HGNC Symbol%3BAcc:HGNC:17733]
ENSGALG00000009638	ANO6	-1.03903	0.000632912	0.00468374	DOWN	anoctamin 6 [Source:HGNC Symbol%3BAcc:HGNC:25240]
ENSGALG00000009640	CHRM5	2.28625	0.0119639	0.0449173	UP	Gallus gallus cholinergic receptor muscarinic 5 (CHRM5)%2C mRNA. [Source:RefSeq mRNA%3BAcc:NM_001364658]
ENSGALG00000009645	ESRRG	-1.16522	3.23224e-05	0.00044544	DOWN	estrogen related receptor gamma [Source:NCBI gene%3BAcc:421357]
ENSGALG00000009674	CLCN3	-1.3127	3.39833e-12	1.24025e-09	DOWN	chloride voltage-gated channel 3 [Source:HGNC Symbol%3BAcc:HGNC:2021]
ENSGALG00000009698	SLC38A1	-1.41221	1.57237e-13	8.17528e-11	DOWN	solute carrier family 38 member 1 [Source:NCBI gene%3BAcc:417806]
ENSGALG00000009718	FAM53B	-1.1742	0.000105854	0.00114537	DOWN	family with sequence similarity 53 member B [Source:HGNC Symbol%3BAcc:HGNC:28968]
ENSGALG00000009758	SLC7A11	-1.6824	0.00105827	0.00699046	DOWN	solute carrier family 7 member 11 [Source:HGNC Symbol%3BAcc:HGNC:11059]
ENSGALG00000009784	PTPN14	-1.57526	0.000578504	0.00434386	DOWN	protein tyrosine phosphatase non-receptor type 14 [Source:HGNC Symbol%3BAcc:HGNC:9647]
ENSGALG00000009791	PROX1	-1.13721	2.04919e-07	8.06689e-06	DOWN	prospero homeobox 1 [Source:NCBI gene%3BAcc:395802]
ENSGALG00000009805	PPM1H	-1.29368	3.12507e-08	1.88127e-06	DOWN	protein phosphatase%2C Mg2+/Mn2+ dependent 1H [Source:HGNC Symbol%3BAcc:HGNC:18583]
ENSGALG00000009809	-	-1.10701	1.786e-06	4.42298e-05	DOWN	-
ENSGALG00000009844	ACTC1	1.23703	0.000439892	0.00351281	UP	actin%2C alpha%2C cardiac muscle 1 [Source:NCBI gene%3BAcc:423298]
ENSGALG00000009848	LPGAT1	-1.13861	7.78484e-07	2.35535e-05	DOWN	lysophosphatidylglycerol acyltransferase 1 [Source:NCBI gene%3BAcc:421375]
ENSGALG00000009865	RNF150	-1.00928	0.000263341	0.00234411	DOWN	ring finger protein 150 [Source:HGNC Symbol%3BAcc:HGNC:23138]
ENSGALG00000009877	-	-2.35698	0.00981705	0.0384818	DOWN	potassium voltage-gated channel subfamily H member 1 [Source:NCBI gene%3BAcc:421381]
ENSGALG00000009880	INPP4B	-1.25494	1.40163e-11	3.87736e-09	DOWN	inositol polyphosphate-4-phosphatase type II B [Source:HGNC Symbol%3BAcc:HGNC:6075]
ENSGALG00000009884	SYT14	-1.12518	1.92379e-05	0.000296403	DOWN	synaptotagmin 14 [Source:HGNC Symbol%3BAcc:HGNC:23143]
ENSGALG00000009911	BICRAL	-1.04561	3.55813e-10	5.50891e-08	DOWN	BRD4 interacting chromatin remodeling complex associated protein like [Source:HGNC Symbol%3BAcc:HGNC:21111]
ENSGALG00000009919	KCNG3	-2.12326	0.00725192	0.0305881	DOWN	potassium voltage-gated channel modifier subfamily G member 3 [Source:HGNC Symbol%3BAcc:HGNC:18306]
ENSGALG00000009936	AP4S1	-1.01345	0.00239307	0.0130842	DOWN	adaptor related protein complex 4 subunit sigma 1 [Source:HGNC Symbol%3BAcc:HGNC:575]
ENSGALG00000009948	HHIP	1.07191	1.73508e-05	0.000273584	UP	hedgehog interacting protein [Source:HGNC Symbol%3BAcc:HGNC:14866]
ENSGALG00000009966	FRS2	-1.28602	8.50556e-07	2.5169e-05	DOWN	fibroblast growth factor receptor substrate 2 [Source:NCBI gene%3BAcc:417845]
ENSGALG00000010036	FOSL2	-1.64802	2.17739e-05	0.0003242	DOWN	FOS like 2%2C AP-1 transcription factor subunit [Source:NCBI gene%3BAcc:421416]
ENSGALG00000010048	SUPT7L	-1.38714	2.528e-07	9.58561e-06	DOWN	SPT7 like%2C STAGA complex gamma subunit [Source:HGNC Symbol%3BAcc:HGNC:30632]
ENSGALG00000010049	PTPRB	-1.86575	1.41655e-11	3.87736e-09	DOWN	protein tyrosine phosphatase receptor type B [Source:HGNC Symbol%3BAcc:HGNC:9665]
ENSGALG00000010055	DAAM2	-1.53503	1.55712e-06	3.99379e-05	DOWN	dishevelled associated activator of morphogenesis 2 [Source:HGNC Symbol%3BAcc:HGNC:18143]
ENSGALG00000010116	DNAH8	-2.09014	0.011929	0.044844	DOWN	dynein axonemal heavy chain 8 [Source:HGNC Symbol%3BAcc:HGNC:2952]
ENSGALG00000010139	SSTR1	-1.45412	5.59157e-05	0.000686306	DOWN	somatostatin receptor 1 [Source:NCBI gene%3BAcc:771648]
ENSGALG00000010163	LGR5	-1.21014	0.00810953	0.0332624	DOWN	leucine rich repeat containing G protein-coupled receptor 5 [Source:HGNC Symbol%3BAcc:HGNC:4504]
ENSGALG00000010179	RFX3	-1.05962	1.47793e-07	6.13514e-06	DOWN	regulatory factor X3 [Source:HGNC Symbol%3BAcc:HGNC:9984]
ENSGALG00000010180	GLIS3	-1.37911	0.000490063	0.00382659	DOWN	GLIS family zinc finger 3 [Source:HGNC Symbol%3BAcc:HGNC:28510]
ENSGALG00000010230	TESK2	-1.62694	1.42343e-08	9.89508e-07	DOWN	testis associated actin remodelling kinase 2 [Source:HGNC Symbol%3BAcc:HGNC:11732]
ENSGALG00000010313	MAST2	-1.03567	3.22352e-08	1.92074e-06	DOWN	microtubule associated serine/threonine kinase 2 [Source:HGNC Symbol%3BAcc:HGNC:19035]
ENSGALG00000010350	GPATCH2L	-1.7853	4.42353e-08	2.43684e-06	DOWN	G-patch domain containing 2 like [Source:HGNC Symbol%3BAcc:HGNC:20210]
ENSGALG00000010385	-	-1.21124	1.4984e-08	1.02937e-06	DOWN	tight junction associated protein 1 [Source:NCBI gene%3BAcc:421455]
ENSGALG00000010390	CIPC	-1.17348	1.59559e-06	4.0413e-05	DOWN	CLOCK interacting pacemaker [Source:HGNC Symbol%3BAcc:HGNC:20365]
ENSGALG00000010513	OPNVA	-1.13627	0.0102904	0.0398645	DOWN	vertebrate ancient opsin [Source:NCBI gene%3BAcc:423974]
ENSGALG00000010577	ARHGEF38	-1.88005	0.00151019	0.00915101	DOWN	Rho guanine nucleotide exchange factor 38 [Source:HGNC Symbol%3BAcc:HGNC:25968]
ENSGALG00000010589	FLRT2	-1.18667	7.6312e-07	2.32898e-05	DOWN	fibronectin leucine rich transmembrane protein 2 [Source:HGNC Symbol%3BAcc:HGNC:3761]
ENSGALG00000010616	PTPN21	-1.16633	8.07619e-08	3.94091e-06	DOWN	protein tyrosine phosphatase non-receptor type 21 [Source:HGNC Symbol%3BAcc:HGNC:9651]
ENSGALG00000010639	EML5	-1.22247	4.74655e-10	6.8719e-08	DOWN	EMAP like 5 [Source:HGNC Symbol%3BAcc:HGNC:18197]
ENSGALG00000010646	STOX2	-1.24851	5.31857e-05	0.000659899	DOWN	storkhead box 2 [Source:HGNC Symbol%3BAcc:HGNC:25450]
ENSGALG00000010664	KIF26B	-1.28583	0.000171326	0.00166831	DOWN	kinesin family member 26B [Source:HGNC Symbol%3BAcc:HGNC:25484]
ENSGALG00000010707	GPR68	1.72101	2.26814e-05	0.000335868	UP	G protein-coupled receptor 68 [Source:HGNC Symbol%3BAcc:HGNC:4519]
ENSGALG00000010718	-	-1.28408	7.05432e-06	0.000130908	DOWN	-
ENSGALG00000010738	TC2N	-1.28821	0.00109429	0.00716625	DOWN	tandem C2 domains%2C nuclear [Source:HGNC Symbol%3BAcc:HGNC:19859]
ENSGALG00000010778	CHRM3	-1.74141	3.91568e-05	0.000516139	DOWN	cholinergic receptor muscarinic 3 [Source:NCBI gene%3BAcc:396364]
ENSGALG00000010805	USP24	-1.05093	1.58671e-13	8.17528e-11	DOWN	ubiquitin specific peptidase 24 [Source:HGNC Symbol%3BAcc:HGNC:12623]
ENSGALG00000010812	RYR2	-1.65025	5.46815e-10	7.72509e-08	DOWN	ryanodine receptor 2 [Source:HGNC Symbol%3BAcc:HGNC:10484]
ENSGALG00000010826	PRKAA2	-1.62727	0.00875538	0.0351817	DOWN	protein kinase AMP-activated catalytic subunit alpha 2 [Source:NCBI gene%3BAcc:429110]
ENSGALG00000010858	LRP2	-1.41413	0.000789901	0.00560449	DOWN	LDL receptor related protein 2 [Source:HGNC Symbol%3BAcc:HGNC:6694]
ENSGALG00000010935	PTPRQ	-1.39933	0.00436322	0.020844	DOWN	protein tyrosine phosphatase receptor type Q [Source:HGNC Symbol%3BAcc:HGNC:9679]
ENSGALG00000010980	STK31	-1.42359	0.0087064	0.0350548	DOWN	serine/threonine kinase 31 [Source:HGNC Symbol%3BAcc:HGNC:11407]
ENSGALG00000010999	DICER1	-1.20357	1.85204e-10	3.14624e-08	DOWN	dicer 1%2C ribonuclease III [Source:NCBI gene%3BAcc:423437]
ENSGALG00000011013	PCNX2	-1.24013	1.59419e-08	1.07e-06	DOWN	pecanex 2 [Source:HGNC Symbol%3BAcc:HGNC:8736]
ENSGALG00000011058	LEPR	-1.15609	2.63253e-05	0.000376463	DOWN	leptin receptor [Source:NCBI gene%3BAcc:374223]
ENSGALG00000011076	SYNE3	-1.47744	0.000545121	0.00414651	DOWN	spectrin repeat containing nuclear envelope family member 3 [Source:HGNC Symbol%3BAcc:HGNC:19861]
ENSGALG00000011117	AGT	3.01877	0.00818441	0.0334909	UP	angiotensinogen [Source:HGNC Symbol%3BAcc:HGNC:333]
ENSGALG00000011133	LIN54	-1.03112	8.89311e-07	2.58787e-05	DOWN	lin-54 DREAM MuvB core complex component [Source:HGNC Symbol%3BAcc:HGNC:25397]
ENSGALG00000011139	CCDC85C	-1.57753	1.90926e-06	4.65827e-05	DOWN	coiled-coil domain containing 85C [Source:HGNC Symbol%3BAcc:HGNC:35459]
ENSGALG00000011177	-	-1.18281	0.00247206	0.0134198	DOWN	-
ENSGALG00000011205	SMOC2	1.57618	2.72313e-05	0.000387521	UP	SPARC related modular calcium binding 2 [Source:HGNC Symbol%3BAcc:HGNC:20323]
ENSGALG00000011222	IL12RB2	-1.39343	5.16633e-07	1.69801e-05	DOWN	interleukin 12 receptor subunit beta 2 [Source:NCBI gene%3BAcc:424705]
ENSGALG00000011225	SLC25A47	-2.04317	1.46515e-07	6.12586e-06	DOWN	solute carrier family 25 member 47 [Source:HGNC Symbol%3BAcc:HGNC:20115]
ENSGALG00000011266	PPM1K	-1.02816	1.57383e-05	0.000252014	DOWN	protein phosphatase%2C Mg2+/Mn2+ dependent 1K [Source:HGNC Symbol%3BAcc:HGNC:25415]
ENSGALG00000011288	DACT2	1.05852	8.17661e-05	0.00092233	UP	dishevelled binding antagonist of beta catenin 2 [Source:HGNC Symbol%3BAcc:HGNC:21231]
ENSGALG00000011294	THRB	-1.45854	5.11144e-09	4.26391e-07	DOWN	thyroid hormone receptor beta [Source:NCBI gene%3BAcc:396431]
ENSGALG00000011366	MOK	-1.33738	3.25237e-07	1.1538e-05	DOWN	MOK protein kinase [Source:HGNC Symbol%3BAcc:HGNC:9833]
ENSGALG00000011379	SLC44A5	-1.09014	1.16658e-06	3.19315e-05	DOWN	solute carrier family 44 member 5 [Source:HGNC Symbol%3BAcc:HGNC:28524]
ENSGALG00000011384	RCOR1	-1.25402	1.67836e-07	6.79019e-06	DOWN	REST corepressor 1 [Source:HGNC Symbol%3BAcc:HGNC:17441]
ENSGALG00000011405	SLC4A7	-1.11749	0.000101909	0.00111161	DOWN	solute carrier family 4 member 7 [Source:HGNC Symbol%3BAcc:HGNC:11033]
ENSGALG00000011419	DUSP4	-1.03028	0.00324361	0.0165371	DOWN	dual specificity phosphatase 4 [Source:NCBI gene%3BAcc:395642]
ENSGALG00000011459	-	-1.46072	0.00359928	0.0179585	DOWN	-
ENSGALG00000011469	IGFBP2	1.36538	7.297e-07	2.25051e-05	UP	insulin like growth factor binding protein 2 [Source:NCBI gene%3BAcc:396315]
ENSGALG00000011493	TMEM169	-1.06947	1.31832e-06	3.50186e-05	DOWN	transmembrane protein 169 [Source:HGNC Symbol%3BAcc:HGNC:25130]
ENSGALG00000011551	JCHAIN	1.64249	0.00343666	0.0173147	UP	joining chain of multimeric IgA and IgM [Source:NCBI gene%3BAcc:374117]
ENSGALG00000011577	CNTNAP5	-1.53092	5.04293e-08	2.7085e-06	DOWN	contactin associated protein like 5 [Source:NCBI gene%3BAcc:424231]
ENSGALG00000011608	-	-1.60383	1.06229e-09	1.22428e-07	DOWN	inverted formin%2C FH2 and WH2 domain containing [Source:NCBI gene%3BAcc:423492]
ENSGALG00000011639	-	-1.31932	2.32377e-08	1.47492e-06	DOWN	centrosomal protein 170B [Source:NCBI gene%3BAcc:423494]
ENSGALG00000011646	PLD4	1.5097	0.00128274	0.00808603	UP	phospholipase D family member 4 [Source:HGNC Symbol%3BAcc:HGNC:23792]
ENSGALG00000011690	CLBA1	1.5946	0.00109255	0.00716023	UP	clathrin binding box of aftiphilin containing 1 [Source:HGNC Symbol%3BAcc:HGNC:20126]
ENSGALG00000011783	HIST1H111R	1.26295	0.00196964	0.0112282	UP	Gallus gallus histone cluster 1%2C H1.11L (similar to human histone cluster 1%2C class H1 genes) (HIST1H111L)%2C mRNA. [Source:RefSeq mRNA%3BAcc:NM_001040643]
ENSGALG00000011792	-	-2.46959	0.00685283	0.0293085	DOWN	-
ENSGALG00000011813	-	-1.192	2.25371e-07	8.76602e-06	DOWN	heart development protein with EGF like domains 1 [Source:NCBI gene%3BAcc:424257]
ENSGALG00000011831	ANKRD50	-1.07205	1.19017e-10	2.24187e-08	DOWN	ankyrin repeat domain 50 [Source:HGNC Symbol%3BAcc:HGNC:29223]
ENSGALG00000011902	TAGLN	1.56886	1.20242e-11	3.57018e-09	UP	transgelin [Source:NCBI gene%3BAcc:396490]
ENSGALG00000011990	USP53	-1.1187	1.95754e-05	0.000298973	DOWN	ubiquitin specific peptidase 53 [Source:HGNC Symbol%3BAcc:HGNC:29255]
ENSGALG00000012024	MRTFA	-1.18259	1.27184e-06	3.41197e-05	DOWN	myocardin related transcription factor A [Source:HGNC Symbol%3BAcc:HGNC:14334]
ENSGALG00000012171	GPR39	1.33813	0.0102315	0.0396957	UP	G protein-coupled receptor 39 [Source:NCBI gene%3BAcc:424282]
ENSGALG00000012187	MGAT5	-1.51345	2.07086e-14	1.57727e-11	DOWN	alpha-1%2C6-mannosylglycoprotein 6-beta-N-acetylglucosaminyltransferase [Source:HGNC Symbol%3BAcc:HGNC:7049]
ENSGALG00000012197	ACMSD	-1.16905	0.000163214	0.00160538	DOWN	aminocarboxymuconate semialdehyde decarboxylase [Source:HGNC Symbol%3BAcc:HGNC:19288]
ENSGALG00000012216	BMPR1B	-1.56004	1.24647e-06	3.36451e-05	DOWN	bone morphogenetic protein receptor type 1B [Source:NCBI gene%3BAcc:396030]
ENSGALG00000012223	ZRANB3	-1.2359	0.0054228	0.0245431	DOWN	zinc finger RANBP2-type containing 3 [Source:HGNC Symbol%3BAcc:HGNC:25249]
ENSGALG00000012260	LCT	-1.35905	0.011525	0.0436909	DOWN	lactase [Source:NCBI gene%3BAcc:424294]
ENSGALG00000012290	SOX10	2.79995	0.000618183	0.00460235	UP	SRY-box 10 [Source:NCBI gene%3BAcc:395573]
ENSGALG00000012342	SASH1	-1.42225	1.61493e-10	2.82904e-08	DOWN	SAM and SH3 domain containing 1 [Source:HGNC Symbol%3BAcc:HGNC:19182]
ENSGALG00000012380	SPOPL	-1.08402	1.16546e-10	2.21918e-08	DOWN	speckle type BTB/POZ protein like [Source:HGNC Symbol%3BAcc:HGNC:27934]
ENSGALG00000012407	LRP1B	-1.13506	0.000267791	0.00237047	DOWN	LDL receptor related protein 1B [Source:HGNC Symbol%3BAcc:HGNC:6693]
ENSGALG00000012470	LYPD6	-1.39362	0.00447637	0.0212455	DOWN	LY6/PLAUR domain containing 6 [Source:HGNC Symbol%3BAcc:HGNC:28751]
ENSGALG00000012595	AGTPBP1	-1.4068	8.82543e-10	1.05893e-07	DOWN	ATP/GTP binding protein 1 [Source:NCBI gene%3BAcc:427460]
ENSGALG00000012644	FOXD1	1.14332	0.000107721	0.00116055	UP	forkhead box D1 [Source:NCBI gene%3BAcc:396109]
ENSGALG00000012662	NUAK1	-1.5775	1.98685e-07	7.89242e-06	DOWN	NUAK family kinase 1 [Source:HGNC Symbol%3BAcc:HGNC:14311]
ENSGALG00000012730	GFOD1	-1.4245	0.00552842	0.0248989	DOWN	glucose-fructose oxidoreductase domain containing 1 [Source:HGNC Symbol%3BAcc:HGNC:21096]
ENSGALG00000012768	GCM2	-1.61771	0.000307604	0.00263611	DOWN	glial cells missing homolog 2 [Source:NCBI gene%3BAcc:428478]
ENSGALG00000012802	F13A1	-1.5396	7.26666e-05	0.000839692	DOWN	coagulation factor XIII A chain [Source:NCBI gene%3BAcc:395420]
ENSGALG00000012845	MYLK4	-1.06081	0.00121059	0.00773985	DOWN	myosin light chain kinase family member 4 [Source:HGNC Symbol%3BAcc:HGNC:27972]
ENSGALG00000012877	CREB3L2	-1.37206	1.9608e-09	1.9855e-07	DOWN	cAMP responsive element binding protein 3 like 2 [Source:HGNC Symbol%3BAcc:HGNC:23720]
ENSGALG00000012973	ESR1	-2.06574	4.64172e-24	2.71045e-20	DOWN	estrogen receptor 1 [Source:NCBI gene%3BAcc:396099]
ENSGALG00000012978	CDYL2	-1.17556	3.16724e-05	0.000438954	DOWN	chromodomain Y like 2 [Source:HGNC Symbol%3BAcc:HGNC:23030]
ENSGALG00000012985	SLC6A13	1.36788	8.65741e-05	0.000969696	UP	solute carrier family 6 member 13 [Source:HGNC Symbol%3BAcc:HGNC:11046]
ENSGALG00000012989	NINJ2	1.84693	0.000109525	0.00117565	UP	ninjurin 2 [Source:HGNC Symbol%3BAcc:HGNC:7825]
ENSGALG00000012994	ERC1	-1.5091	2.88699e-10	4.55625e-08	DOWN	ELKS/RAB6-interacting/CAST family member 1 [Source:HGNC Symbol%3BAcc:HGNC:17072]
ENSGALG00000013008	CHUNK-1	-3.78641	0.00174378	0.01022	DOWN	CHUNK-1 protein [Source:NCBI gene%3BAcc:395640]
ENSGALG00000013033	-	-2.86285	1.55919e-05	0.000250587	DOWN	carboxymethylenebutenolidase homolog [Source:NCBI gene%3BAcc:420928]
ENSGALG00000013101	-	1.2201	0.00514594	0.023621	UP	-
ENSGALG00000013154	SLCO1C1	2.63658	0.000989356	0.00663535	UP	solute carrier organic anion transporter family member 1C1 [Source:NCBI gene%3BAcc:418186]
ENSGALG00000013205	ETNK1	-1.01566	3.23093e-09	3.08714e-07	DOWN	ethanolamine kinase 1 [Source:HGNC Symbol%3BAcc:HGNC:24649]
ENSGALG00000013209	SLC39A6	-1.01485	3.22218e-05	0.000444458	DOWN	solute carrier family 39 member 6 [Source:HGNC Symbol%3BAcc:HGNC:18607]
ENSGALG00000013223	CLEC3A	1.87862	5.59906e-07	1.80967e-05	UP	C-type lectin domain family 3 member A [Source:NCBI gene%3BAcc:425961]
ENSGALG00000013239	-	1.7979	0.00592361	0.0262346	UP	-
ENSGALG00000013437	GAN	-1.29041	0.00228357	0.0126554	DOWN	gigaxonin [Source:HGNC Symbol%3BAcc:HGNC:4137]
ENSGALG00000013604	VIP	2.09028	0.00327723	0.0166649	UP	vasoactive intestinal peptide [Source:NCBI gene%3BAcc:396323]
ENSGALG00000013616	OPRM1	-3.31204	0.00243668	0.013273	DOWN	opioid receptor mu 1 [Source:HGNC Symbol%3BAcc:HGNC:8156]
ENSGALG00000013640	MBP	2.80365	9.29704e-08	4.35469e-06	UP	myelin basic protein [Source:NCBI gene%3BAcc:396217]
ENSGALG00000013659	NOX3	2.56609	5.66535e-05	0.000690644	UP	NADPH oxidase 3 [Source:HGNC Symbol%3BAcc:HGNC:7890]
ENSGALG00000013695	ZDHHC14	-1.22674	3.00168e-06	6.62778e-05	DOWN	zinc finger DHHC-type containing 14 [Source:HGNC Symbol%3BAcc:HGNC:20341]
ENSGALG00000013697	CNDP1	-2.15648	1.10968e-08	8.03281e-07	DOWN	carnosine dipeptidase 1 [Source:HGNC Symbol%3BAcc:HGNC:20675]
ENSGALG00000013756	ZC2HC1B	-1.1853	0.00027278	0.00240033	DOWN	zinc finger C2HC-type containing 1B [Source:HGNC Symbol%3BAcc:HGNC:21174]
ENSGALG00000013771	KIAA1211	-1.37276	7.20478e-07	2.22799e-05	DOWN	KIAA1211 [Source:HGNC Symbol%3BAcc:HGNC:29219]
ENSGALG00000013782	CDH7	-2.87122	0.00309314	0.0159229	DOWN	cadherin 7 [Source:NCBI gene%3BAcc:374007]
ENSGALG00000013793	CLOCK	-1.47217	5.74197e-10	8.04703e-08	DOWN	clock circadian regulator [Source:NCBI gene%3BAcc:373991]
ENSGALG00000013824	HECA	-1.43287	6.4654e-10	8.71238e-08	DOWN	hdc homolog%2C cell cycle regulator [Source:HGNC Symbol%3BAcc:HGNC:21041]
ENSGALG00000013838	ADAM20	-1.84245	3.15878e-07	1.1293e-05	DOWN	ADAM metallopeptidase domain 20 [Source:HGNC Symbol%3BAcc:HGNC:199]
ENSGALG00000013846	ARFGEF3	-2.47355	1.29178e-07	5.65734e-06	DOWN	ARFGEF family member 3 [Source:HGNC Symbol%3BAcc:HGNC:21213]
ENSGALG00000013941	PDE7B	-1.13506	1.4364e-08	9.94576e-07	DOWN	phosphodiesterase 7B [Source:HGNC Symbol%3BAcc:HGNC:8792]
ENSGALG00000014011	LRMP	1.18392	6.26702e-05	0.000748879	UP	lymphoid restricted membrane protein [Source:NCBI gene%3BAcc:418205]
ENSGALG00000014064	-	-1.00841	0.000128355	0.00133682	DOWN	-
ENSGALG00000014192	ATP10D	-1.19426	2.83084e-06	6.36593e-05	DOWN	ATPase phospholipid transporting 10D (putative) [Source:HGNC Symbol%3BAcc:HGNC:13549]
ENSGALG00000014262	-	-1.62372	1.49086e-10	2.63808e-08	DOWN	-
ENSGALG00000014267	RBM47	-1.01314	0.00181668	0.0105554	DOWN	RNA binding motif protein 47 [Source:HGNC Symbol%3BAcc:HGNC:30358]
ENSGALG00000014280	AICDA	-1.33593	9.74019e-06	0.000172876	DOWN	activation induced cytidine deaminase [Source:NCBI gene%3BAcc:418257]
ENSGALG00000014513	CDCA3	1.90728	0.00521861	0.0238756	UP	cell division cycle associated 3 [Source:NCBI gene%3BAcc:770517]
ENSGALG00000014569	PNPLA2	-1.32825	5.2203e-08	2.77119e-06	DOWN	patatin like phospholipase domain containing 2 [Source:NCBI gene%3BAcc:431066]
ENSGALG00000014585	-	1.40092	0.00352955	0.0176811	UP	C-C motif chemokine ligand 26 [Source:NCBI gene%3BAcc:417534]
ENSGALG00000014678	ELL2	-1.41665	8.34411e-11	1.66105e-08	DOWN	elongation factor for RNA polymerase II 2 [Source:HGNC Symbol%3BAcc:HGNC:17064]
ENSGALG00000014700	DHX29	-1.4638	3.09341e-07	1.12081e-05	DOWN	DExH-box helicase 29 [Source:HGNC Symbol%3BAcc:HGNC:15815]
ENSGALG00000014726	RAB3C	-1.70926	1.31719e-11	3.82927e-09	DOWN	RAB3C%2C member RAS oncogene family [Source:HGNC Symbol%3BAcc:HGNC:30269]
ENSGALG00000014736	-	-3.31212	1.08463e-05	0.000187383	DOWN	Kell blood group%2C metallo-endopeptidase [Source:NCBI gene%3BAcc:418306]
ENSGALG00000014758	ARHGAP28	-1.02165	0.000120587	0.00126645	DOWN	Rho GTPase activating protein 28 [Source:HGNC Symbol%3BAcc:HGNC:25509]
ENSGALG00000014813	HOMER1	-2.44349	1.56302e-05	0.000250971	DOWN	homer scaffold protein 1 [Source:HGNC Symbol%3BAcc:HGNC:17512]
ENSGALG00000014819	JMY	-1.01296	8.62624e-05	0.000967443	DOWN	junction mediating and regulatory protein%2C p53 cofactor [Source:HGNC Symbol%3BAcc:HGNC:28916]
ENSGALG00000014835	C7	-1.14697	8.10498e-08	3.94397e-06	DOWN	complement C7 [Source:NCBI gene%3BAcc:427187]
ENSGALG00000014853	CLVS2	-1.72286	3.68272e-05	0.000490381	DOWN	clavesin 2 [Source:HGNC Symbol%3BAcc:HGNC:23046]
ENSGALG00000014878	MAN1A1	-1.12211	6.78739e-07	2.13085e-05	DOWN	mannosidase alpha class 1A member 1 [Source:HGNC Symbol%3BAcc:HGNC:6821]
ENSGALG00000014892	CEP85L	-1.25163	5.0853e-09	4.26241e-07	DOWN	centrosomal protein 85 like [Source:HGNC Symbol%3BAcc:HGNC:21638]
ENSGALG00000014935	GREB1L	-1.3601	6.58425e-11	1.32578e-08	DOWN	GREB1 like retinoic acid receptor coactivator [Source:HGNC Symbol%3BAcc:HGNC:31042]
ENSGALG00000014943	FAM169A	-1.14075	1.38173e-08	9.68209e-07	DOWN	family with sequence similarity 169 member A [Source:HGNC Symbol%3BAcc:HGNC:29138]
ENSGALG00000014967	SV2C	-2.1124	1.10371e-05	0.000190037	DOWN	synaptic vesicle glycoprotein 2C [Source:HGNC Symbol%3BAcc:HGNC:30670]
ENSGALG00000015008	ZNF366	-1.91523	6.71826e-06	0.000125738	DOWN	zinc finger protein 366 [Source:HGNC Symbol%3BAcc:HGNC:18316]
ENSGALG00000015015	CYTL1	1.25123	0.00114389	0.00740804	UP	cytokine like 1 [Source:HGNC Symbol%3BAcc:HGNC:24435]
ENSGALG00000015016	SLC22A15	-1.68407	1.66188e-07	6.7547e-06	DOWN	solute carrier family 22 member 15 [Source:HGNC Symbol%3BAcc:HGNC:20301]
ENSGALG00000015019	-	-1.27537	0.00199269	0.0113227	DOWN	-
ENSGALG00000015021	TMEM174	-3.03266	0.00750302	0.0314144	DOWN	transmembrane protein 174 [Source:NCBI gene%3BAcc:768886]
ENSGALG00000015025	VANGL1	-1.67305	3.60763e-06	7.6051e-05	DOWN	VANGL planar cell polarity protein 1 [Source:HGNC Symbol%3BAcc:HGNC:15512]
ENSGALG00000015055	SLC22A16	-2.29279	0.000358158	0.00298346	DOWN	solute carrier family 22 member 16 [Source:HGNC Symbol%3BAcc:HGNC:20302]
ENSGALG00000015113	PTAR1	-1.12277	0.00894003	0.0357479	DOWN	protein prenyltransferase alpha subunit repeat containing 1 [Source:HGNC Symbol%3BAcc:HGNC:30449]
ENSGALG00000015117	DRD3	-1.09966	0.0102475	0.039728	DOWN	dopamine receptor D3 [Source:HGNC Symbol%3BAcc:HGNC:3024]
ENSGALG00000015126	TRPM3	-1.68747	0.00019298	0.00183667	DOWN	transient receptor potential cation channel subfamily M member 3 [Source:HGNC Symbol%3BAcc:HGNC:17992]
ENSGALG00000015141	GDA	-1.9502	1.45002e-08	1.00006e-06	DOWN	guanine deaminase [Source:HGNC Symbol%3BAcc:HGNC:4212]
ENSGALG00000015143	TTR	3.41239	1.34169e-06	3.53972e-05	UP	transthyretin [Source:NCBI gene%3BAcc:396277]
ENSGALG00000015145	TMC1	-1.2085	3.07666e-06	6.73711e-05	DOWN	transmembrane channel like 1 [Source:NCBI gene%3BAcc:427255]
ENSGALG00000015148	ANXA1	1.24765	1.09997e-08	7.99556e-07	UP	annexin A1 [Source:NCBI gene%3BAcc:404271]
ENSGALG00000015150	RORB	-4.6976	0.0002401	0.00218157	DOWN	RAR related orphan receptor B [Source:NCBI gene%3BAcc:395980]
ENSGALG00000015167	PRUNE2	-1.08234	2.30605e-07	8.93746e-06	DOWN	prune homolog 2 with BCH domain [Source:HGNC Symbol%3BAcc:HGNC:25209]
ENSGALG00000015181	GAREM1	-1.28375	5.72542e-07	1.84711e-05	DOWN	GRB2 associated regulator of MAPK1 subtype 1 [Source:HGNC Symbol%3BAcc:HGNC:26136]
ENSGALG00000015216	SYK	-1.14304	1.82764e-05	0.000284087	DOWN	spleen associated tyrosine kinase [Source:NCBI gene%3BAcc:427272]
ENSGALG00000015237	PPIL6	-2.26098	0.00337285	0.0170524	DOWN	peptidylprolyl isomerase like 6 [Source:HGNC Symbol%3BAcc:HGNC:21557]
ENSGALG00000015286	SESN1	-1.07391	2.5523e-06	5.85991e-05	DOWN	sestrin 1 [Source:HGNC Symbol%3BAcc:HGNC:21595]
ENSGALG00000015307	-	-2.76597	2.73451e-13	1.29468e-10	DOWN	-
ENSGALG00000015326	CLTA	1.09419	4.1599e-09	3.63703e-07	UP	clathrin light chain A [Source:NCBI gene%3BAcc:427284]
ENSGALG00000015332	CPLX1	1.16847	3.16639e-06	6.88199e-05	UP	complexin 1 [Source:HGNC Symbol%3BAcc:HGNC:2309]
ENSGALG00000015336	CHRNA8	2.44776	0.000856367	0.00593192	UP	neuronal acetylcholine receptor subunit alpha-7-like [Source:NCBI gene%3BAcc:396120]
ENSGALG00000015395	CD200L	2.90685	0.000800871	0.00565484	UP	CD200 molecule-like [Source:NCBI gene%3BAcc:418424]
ENSGALG00000015425	LPL	1.05024	9.01027e-05	0.00100408	UP	lipoprotein lipase [Source:NCBI gene%3BAcc:396219]
ENSGALG00000015428	-	-1.51929	0.000653774	0.00481008	DOWN	-
ENSGALG00000015433	ABCA1	-1.18569	4.49166e-18	9.83561e-15	DOWN	ATP-binding cassette%2C sub-family A (ABC1)%2C member 1 [Source:NCBI gene%3BAcc:373945]
ENSGALG00000015464	PTGFRN	-1.23282	0.000473978	0.0037284	DOWN	prostaglandin F2 receptor inhibitor [Source:HGNC Symbol%3BAcc:HGNC:9601]
ENSGALG00000015489	FAXC	-2.0386	2.6978e-14	1.96917e-11	DOWN	failed axon connections homolog%2C metaxin like GST domain containing [Source:HGNC Symbol%3BAcc:HGNC:20742]
ENSGALG00000015519	ROBO2	-1.02584	5.85746e-07	1.87932e-05	DOWN	roundabout guidance receptor 2 [Source:HGNC Symbol%3BAcc:HGNC:10250]
ENSGALG00000015554	SORCS2	-1.35778	6.30945e-07	2.00597e-05	DOWN	sortilin related VPS10 domain containing receptor 2 [Source:HGNC Symbol%3BAcc:HGNC:16698]
ENSGALG00000015570	GPR63	-1.32406	0.00119029	0.00764915	DOWN	G protein-coupled receptor 63 [Source:HGNC Symbol%3BAcc:HGNC:13302]
ENSGALG00000015598	RASGRF2	-1.80571	6.49648e-05	0.000769747	DOWN	Ras protein specific guanine nucleotide releasing factor 2 [Source:HGNC Symbol%3BAcc:HGNC:9876]
ENSGALG00000015681	NRIP1	-1.02513	4.53739e-08	2.48909e-06	DOWN	nuclear receptor interacting protein 1 [Source:HGNC Symbol%3BAcc:HGNC:8001]
ENSGALG00000015721	SVEP1	-1.07449	2.01143e-06	4.8335e-05	DOWN	sushi%2C von Willebrand factor type A%2C EGF and pentraxin domain containing 1 [Source:HGNC Symbol%3BAcc:HGNC:15985]
ENSGALG00000015776	GABRR2	-2.394	1.63816e-05	0.00026041	DOWN	gamma-aminobutyric acid type A receptor rho2 subunit [Source:HGNC Symbol%3BAcc:HGNC:4091]
ENSGALG00000015795	ADAMTS5	-1.34273	5.99678e-05	0.000720718	DOWN	ADAM metallopeptidase with thrombospondin type 1 motif 5 [Source:HGNC Symbol%3BAcc:HGNC:221]
ENSGALG00000015799	ELAVL2	-1.11512	2.93135e-06	6.53868e-05	DOWN	ELAV like RNA binding protein 2 [Source:HGNC Symbol%3BAcc:HGNC:3313]
ENSGALG00000015877	SH3BGRL2	-1.06763	5.31897e-05	0.000659899	DOWN	SH3 domain binding glutamate rich protein like 2 [Source:HGNC Symbol%3BAcc:HGNC:15567]
ENSGALG00000015889	PHIP	-1.19191	4.29241e-09	3.7225e-07	DOWN	pleckstrin homology domain interacting protein [Source:HGNC Symbol%3BAcc:HGNC:15673]
ENSGALG00000015944	-	-1.9454	0.00492884	0.0229393	DOWN	-
ENSGALG00000016001	LZTS3	-2.08035	5.15732e-06	0.000101626	DOWN	leucine zipper tumor suppressor family member 3 [Source:HGNC Symbol%3BAcc:HGNC:30139]
ENSGALG00000016098	EXOC6B	-1.10737	0.00110827	0.00723887	DOWN	exocyst complex component 6B [Source:HGNC Symbol%3BAcc:HGNC:17085]
ENSGALG00000016105	-	-1.01732	3.2602e-09	3.08714e-07	DOWN	dysferlin [Source:NCBI gene%3BAcc:425353]
ENSGALG00000016196	-	-1.58993	9.17775e-09	6.9588e-07	DOWN	cystathionine-beta-synthase like [Source:NCBI gene%3BAcc:418545]
ENSGALG00000016205	PDXK	-1.67437	5.17839e-11	1.07994e-08	DOWN	pyridoxal (pyridoxine%2C vitamin B6) kinase [Source:NCBI gene%3BAcc:418549]
ENSGALG00000016222	NDP	1.14021	0.000228033	0.00209771	UP	NDP%2C norrin cystine knot growth factor [Source:NCBI gene%3BAcc:418560]
ENSGALG00000016265	LANCL3	-1.8133	2.61219e-05	0.000374165	DOWN	LanC like 3 [Source:HGNC Symbol%3BAcc:HGNC:24767]
ENSGALG00000016299	FAM83B	-1.44777	0.000625508	0.00464307	DOWN	family with sequence similarity 83 member B [Source:HGNC Symbol%3BAcc:HGNC:21357]
ENSGALG00000016361	FAM110C	-1.03539	0.00310361	0.0159627	DOWN	family with sequence similarity 110 member C [Source:HGNC Symbol%3BAcc:HGNC:33340]
ENSGALG00000016377	PXDN	-1.0431	0.000383778	0.00314601	DOWN	peroxidasin [Source:HGNC Symbol%3BAcc:HGNC:14966]
ENSGALG00000016406	RPS6KA3	-1.14774	3.77454e-09	3.40837e-07	DOWN	ribosomal protein S6 kinase A3 [Source:HGNC Symbol%3BAcc:HGNC:10432]
ENSGALG00000016412	MBOAT2	-1.09016	4.22868e-05	0.00054751	DOWN	membrane bound O-acyltransferase domain containing 2 [Source:NCBI gene%3BAcc:421925]
ENSGALG00000016456	LPIN1	-1.47632	7.67261e-10	9.46541e-08	DOWN	lipin 1 [Source:HGNC Symbol%3BAcc:HGNC:13345]
ENSGALG00000016473	OSR1	3.02646	1.31925e-06	3.50186e-05	UP	odd-skipped related transciption factor 1 [Source:NCBI gene%3BAcc:100316920]
ENSGALG00000016500	FKBP1B	1.06218	5.00632e-09	4.21638e-07	UP	FK506 binding protein 1B [Source:NCBI gene%3BAcc:395254]
ENSGALG00000016506	ZNF512	-1.20666	1.54016e-09	1.65525e-07	DOWN	zinc finger protein 512 [Source:HGNC Symbol%3BAcc:HGNC:29380]
ENSGALG00000016531	ASXL2	-1.07757	1.09117e-09	1.24936e-07	DOWN	additional sex combs like 2%2C transcriptional regulator [Source:NCBI gene%3BAcc:421993]
ENSGALG00000016558	VEGFD	1.03687	0.000600047	0.00448257	UP	vascular endothelial growth factor D [Source:NCBI gene%3BAcc:395255]
ENSGALG00000016639	KIF13B	-1.4345	3.84748e-09	3.43878e-07	DOWN	kinesin family member 13B [Source:HGNC Symbol%3BAcc:HGNC:14405]
ENSGALG00000016707	CLIC5	-1.3265	0.0028321	0.0148497	DOWN	chloride intracellular channel 5 [Source:HGNC Symbol%3BAcc:HGNC:13517]
ENSGALG00000016744	GABRA5	1.50842	0.013465	0.0491418	UP	gamma-aminobutyric acid type A receptor alpha5 subunit [Source:HGNC Symbol%3BAcc:HGNC:4079]
ENSGALG00000016767	AFF3	-1.15475	0.00331199	0.016804	DOWN	AF4/FMR2 family member 3 [Source:HGNC Symbol%3BAcc:HGNC:6473]
ENSGALG00000016866	FGF14	-1.02851	0.00376752	0.0186492	DOWN	fibroblast growth factor 14 [Source:NCBI gene%3BAcc:395554]
ENSGALG00000016867	ITGBL1	1.58162	0.00625389	0.027307	UP	integrin subunit beta like 1 [Source:HGNC Symbol%3BAcc:HGNC:6164]
ENSGALG00000016896	ABCC4	-1.08847	2.50407e-10	4.06169e-08	DOWN	ATP binding cassette subfamily C member 4 [Source:NCBI gene%3BAcc:418791]
ENSGALG00000016926	KLF12	-1.26174	2.14498e-08	1.38146e-06	DOWN	Kruppel like factor 12 [Source:HGNC Symbol%3BAcc:HGNC:6346]
ENSGALG00000016941	PCDH17	-1.08733	2.67044e-08	1.65303e-06	DOWN	protocadherin 17 [Source:HGNC Symbol%3BAcc:HGNC:14267]
ENSGALG00000016959	DGKH	-1.5202	6.68015e-05	0.000786973	DOWN	diacylglycerol kinase eta [Source:HGNC Symbol%3BAcc:HGNC:2854]
ENSGALG00000016975	KCTD4	1.91492	0.00187789	0.0108439	UP	potassium channel tetramerization domain containing 4 [Source:NCBI gene%3BAcc:769400]
ENSGALG00000017000	RCBTB2	-1.19935	4.10289e-09	3.63003e-07	DOWN	RCC1 and BTB domain containing protein 2 [Source:HGNC Symbol%3BAcc:HGNC:1914]
ENSGALG00000017046	POSTN	-1.33576	0.00092993	0.0063215	DOWN	periostin [Source:NCBI gene%3BAcc:395429]
ENSGALG00000017065	STARD13	-1.18022	3.68197e-08	2.10787e-06	DOWN	StAR related lipid transfer domain containing 13 [Source:HGNC Symbol%3BAcc:HGNC:19164]
ENSGALG00000017154	ZC3H12C	-1.06512	0.00315373	0.0161683	DOWN	zinc finger CCCH-type containing 12C [Source:HGNC Symbol%3BAcc:HGNC:29362]
ENSGALG00000017168	SLN	2.53006	0.00245726	0.013356	UP	sarcolipin [Source:NCBI gene%3BAcc:100857277]
ENSGALG00000017196	ARHGAP42	-1.0479	5.5233e-05	0.000679475	DOWN	Rho GTPase activating protein 42 [Source:HGNC Symbol%3BAcc:HGNC:26545]
ENSGALG00000017204	SESN3	-1.51337	1.26542e-08	9.04805e-07	DOWN	sestrin 3 [Source:HGNC Symbol%3BAcc:HGNC:23060]
ENSGALG00000017227	SLC36A4	-1.13318	0.00927647	0.0367657	DOWN	solute carrier family 36 member 4 [Source:HGNC Symbol%3BAcc:HGNC:19660]
ENSGALG00000017229	FAT3	-1.57041	3.94048e-20	1.72573e-16	DOWN	FAT atypical cadherin 3 [Source:NCBI gene%3BAcc:395167]
ENSGALG00000017309	RNF169	-1.06362	0.000150521	0.0015059	DOWN	ring finger protein 169 [Source:HGNC Symbol%3BAcc:HGNC:26961]
ENSGALG00000017314	-	-1.4628	4.86731e-05	0.00061608	DOWN	-
ENSGALG00000017334	-	-1.24232	4.10865e-06	8.47766e-05	DOWN	dachsous cadherin-related 1 [Source:NCBI gene%3BAcc:419073]
ENSGALG00000017411	-	-2.87934	3.53218e-06	7.45503e-05	DOWN	relaxin/insulin like family peptide receptor 3 [Source:NCBI gene%3BAcc:431664]
ENSGALG00000017485	TLR1A	3.06754	6.2695e-06	0.00011938	UP	toll-like receptor 1 family member A [Source:NCBI gene%3BAcc:426274]
ENSGALG00000018314	gga-mir-7-3	3.83066	0.00390332	0.019159	UP	gga-mir-7-3 [Source:miRBase%3BAcc:MI0001269]
ENSGALG00000018352	gga-mir-7-1	1.39544	0.00440439	0.021012	UP	gga-mir-7-1 [Source:miRBase%3BAcc:MI0001272]
ENSGALG00000018819	-	-1.30831	8.10417e-09	6.2267e-07	DOWN	tubulin folding cofactor E like [Source:NCBI gene%3BAcc:429536]
ENSGALG00000019036	SPCS2	1.3879	1.07082e-15	1.3416e-12	UP	signal peptidase complex subunit 2 [Source:HGNC Symbol%3BAcc:HGNC:28962]
ENSGALG00000019077	-	-1.05382	0.000827177	0.00578694	DOWN	spermatogenesis associated 13 [Source:NCBI gene%3BAcc:418940]
ENSGALG00000019211	MAEL	-1.14926	0.0105565	0.0407331	DOWN	maelstrom spermatogenic transposon silencer [Source:HGNC Symbol%3BAcc:HGNC:25929]
ENSGALG00000019228	SFT2D2	-1.00405	5.0522e-05	0.000632626	DOWN	SFT2 domain containing 2 [Source:HGNC Symbol%3BAcc:HGNC:25140]
ENSGALG00000019551	OVALY	4.37591	0.00292516	0.0152237	UP	ovalbumin-related protein Y (SERPINB14B) [Source:NCBI gene%3BAcc:420897]
ENSGALG00000019570	C1orf145	-1.03239	0.000188753	0.00180588	DOWN	chromosome 1 open reading frame 145 [Source:NCBI gene%3BAcc:770433]
ENSGALG00000019932	-	-1.03579	1.75237e-06	4.36253e-05	DOWN	uncharacterized LOC101748060 [Source:NCBI gene%3BAcc:101748060]
ENSGALG00000020002	SLC22A3	-1.31715	0.00368302	0.0182964	DOWN	solute carrier family 22 member 3 [Source:HGNC Symbol%3BAcc:HGNC:10967]
ENSGALG00000020139	DTHD1	-4.39508	0.000512348	0.00395563	DOWN	death domain containing 1 [Source:HGNC Symbol%3BAcc:HGNC:37261]
ENSGALG00000020143	GABRG1	-1.08804	1.1796e-07	5.25806e-06	DOWN	gamma-aminobutyric acid type A receptor gamma1 subunit [Source:HGNC Symbol%3BAcc:HGNC:4086]
ENSGALG00000020249	RAPGEF2	-1.08711	1.3863e-07	5.92322e-06	DOWN	Rap guanine nucleotide exchange factor 2 [Source:HGNC Symbol%3BAcc:HGNC:16854]
ENSGALG00000020253	-	-1.20473	6.60784e-05	0.000780554	DOWN	microtubule associated protein 9 [Source:NCBI gene%3BAcc:422406]
ENSGALG00000020316	IL13RA2	-1.53949	0.000457474	0.00362298	DOWN	interleukin 13 receptor subunit alpha 2 [Source:NCBI gene%3BAcc:422219]
ENSGALG00000020392	PRIMA1	-1.47221	0.00088951	0.00610033	DOWN	proline rich membrane anchor 1 [Source:NCBI gene%3BAcc:772317]
ENSGALG00000020561	-	-1.14662	2.70547e-08	1.66296e-06	DOWN	FRAS1 related extracellular matrix 3 [Source:NCBI gene%3BAcc:425372]
ENSGALG00000020575	ERMN	1.33818	0.000367566	0.00305022	UP	ermin [Source:HGNC Symbol%3BAcc:HGNC:29208]
ENSGALG00000020745	RHO	-1.95733	2.36733e-05	0.000347327	DOWN	rhodopsin [Source:NCBI gene%3BAcc:751791]
ENSGALG00000020813	CCDC50	-1.71435	2.00143e-14	1.57727e-11	DOWN	coiled-coil domain containing 50 [Source:NCBI gene%3BAcc:424906]
ENSGALG00000021040	HAGHL	1.17482	3.06016e-06	6.71778e-05	UP	hydroxyacylglutathione hydrolase-like [Source:NCBI gene%3BAcc:416536]
ENSGALG00000021180	PAQR9	-1.53556	0.0113018	0.0430309	DOWN	progestin and adipoQ receptor family member 9 [Source:HGNC Symbol%3BAcc:HGNC:30131]
ENSGALG00000022531	-	-1.45073	7.1971e-05	0.000835512	DOWN	-
ENSGALG00000022696	KCNE3	1.53475	2.97164e-05	0.000417459	UP	potassium voltage-gated channel subfamily E regulatory subunit 3 [Source:HGNC Symbol%3BAcc:HGNC:6243]
ENSGALG00000022702	CHRNA10	3.18051	2.79809e-07	1.03849e-05	UP	cholinergic receptor%2C nicotinic%2C alpha 10 (neuronal) [Source:NCBI gene%3BAcc:430628]
ENSGALG00000022739	AKAP11	-1.12494	7.39438e-09	5.7828e-07	DOWN	A-kinase anchoring protein 11 [Source:HGNC Symbol%3BAcc:HGNC:369]
ENSGALG00000022887	KBTBD11	-1.27908	2.38694e-05	0.000349619	DOWN	kelch repeat and BTB domain containing 11 [Source:HGNC Symbol%3BAcc:HGNC:29104]
ENSGALG00000023036	-	-1.10355	0.00247305	0.013421	DOWN	-
ENSGALG00000023179	-	-2.55374	6.04444e-06	0.000116104	DOWN	contactin associated protein like 4 [Source:NCBI gene%3BAcc:430532]
ENSGALG00000023435	GATM	-1.09318	0.00494257	0.0229726	DOWN	glycine amidinotransferase [Source:NCBI gene%3BAcc:395504]
ENSGALG00000023552	SPEF2	-1.19225	1.57794e-05	0.000252442	DOWN	sperm flagellar 2 [Source:HGNC Symbol%3BAcc:HGNC:26293]
ENSGALG00000023626	NTN1	1.40153	1.09124e-06	3.03435e-05	UP	netrin 1 [Source:NCBI gene%3BAcc:396389]
ENSGALG00000023898	-	-1.90992	8.78344e-08	4.16987e-06	DOWN	-
ENSGALG00000023904	FIBIN	1.01305	0.000591916	0.00443128	UP	fin bud initiation factor homolog (zebrafish) [Source:NCBI gene%3BAcc:426933]
ENSGALG00000024122	TNFRSF13B	1.70805	0.00691788	0.0294502	UP	TNF receptor superfamily member 13B [Source:NCBI gene%3BAcc:770275]
ENSGALG00000024565	-	1.21304	0.000230126	0.00211287	UP	-
ENSGALG00000025208	gga-mir-1800	-2.21149	0.00187809	0.0108439	DOWN	gga-mir-1800 [Source:miRBase%3BAcc:MI0007544]
ENSGALG00000025240	gga-mir-1661	-3.22011	0.0119797	0.0449345	DOWN	gga-mir-1661 [Source:miRBase%3BAcc:MI0007395]
ENSGALG00000025330	gga-mir-1783	-2.79362	0.0127117	0.0469203	DOWN	gga-mir-1783 [Source:miRBase%3BAcc:MI0007526]
ENSGALG00000025640	U4	-4.09202	0.00155753	0.00935692	DOWN	U4 spliceosomal RNA [Source:RFAM%3BAcc:RF00015]
ENSGALG00000025772	ELOVL3	-1.43699	2.53579e-05	0.000366216	DOWN	ELOVL fatty acid elongase 3 [Source:NCBI gene%3BAcc:770955]
ENSGALG00000025780	ITPRIP	-1.40086	9.0507e-08	4.27359e-06	DOWN	inositol 1%2C4%2C5-trisphosphate receptor interacting protein [Source:HGNC Symbol%3BAcc:HGNC:29370]
ENSGALG00000025851	GPRIN3	-1.49241	1.67479e-09	1.73603e-07	DOWN	GPRIN family member 3 [Source:HGNC Symbol%3BAcc:HGNC:27733]
ENSGALG00000025876	THPO	2.1473	0.0111912	0.0426955	UP	thrombopoietin [Source:NCBI gene%3BAcc:414803]
ENSGALG00000025881	-	-1.75464	0.00587843	0.0260903	DOWN	colony stimulating factor 2 receptor beta common subunit [Source:NCBI gene%3BAcc:101750812]
ENSGALG00000025886	SUSD3	1.24295	0.00222888	0.0124349	UP	sushi domain containing 3 [Source:HGNC Symbol%3BAcc:HGNC:28391]
ENSGALG00000025921	-	1.41177	0.00676305	0.0290238	UP	LOC431653 [Source:NCBI gene%3BAcc:431653]
ENSGALG00000025935	XPNPEP2	2.10328	0.00588079	0.0260941	UP	X-prolyl aminopeptidase 2 [Source:HGNC Symbol%3BAcc:HGNC:12823]
ENSGALG00000025937	FXYD6	1.1812	1.90865e-06	4.65827e-05	UP	FXYD domain containing ion transport regulator 6 [Source:NCBI gene%3BAcc:770406]
ENSGALG00000025941	RGS20	-2.4737	6.45649e-06	0.000122012	DOWN	regulator of G-protein signaling 20 [Source:NCBI gene%3BAcc:395646]
ENSGALG00000025951	gga-mir-6650	-1.69951	0.0064657	0.0279721	DOWN	gga-mir-6650 [Source:miRBase%3BAcc:MI0022469]
ENSGALG00000026215	-	-1.80282	0.000142924	0.00144725	DOWN	coiled-coil domain containing 177 [Source:NCBI gene%3BAcc:101748318]
ENSGALG00000026263	RGS8	-1.86126	7.34742e-07	2.25811e-05	DOWN	regulator of G protein signaling 8 [Source:HGNC Symbol%3BAcc:HGNC:16810]
ENSGALG00000026276	TCF15	1.1605	0.0105617	0.0407352	UP	transcription factor 15 (basic helix-loop-helix) [Source:NCBI gene%3BAcc:395788]
ENSGALG00000026360	SOWAHC	-1.01076	0.000374129	0.00307844	DOWN	sosondowah ankyrin repeat domain family member C [Source:HGNC Symbol%3BAcc:HGNC:26149]
ENSGALG00000026380	UBE2C	1.22938	0.0129561	0.0476516	UP	ubiquitin conjugating enzyme E2 C [Source:HGNC Symbol%3BAcc:HGNC:15937]
ENSGALG00000026405	gga-mir-6712	-1.11677	0.00533485	0.0242869	DOWN	gga-mir-6712 [Source:miRBase%3BAcc:MI0022534]
ENSGALG00000026578	-	-1.98172	6.30404e-10	8.56079e-08	DOWN	uncharacterized LOC769510 [Source:NCBI gene%3BAcc:769510]
ENSGALG00000026613	-	1.1281	0.0026924	0.0142837	UP	-
ENSGALG00000026621	-	-1.27811	0.000832996	0.00581371	DOWN	-
ENSGALG00000026663	CX3CL1	1.22861	9.97121e-08	4.62105e-06	UP	C-X3-C motif chemokine ligand 1 [Source:NCBI gene%3BAcc:415651]
ENSGALG00000026727	SLC30A10	-1.67012	0.000134071	0.00137994	DOWN	solute carrier family 30 member 10 [Source:HGNC Symbol%3BAcc:HGNC:25355]
ENSGALG00000026744	OTP	1.94996	0.0130104	0.0478114	UP	orthopedia homeobox [Source:HGNC Symbol%3BAcc:HGNC:8518]
ENSGALG00000026754	-	2.44812	0.00227455	0.0126222	UP	feather keratin 1-like [Source:NCBI gene%3BAcc:769139]
ENSGALG00000026811	-	-1.298	0.00031522	0.00268842	DOWN	SH2 domain containing adaptor protein B [Source:NCBI gene%3BAcc:427280]
ENSGALG00000026817	-	-1.02552	0.000723773	0.00523279	DOWN	-
ENSGALG00000026888	-	1.72333	0.00398224	0.0194917	UP	small nucleolar RNA SNORA5 [Source:NCBI gene%3BAcc:112531992]
ENSGALG00000026907	GMNC	-1.20692	0.00127207	0.00803612	DOWN	geminin coiled-coil domain containing [Source:HGNC Symbol%3BAcc:HGNC:40049]
ENSGALG00000026945	CIDEC	2.2965	1.27022e-15	1.48345e-12	UP	cell death inducing DFFA like effector c [Source:NCBI gene%3BAcc:100859733]
ENSGALG00000027192	NTS	1.61239	0.00173065	0.0101601	UP	neurotensin [Source:NCBI gene%3BAcc:417883]
ENSGALG00000027255	NRXN3	-1.26536	2.00373e-11	5.35966e-09	DOWN	neurexin 3 [Source:NCBI gene%3BAcc:423385]
ENSGALG00000027365	HIVEP3	-1.16025	1.14784e-11	3.46688e-09	DOWN	human immunodeficiency virus type I enhancer binding protein 3 [Source:HGNC Symbol%3BAcc:HGNC:13561]
ENSGALG00000027423	SLC26A1	1.74321	0.00714189	0.030191	UP	solute carrier family 26 member 1 [Source:HGNC Symbol%3BAcc:HGNC:10993]
ENSGALG00000027665	SYNGR1	-1.2916	3.51694e-07	1.22067e-05	DOWN	synaptogyrin 1 [Source:NCBI gene%3BAcc:418015]
ENSGALG00000027786	SOCS3	-1.35813	7.25421e-10	9.28587e-08	DOWN	suppressor of cytokine signaling 3 [Source:NCBI gene%3BAcc:395299]
ENSGALG00000027885	C4orf19	-1.5484	3.25701e-05	0.00044715	DOWN	chromosome 4 open reading frame 19 [Source:HGNC Symbol%3BAcc:HGNC:25618]
ENSGALG00000027897	DTX1	-1.54359	0.00534494	0.0243108	DOWN	deltex E3 ubiquitin ligase 1 [Source:HGNC Symbol%3BAcc:HGNC:3060]
ENSGALG00000027905	CSRNP1	-1.05988	0.000609272	0.00454567	DOWN	cysteine and serine rich nuclear protein 1 [Source:HGNC Symbol%3BAcc:HGNC:14300]
ENSGALG00000027947	GHSR	-1.15899	0.00338559	0.0170968	DOWN	growth hormone secretagogue receptor [Source:NCBI gene%3BAcc:378911]
ENSGALG00000028083	THSD1	-1.30506	9.71271e-08	4.53726e-06	DOWN	thrombospondin type 1 domain containing 1 [Source:HGNC Symbol%3BAcc:HGNC:17754]
ENSGALG00000028147	CTSK	1.00517	3.35731e-06	7.21599e-05	UP	cathepsin K [Source:NCBI gene%3BAcc:395818]
ENSGALG00000028183	-	1.27726	0.000254663	0.00228427	UP	heat shock protein beta-7-like [Source:NCBI gene%3BAcc:770345]
ENSGALG00000028250	ANKRD22	-1.09307	0.0127347	0.0469755	DOWN	ankyrin repeat domain 22 [Source:NCBI gene%3BAcc:771419]
ENSGALG00000028284	PTX3	1.73391	0.00643013	0.0278888	UP	pentraxin 3 [Source:NCBI gene%3BAcc:548626]
ENSGALG00000028539	TRAPPC3L	1.65009	0.00111798	0.00728257	UP	trafficking protein particle complex 3 like [Source:HGNC Symbol%3BAcc:HGNC:21090]
ENSGALG00000028658	KBTBD3	-1.29544	0.000317277	0.00269995	DOWN	kelch repeat and BTB domain containing 3 [Source:HGNC Symbol%3BAcc:HGNC:22934]
ENSGALG00000028664	CKS1B	1.38936	0.00435767	0.0208288	UP	CDC28 protein kinase regulatory subunit 1B [Source:NCBI gene%3BAcc:100134845]
ENSGALG00000028709	RNF144A	-1.65189	3.58498e-10	5.50891e-08	DOWN	ring finger protein 144A [Source:HGNC Symbol%3BAcc:HGNC:20457]
ENSGALG00000028759	LYPD6B	-1.02112	0.000122154	0.00127785	DOWN	LY6/PLAUR domain containing 6B [Source:HGNC Symbol%3BAcc:HGNC:27018]
ENSGALG00000028818	gga-mir-6641	-2.84356	0.0127156	0.0469249	DOWN	gga-mir-6641 [Source:miRBase%3BAcc:MI0022460]
ENSGALG00000028880	FDPS	1.06096	1.6552e-13	8.28451e-11	UP	farnesyl diphosphate synthase [Source:HGNC Symbol%3BAcc:HGNC:3631]
ENSGALG00000028895	-	-1.27785	1.478e-05	0.000239453	DOWN	glucagon receptor-like [Source:NCBI gene%3BAcc:772096]
ENSGALG00000029002	-	3.38625	1.4762e-06	3.81979e-05	UP	Xg glycoprotein (Xg blood group) [Source:NCBI gene%3BAcc:418661]
ENSGALG00000029011	SLC35F1	-1.33438	1.57839e-08	1.06347e-06	DOWN	solute carrier family 35 member F1 [Source:HGNC Symbol%3BAcc:HGNC:21483]
ENSGALG00000029077	CBL	-1.11503	3.62569e-09	3.34288e-07	DOWN	Cbl proto-oncogene [Source:NCBI gene%3BAcc:374038]
ENSGALG00000029132	gga-mir-6626	-1.95627	0.00224445	0.0124939	DOWN	gga-mir-6626 [Source:miRBase%3BAcc:MI0022445]
ENSGALG00000029140	CRABP2	1.49204	6.33416e-06	0.000120219	UP	cellular retinoic acid binding protein 2 [Source:HGNC Symbol%3BAcc:HGNC:2339]
ENSGALG00000029151	ISLR2	4.11103	0.000551107	0.00418478	UP	immunoglobulin superfamily containing leucine rich repeat 2 [Source:NCBI gene%3BAcc:429941]
ENSGALG00000029249	-	-1.59135	2.614e-06	5.97807e-05	DOWN	-
ENSGALG00000029278	-	2.27701	0.00519859	0.0238027	UP	-
ENSGALG00000029279	-	-1.04995	0.0011963	0.00767647	DOWN	mitogen-activated protein kinase 15 [Source:NCBI gene%3BAcc:426292]
ENSGALG00000029286	-	-1.29025	0.00607356	0.0267325	DOWN	-
ENSGALG00000029435	CYP7B1	-1.73919	1.18149e-05	0.000199782	DOWN	cytochrome P450 family 7 subfamily B member 1 [Source:HGNC Symbol%3BAcc:HGNC:2652]
ENSGALG00000029532	CXCL13L3	3.99389	0.00253145	0.0136575	UP	C-X-C motif chemokine ligand 13-like 3 [Source:NCBI gene%3BAcc:422511]
ENSGALG00000029560	-	-1.54232	0.00233511	0.0128354	DOWN	-
ENSGALG00000029596	HAS2	1.17853	0.0117709	0.0443922	UP	hyaluronan synthase 2 [Source:NCBI gene%3BAcc:395594]
ENSGALG00000029610	RGS9	-1.14259	4.14762e-06	8.5388e-05	DOWN	regulator of G protein signaling 9 [Source:HGNC Symbol%3BAcc:HGNC:10004]
ENSGALG00000029664	SAMD12	-1.37584	0.0048048	0.0224574	DOWN	sterile alpha motif domain containing 12 [Source:HGNC Symbol%3BAcc:HGNC:31750]
ENSGALG00000029669	C1QC	1.00418	4.83872e-06	9.6105e-05	UP	complement C1q C chain [Source:HGNC Symbol%3BAcc:HGNC:1245]
ENSGALG00000029701	INO80D	-1.02298	5.10124e-06	0.000100862	DOWN	INO80 complex subunit D [Source:HGNC Symbol%3BAcc:HGNC:25997]
ENSGALG00000029831	IFFO2	-1.42244	2.99045e-06	6.61907e-05	DOWN	intermediate filament family orphan 2 [Source:HGNC Symbol%3BAcc:HGNC:27006]
ENSGALG00000029896	-	-1.08794	1.85166e-06	4.5471e-05	DOWN	Rap guanine nucleotide exchange factor 6 [Source:NCBI gene%3BAcc:101751943]
ENSGALG00000030031	TTPA	-1.30994	3.49684e-06	7.41245e-05	DOWN	alpha tocopherol transfer protein [Source:HGNC Symbol%3BAcc:HGNC:12404]
ENSGALG00000030032	SLC4A10	-1.07133	1.20399e-07	5.35316e-06	DOWN	solute carrier family 4 member 10 [Source:HGNC Symbol%3BAcc:HGNC:13811]
ENSGALG00000030096	-	1.4735	5.43997e-05	0.000671752	UP	podoplanin [Source:NCBI gene%3BAcc:768390]
ENSGALG00000030147	AFF4	-1.08315	1.52039e-13	8.17528e-11	DOWN	AF4/FMR2 family member 4 [Source:HGNC Symbol%3BAcc:HGNC:17869]
ENSGALG00000030157	MCTP2	-1.19487	0.00177031	0.010334	DOWN	multiple C2 and transmembrane domain containing 2 [Source:HGNC Symbol%3BAcc:HGNC:25636]
ENSGALG00000030229	CSMD2	-1.04591	0.00782384	0.0323861	DOWN	CUB and Sushi multiple domains 2 [Source:HGNC Symbol%3BAcc:HGNC:19290]
ENSGALG00000030259	-	1.39655	3.82726e-05	0.000506389	UP	uncharacterized LOC101749287 [Source:NCBI gene%3BAcc:101749287]
ENSGALG00000030353	SOX1	1.78937	0.0134993	0.0492155	UP	SRY-box 1 [Source:NCBI gene%3BAcc:374240]
ENSGALG00000030546	CLEC19A	1.1686	5.8121e-05	0.000704612	UP	C-type lectin domain containing 19A [Source:HGNC Symbol%3BAcc:HGNC:34522]
ENSGALG00000030563	-	-1.05017	0.00263454	0.0140535	DOWN	-
ENSGALG00000030613	PDGFRB	-1.04424	0.000109692	0.00117672	DOWN	platelet derived growth factor receptor beta [Source:HGNC Symbol%3BAcc:HGNC:8804]
ENSGALG00000030614	ADH1C	-1.34426	0.00175397	0.0102625	DOWN	alcohol dehydrogenase 1C (class I)%2C gamma polypeptide [Source:NCBI gene%3BAcc:771920]
ENSGALG00000030684	-	-2.02504	1.81786e-05	0.000282892	DOWN	-
ENSGALG00000030687	LGI3	1.12511	0.00186252	0.0107753	UP	leucine rich repeat LGI family member 3 [Source:HGNC Symbol%3BAcc:HGNC:18711]
ENSGALG00000030710	-	-1.20559	0.000409682	0.00331186	DOWN	l(3)mbt-like 1 (Drosophila) [Source:NCBI gene%3BAcc:419115]
ENSGALG00000030791	DIAPH2	-1.15413	7.28175e-10	9.28587e-08	DOWN	diaphanous related formin 2 [Source:NCBI gene%3BAcc:374040]
ENSGALG00000030996	-	-3.37071	0.00982224	0.0384847	DOWN	-
ENSGALG00000031010	OLIG2	3.78137	0.00249354	0.0135029	UP	oligodendrocyte lineage transcription factor 2 [Source:NCBI gene%3BAcc:428612]
ENSGALG00000031013	DHDH	1.06282	3.74226e-11	8.19461e-09	UP	dihydrodiol dehydrogenase [Source:HGNC Symbol%3BAcc:HGNC:17887]
ENSGALG00000031211	LBX2	2.39838	0.0125315	0.0464803	UP	ladybird homeobox 2 [Source:NCBI gene%3BAcc:431414]
ENSGALG00000031293	SLCO1A2	2.97739	0.00253678	0.0136778	UP	solute carrier organic anion transporter family member 1A2 [Source:HGNC Symbol%3BAcc:HGNC:10956]
ENSGALG00000031298	SNRNP200	-1.24411	0.000269774	0.00238441	DOWN	small nuclear ribonucleoprotein U5 200kDa subunit [Source:NCBI gene%3BAcc:503574]
ENSGALG00000031425	PMP22	1.14557	4.61512e-09	3.92464e-07	UP	peripheral myelin protein 22 [Source:NCBI gene%3BAcc:417327]
ENSGALG00000031449	KCNV1	1.54643	0.0105072	0.0405607	UP	potassium voltage-gated channel modifier subfamily V member 1 [Source:HGNC Symbol%3BAcc:HGNC:18861]
ENSGALG00000031503	LRP6	-1.50151	1.11494e-09	1.2601e-07	DOWN	LDL receptor related protein 6 [Source:HGNC Symbol%3BAcc:HGNC:6698]
ENSGALG00000031560	USF3	-1.78706	1.08981e-11	3.34935e-09	DOWN	upstream transcription factor family member 3 [Source:NCBI gene%3BAcc:418320]
ENSGALG00000031564	-	-1.2608	1.04299e-06	2.92807e-05	DOWN	SOGA family member 3 [Source:NCBI gene%3BAcc:421713]
ENSGALG00000031593	TMSB15B	1.65806	4.44411e-12	1.52894e-09	UP	thymosin beta 15B [Source:NCBI gene%3BAcc:100502566]
ENSGALG00000031597	HBAD	1.04252	0.00257228	0.013814	UP	hemoglobin alpha%2C subunit D [Source:NCBI gene%3BAcc:416651]
ENSGALG00000031605	POU3F1	1.69349	0.00534565	0.0243108	UP	POU class 3 homeobox 1 [Source:NCBI gene%3BAcc:430270]
ENSGALG00000031693	KCNB2	-1.96475	0.000221898	0.00205672	DOWN	potassium voltage-gated channel subfamily B member 2 [Source:HGNC Symbol%3BAcc:HGNC:6232]
ENSGALG00000031700	TRPS1	-1.60836	7.70084e-07	2.34614e-05	DOWN	transcriptional repressor GATA binding 1 [Source:HGNC Symbol%3BAcc:HGNC:12340]
ENSGALG00000031735	CD5	1.3165	0.00133272	0.00832321	UP	CD5 molecule [Source:NCBI gene%3BAcc:395757]
ENSGALG00000031826	MYOT	-1.08259	0.00191075	0.0109782	DOWN	myotilin [Source:HGNC Symbol%3BAcc:HGNC:12399]
ENSGALG00000031973	ANKRD52	-1.91689	7.34642e-12	2.38323e-09	DOWN	ankyrin repeat domain 52 [Source:NCBI gene%3BAcc:426469]
ENSGALG00000031978	TARP	1.16858	5.20002e-05	0.000648818	UP	TCR gamma alternate reading frame protein [Source:NCBI gene%3BAcc:776306]
ENSGALG00000032170	-	-4.29437	0.00608061	0.0267504	DOWN	lipocalin 15 [Source:NCBI gene%3BAcc:101752216]
ENSGALG00000032191	-	-1.00338	0.00403217	0.0196374	DOWN	-
ENSGALG00000032231	C4	1.83388	2.17738e-07	8.51415e-06	UP	complement 4 [Source:NCBI gene%3BAcc:426611]
ENSGALG00000032282	CALB1	1.16991	0.000208403	0.00195439	UP	calbindin 1 [Source:NCBI gene%3BAcc:396519]
ENSGALG00000032311	-	4.05427	0.00807224	0.0331558	UP	-
ENSGALG00000032320	CEND1	-1.51919	8.53174e-05	0.000958071	DOWN	cell cycle exit and neuronal differentiation 1 [Source:NCBI gene%3BAcc:770044]
ENSGALG00000032329	NPM3	1.10651	0.00324763	0.0165517	UP	nucleophosmin/nucleoplasmin 3 [Source:HGNC Symbol%3BAcc:HGNC:7931]
ENSGALG00000032417	-	-1.26652	0.000422424	0.00339918	DOWN	-
ENSGALG00000032645	H2A-VI	1.52225	0.000853236	0.0059196	UP	histone cluster 1%2C H2A%2C IV (similar to human histone cluster 2%2C class H2A%2C member C) [Source:NCBI gene%3BAcc:404299]
ENSGALG00000032683	ADTRP	1.10767	0.000469257	0.00369624	UP	androgen dependent TFPI regulating protein [Source:HGNC Symbol%3BAcc:HGNC:21214]
ENSGALG00000032836	-	-1.17888	4.2822e-05	0.000553031	DOWN	monoamine oxidase B [Source:NCBI gene%3BAcc:418561]
ENSGALG00000032986	CFTR	3.9257	0.0112249	0.0428033	UP	cystic fibrosis transmembrane conductance regulator [Source:NCBI gene%3BAcc:100049619]
ENSGALG00000032992	NR3C1	-1.0129	3.25366e-07	1.1538e-05	DOWN	nuclear receptor subfamily 3 group C member 1 [Source:NCBI gene%3BAcc:416343]
ENSGALG00000033089	-	-1.67718	0.000175373	0.0017011	DOWN	cHz-cadherin [Source:NCBI gene%3BAcc:414835]
ENSGALG00000033186	LRRC58	-1.23906	2.27529e-06	5.34427e-05	DOWN	leucine rich repeat containing 58 [Source:HGNC Symbol%3BAcc:HGNC:26968]
ENSGALG00000033351	CTHRC1	1.17345	0.000369733	0.00306096	UP	collagen triple helix repeat containing 1 [Source:HGNC Symbol%3BAcc:HGNC:18831]
ENSGALG00000033376	APOH	3.82896	4.45242e-09	3.82341e-07	UP	apolipoprotein H [Source:NCBI gene%3BAcc:417431]
ENSGALG00000033408	ZBTB7C	-1.11502	3.11659e-07	1.12224e-05	DOWN	zinc finger and BTB domain containing 7C [Source:HGNC Symbol%3BAcc:HGNC:31700]
ENSGALG00000033499	-	1.6644	0.00798715	0.0329299	UP	-
ENSGALG00000033507	PLCG2	-1.02286	7.12251e-08	3.55476e-06	DOWN	phospholipase C gamma 2 [Source:HGNC Symbol%3BAcc:HGNC:9066]
ENSGALG00000033512	CPEB4	-1.08027	5.84649e-08	3.03014e-06	DOWN	cytoplasmic polyadenylation element binding protein 4 [Source:HGNC Symbol%3BAcc:HGNC:21747]
ENSGALG00000033535	RGS16	-1.74112	0.0078155	0.0323783	DOWN	regulator of G-protein signaling 16 [Source:NCBI gene%3BAcc:424409]
ENSGALG00000033591	-	2.57525	7.17087e-12	2.37018e-09	UP	kazal-type serine protease inhibitor domain-containing protein 1-like [Source:NCBI gene%3BAcc:769726]
ENSGALG00000033619	-	-1.4345	0.00577584	0.0257486	DOWN	-
ENSGALG00000033671	FREM2	-1.88227	2.53952e-19	8.89745e-16	DOWN	FRAS1 related extracellular matrix 2 [Source:HGNC Symbol%3BAcc:HGNC:25396]
ENSGALG00000033694	IFI30	1.12579	2.02406e-07	7.98591e-06	UP	IFI30 lysosomal thiol reductase [Source:HGNC Symbol%3BAcc:HGNC:5398]
ENSGALG00000033752	-	-4.02379	0.00221923	0.012385	DOWN	-
ENSGALG00000033783	FER1L6	-1.12028	0.0074572	0.0312711	DOWN	fer-1 like family member 6 [Source:HGNC Symbol%3BAcc:HGNC:28065]
ENSGALG00000033816	KCTD12	-1.31448	0.000137758	0.00140631	DOWN	potassium channel tetramerization domain containing 12 [Source:HGNC Symbol%3BAcc:HGNC:14678]
ENSGALG00000033932	BF1	1.07678	7.71237e-05	0.000880739	UP	MHC BF1 class I [Source:NCBI gene%3BAcc:693260]
ENSGALG00000034067	FMOD	1.55136	7.75925e-07	2.35535e-05	UP	fibromodulin [Source:NCBI gene%3BAcc:395814]
ENSGALG00000034085	-	-1.6585	6.99931e-07	2.17787e-05	DOWN	development and differentiation enhancing factor-like 1 [Source:NCBI gene%3BAcc:769389]
ENSGALG00000034116	-	-1.84886	0.000217109	0.00201768	DOWN	-
ENSGALG00000034119	-	-1.05287	0.00810706	0.0332624	DOWN	collagen type XV alpha 1 chain [Source:NCBI gene%3BAcc:420803]
ENSGALG00000034166	ZCCHC14	-1.03525	0.000292452	0.00252876	DOWN	zinc finger CCHC-type containing 14 [Source:HGNC Symbol%3BAcc:HGNC:24134]
ENSGALG00000034188	PAG1	-1.13806	0.0084772	0.0344236	DOWN	phosphoprotein membrane anchor with glycosphingolipid microdomains 1 [Source:HGNC Symbol%3BAcc:HGNC:30043]
ENSGALG00000034311	BTBD7	-1.34892	3.60416e-11	8.09456e-09	DOWN	BTB domain containing 7 [Source:HGNC Symbol%3BAcc:HGNC:18269]
ENSGALG00000034326	TMEM158	1.0667	2.07213e-06	4.95219e-05	UP	transmembrane protein 158 (gene/pseudogene) [Source:HGNC Symbol%3BAcc:HGNC:30293]
ENSGALG00000034397	-	-1.08969	0.000717548	0.00519851	DOWN	-
ENSGALG00000034478	CCL4	2.4453	1.40068e-12	5.57662e-10	UP	C-C motif chemokine ligand 4 [Source:NCBI gene%3BAcc:395468]
ENSGALG00000034516	SHISA6	-1.42003	0.000254854	0.00228482	DOWN	shisa family member 6 [Source:HGNC Symbol%3BAcc:HGNC:34491]
ENSGALG00000034580	-	3.48327	0.00538009	0.0244167	UP	-
ENSGALG00000034586	-	-1.17683	1.35009e-13	7.62934e-11	DOWN	-
ENSGALG00000034761	-	1.05911	0.00127402	0.00804263	UP	-
ENSGALG00000034788	-	-1.11245	1.26993e-06	3.41197e-05	DOWN	-
ENSGALG00000034946	-	-1.34774	0.000220216	0.00204221	DOWN	-
ENSGALG00000034950	SMPD3	-1.5277	5.55962e-13	2.37545e-10	DOWN	sphingomyelin phosphodiesterase 3 [Source:HGNC Symbol%3BAcc:HGNC:14240]
ENSGALG00000034964	SYTL1	1.0583	5.55152e-05	0.000682467	UP	synaptotagmin like 1 [Source:NCBI gene%3BAcc:771987]
ENSGALG00000034965	DIP2B	-1.18933	4.48659e-10	6.64776e-08	DOWN	disco interacting protein 2 homolog B [Source:HGNC Symbol%3BAcc:HGNC:29284]
ENSGALG00000034971	SLC45A4	-1.09769	1.12683e-05	0.000193148	DOWN	solute carrier family 45 member 4 [Source:HGNC Symbol%3BAcc:HGNC:29196]
ENSGALG00000034992	FRMD4A	-1.76093	1.38376e-05	0.000227399	DOWN	FERM domain containing 4A [Source:HGNC Symbol%3BAcc:HGNC:25491]
ENSGALG00000034999	ZHX1	-1.49142	2.29597e-15	2.5138e-12	DOWN	zinc fingers and homeoboxes 1 [Source:HGNC Symbol%3BAcc:HGNC:12871]
ENSGALG00000035051	-	-1.29115	0.000827563	0.00578733	DOWN	calcium voltage-gated channel subunit alpha1 I [Source:NCBI gene%3BAcc:427900]
ENSGALG00000035136	SHOC1	-1.59776	0.00950835	0.0374696	DOWN	shortage in chiasmata 1 [Source:HGNC Symbol%3BAcc:HGNC:26535]
ENSGALG00000035157	SOX21	2.41903	0.000154885	0.00154071	UP	SRY-box transcription factor 21 [Source:HGNC Symbol%3BAcc:HGNC:11197]
ENSGALG00000035184	SDC3	-1.02102	1.2203e-07	5.39827e-06	DOWN	syndecan 3 [Source:NCBI gene%3BAcc:396343]
ENSGALG00000035228	SPAG17	-1.33473	5.94665e-10	8.17828e-08	DOWN	sperm associated antigen 17 [Source:HGNC Symbol%3BAcc:HGNC:26620]
ENSGALG00000035230	CSMD1	-1.4301	0.00120848	0.00773201	DOWN	CUB and Sushi multiple domains 1 [Source:HGNC Symbol%3BAcc:HGNC:14026]
ENSGALG00000035287	STAM	-1.08389	9.63349e-07	2.75888e-05	DOWN	signal transducing adaptor molecule [Source:HGNC Symbol%3BAcc:HGNC:11357]
ENSGALG00000035375	LRTOMT	-1.78284	2.06517e-10	3.38108e-08	DOWN	leucine rich transmembrane and O-methyltransferase domain containing [Source:NCBI gene%3BAcc:100857436]
ENSGALG00000035557	BARX1	1.42978	0.00419475	0.0202212	UP	BARX homeobox 1 [Source:NCBI gene%3BAcc:374017]
ENSGALG00000035605	-	-1.14481	0.000466877	0.00368246	DOWN	-
ENSGALG00000035761	-	-1.14776	4.45657e-06	9.0359e-05	DOWN	1-aminocyclopropane-1-carboxylate synthase homolog (inactive) like [Source:NCBI gene%3BAcc:420553]
ENSGALG00000035960	-	-1.49535	3.78767e-06	7.9369e-05	DOWN	myosin-7-like 2 [Source:NCBI gene%3BAcc:429272]
ENSGALG00000036017	NCOA2	-1.46578	6.51435e-14	4.51279e-11	DOWN	nuclear receptor coactivator 2 [Source:HGNC Symbol%3BAcc:HGNC:7669]
ENSGALG00000036028	GNA13	-1.24215	9.41649e-11	1.83287e-08	DOWN	G protein subunit alpha 13 [Source:HGNC Symbol%3BAcc:HGNC:4381]
ENSGALG00000036075	-	1.42359	0.00655894	0.0282725	UP	-
ENSGALG00000036189	ANGPT2	1.43223	0.0103598	0.0400624	UP	angiopoietin 2 [Source:NCBI gene%3BAcc:395610]
ENSGALG00000036259	-	-1.31286	1.98857e-05	0.000303184	DOWN	-
ENSGALG00000036484	NCAN	1.6116	0.0132121	0.0483596	UP	neurocan [Source:NCBI gene%3BAcc:395493]
ENSGALG00000036638	TACR1	-1.65678	0.00045964	0.0036352	DOWN	tachykinin receptor 1 [Source:NCBI gene%3BAcc:395677]
ENSGALG00000036838	-	-2.09961	1.11862e-05	0.000191929	DOWN	peroxidasin like [Source:NCBI gene%3BAcc:419247]
ENSGALG00000036867	CBX6	-1.13739	4.54593e-06	9.1746e-05	DOWN	chromobox 6 [Source:HGNC Symbol%3BAcc:HGNC:1556]
ENSGALG00000036920	SLC22A5	-1.17437	5.66383e-06	0.000109877	DOWN	solute carrier family 22 member 5 [Source:NCBI gene%3BAcc:416328]
ENSGALG00000036950	CASP14	-1.60689	0.00215304	0.012054	DOWN	caspase 14%2C apoptosis-related cysteine peptidase [Source:NCBI gene%3BAcc:776274]
ENSGALG00000037020	SCT	-1.97837	0.00165006	0.00981649	DOWN	secretin [Source:NCBI gene%3BAcc:423015]
ENSGALG00000037031	-	-1.00909	4.52331e-07	1.50897e-05	DOWN	AT-hook transcription factor [Source:NCBI gene%3BAcc:107052190]
ENSGALG00000037194	-	-2.53045	0.0063889	0.0277581	DOWN	-
ENSGALG00000037249	KCNQ5	-1.05287	0.000112739	0.00120425	DOWN	potassium voltage-gated channel subfamily Q member 5 [Source:HGNC Symbol%3BAcc:HGNC:6299]
ENSGALG00000037326	MAP3K9	-1.47341	1.90952e-08	1.24817e-06	DOWN	mitogen-activated protein kinase kinase kinase 9 [Source:HGNC Symbol%3BAcc:HGNC:6861]
ENSGALG00000037545	GRIP2	-1.53667	3.69135e-07	1.26546e-05	DOWN	glutamate receptor interacting protein 2 [Source:HGNC Symbol%3BAcc:HGNC:23841]
ENSGALG00000037632	NKX2-1	1.90285	0.000157786	0.00156252	UP	NK2 homeobox 1 [Source:NCBI gene%3BAcc:395322]
ENSGALG00000037687	-	-1.40696	0.000152718	0.00152526	DOWN	-
ENSGALG00000037889	PTPRT	-1.15342	0.000121747	0.00127481	DOWN	protein tyrosine phosphatase receptor type T [Source:HGNC Symbol%3BAcc:HGNC:9682]
ENSGALG00000037919	-	-1.60564	0.00055593	0.00421592	DOWN	-
ENSGALG00000037953	TUBA1A	1.00665	1.02852e-05	0.000180088	UP	tubulin alpha 1a [Source:NCBI gene%3BAcc:429035]
ENSGALG00000037975	CA3B	2.114	5.06147e-08	2.7085e-06	UP	carbonic anhydrase 3B [Source:NCBI gene%3BAcc:420209]
ENSGALG00000038087	CACNG3	1.33962	0.000302092	0.00259922	UP	calcium voltage-gated channel auxiliary subunit gamma 3 [Source:NCBI gene%3BAcc:395378]
ENSGALG00000038191	-	-2.05369	5.99844e-05	0.000720718	DOWN	-
ENSGALG00000038222	-	-1.74843	7.643e-06	0.000140176	DOWN	-
ENSGALG00000038241	CARTPT	1.24308	6.31431e-09	5.09742e-07	UP	CART prepropeptide [Source:HGNC Symbol%3BAcc:HGNC:24323]
ENSGALG00000038363	-	1.14303	0.00241164	0.0131652	UP	-
ENSGALG00000038364	CCN3	1.97869	1.6497e-10	2.86133e-08	UP	nephroblastoma overexpressed [Source:NCBI gene%3BAcc:396204]
ENSGALG00000038433	SPON2	1.28056	1.24987e-07	5.51519e-06	UP	spondin 2 [Source:HGNC Symbol%3BAcc:HGNC:11253]
ENSGALG00000038502	CCNF	-1.01596	0.00526354	0.0240497	DOWN	cyclin F [Source:HGNC Symbol%3BAcc:HGNC:1591]
ENSGALG00000038520	STRIP2	-1.17857	0.00110919	0.0072422	DOWN	striatin interacting protein 2 [Source:HGNC Symbol%3BAcc:HGNC:22209]
ENSGALG00000038574	-	-1.14783	0.00420646	0.0202609	DOWN	-
ENSGALG00000038606	-	-1.69909	0.00142939	0.00877497	DOWN	-
ENSGALG00000038629	EFNA2	1.17344	0.00778139	0.0322806	UP	ephrin A2 [Source:NCBI gene%3BAcc:395831]
ENSGALG00000038919	SLC32A1	2.64131	0.0011467	0.0074178	UP	solute carrier family 32 member 1 [Source:HGNC Symbol%3BAcc:HGNC:11018]
ENSGALG00000038954	LSM11	-1.04232	0.00748467	0.0313601	DOWN	LSM11%2C U7 small nuclear RNA associated [Source:HGNC Symbol%3BAcc:HGNC:30860]
ENSGALG00000039032	FJX1	2.0202	2.09807e-08	1.36126e-06	UP	four jointed box 1 [Source:NCBI gene%3BAcc:100858635]
ENSGALG00000039099	MAPK9	-1.18704	0.000123596	0.00129109	DOWN	mitogen-activated protein kinase 9 [Source:NCBI gene%3BAcc:395983]
ENSGALG00000039121	PPM1F	-1.1999	2.3106e-05	0.000341003	DOWN	protein phosphatase%2C Mg2+/Mn2+ dependent 1F [Source:HGNC Symbol%3BAcc:HGNC:19388]
ENSGALG00000039155	ZHX3	-1.85367	4.32157e-11	9.34634e-09	DOWN	zinc fingers and homeoboxes 3 [Source:HGNC Symbol%3BAcc:HGNC:15935]
ENSGALG00000039177	-	-2.35273	1.82526e-08	1.19932e-06	DOWN	-
ENSGALG00000039209	WIF1	1.67974	2.54349e-06	5.84735e-05	UP	WNT inhibitory factor 1 [Source:NCBI gene%3BAcc:417831]
ENSGALG00000039300	NFAT5	-1.46893	2.41293e-13	1.17416e-10	DOWN	nuclear factor of activated T-cells 5 [Source:NCBI gene%3BAcc:415866]
ENSGALG00000039403	GRM8	-1.10296	0.00833642	0.0339622	DOWN	glutamate metabotropic receptor 8 [Source:HGNC Symbol%3BAcc:HGNC:4600]
ENSGALG00000039458	GDF8	-1.01459	3.69131e-07	1.26546e-05	DOWN	myostatin [Source:NCBI gene%3BAcc:373964]
ENSGALG00000039474	ID4	1.28229	1.82794e-08	1.19932e-06	UP	inhibitor of DNA binding 4%2C HLH protein [Source:NCBI gene%3BAcc:374150]
ENSGALG00000039553	SULF1	-1.98245	0.0123187	0.0458464	DOWN	sulfatase 1 [Source:HGNC Symbol%3BAcc:HGNC:20391]
ENSGALG00000039742	CYP21A1	2.14035	4.38512e-06	8.94278e-05	UP	cytochrome P450%2C family 21%2C subfamily A%2C polypeptide 1 [Source:NCBI gene%3BAcc:429828]
ENSGALG00000039883	PIGV	-1.01143	1.17485e-05	0.000199235	DOWN	phosphatidylinositol glycan anchor biosynthesis class V [Source:HGNC Symbol%3BAcc:HGNC:26031]
ENSGALG00000039935	PDE1C	-1.13115	9.00821e-10	1.07351e-07	DOWN	phosphodiesterase 1C [Source:HGNC Symbol%3BAcc:HGNC:8776]
ENSGALG00000039964	-	1.7947	2.00919e-10	3.32048e-08	UP	kinesin-like protein KIFC1-like [Source:NCBI gene%3BAcc:101748559]
ENSGALG00000040035	ADRB2	-2.85667	1.31156e-14	1.1488e-11	DOWN	adrenoceptor beta 2 [Source:HGNC Symbol%3BAcc:HGNC:286]
ENSGALG00000040109	LARP1	-1.00517	3.21778e-08	1.92074e-06	DOWN	La ribonucleoprotein domain family member 1 [Source:HGNC Symbol%3BAcc:HGNC:29531]
ENSGALG00000040130	-	-1.16138	4.65784e-05	0.00059452	DOWN	-
ENSGALG00000040185	-	2.06557	7.90295e-06	0.000144212	UP	zinc finger protein 692-like [Source:NCBI gene%3BAcc:107054696]
ENSGALG00000040205	-	-1.47389	0.000897487	0.00613429	DOWN	-
ENSGALG00000040432	PAPPA2	-1.23662	1.13349e-05	0.000193533	DOWN	pappalysin 2 [Source:HGNC Symbol%3BAcc:HGNC:14615]
ENSGALG00000040436	GAD2	2.54238	0.000582011	0.00436535	UP	glutamate decarboxylase 2 [Source:HGNC Symbol%3BAcc:HGNC:4093]
ENSGALG00000040478	CAPN5	-1.38459	1.96466e-06	4.74063e-05	DOWN	calpain 5 [Source:HGNC Symbol%3BAcc:HGNC:1482]
ENSGALG00000040546	-	-1.01467	1.37042e-06	3.60465e-05	DOWN	-
ENSGALG00000040549	HTR7	1.25661	0.000758808	0.00543673	UP	5-hydroxytryptamine (serotonin) receptor 7%2C adenylate cyclase-coupled [Source:NCBI gene%3BAcc:423794]
ENSGALG00000040557	TFEC	-4.00174	0.00906396	0.0361332	DOWN	transcription factor EC [Source:NCBI gene%3BAcc:417773]
ENSGALG00000040644	C8G	1.21311	3.0025e-07	1.09808e-05	UP	complement C8 gamma chain [Source:HGNC Symbol%3BAcc:HGNC:1354]
ENSGALG00000040663	-	-1.31333	1.26764e-10	2.31318e-08	DOWN	DNA damage inducible 1 homolog 2 [Source:NCBI gene%3BAcc:425541]
ENSGALG00000040666	ATP6V0A4	-1.16599	0.00773829	0.0321307	DOWN	ATPase H+ transporting V0 subunit a4 [Source:NCBI gene%3BAcc:418104]
ENSGALG00000040672	IGFBP4	1.10986	2.74717e-11	6.97461e-09	UP	insulin like growth factor binding protein 4 [Source:NCBI gene%3BAcc:374271]
ENSGALG00000040718	-	1.37716	0.00306047	0.0157733	UP	-
ENSGALG00000040758	INSR	-1.03059	3.28005e-05	0.000448906	DOWN	insulin receptor [Source:HGNC Symbol%3BAcc:HGNC:6091]
ENSGALG00000040759	CPXM1	1.42162	6.90029e-15	6.71552e-12	UP	carboxypeptidase X%2C M14 family member 1 [Source:HGNC Symbol%3BAcc:HGNC:15771]
ENSGALG00000040808	-	-1.04865	0.0126709	0.0468576	DOWN	-
ENSGALG00000040842	HSPB2	-1.0744	0.00219245	0.0122472	DOWN	heat shock protein family B (small) member 2 [Source:NCBI gene%3BAcc:414136]
ENSGALG00000040948	ZMAT3	-1.56202	1.3334e-11	3.82927e-09	DOWN	zinc finger matrin-type 3 [Source:HGNC Symbol%3BAcc:HGNC:29983]
ENSGALG00000040957	AGO2	-1.10911	0.00310589	0.0159698	DOWN	argonaute RISC catalytic component 2 [Source:HGNC Symbol%3BAcc:HGNC:3263]
ENSGALG00000040992	C1QL2	2.10369	0.00023155	0.00211977	UP	complement C1q like 2 [Source:HGNC Symbol%3BAcc:HGNC:24181]
ENSGALG00000041036	FTO	-1.99912	0.000195684	0.00185511	DOWN	FTO%2C alpha-ketoglutarate dependent dioxygenase [Source:NCBI gene%3BAcc:415718]
ENSGALG00000041120	METTL24	1.4196	5.96503e-05	0.00071917	UP	methyltransferase like 24 [Source:HGNC Symbol%3BAcc:HGNC:21566]
ENSGALG00000041225	-	-2.30239	0.000845589	0.00588052	DOWN	-
ENSGALG00000041228	SELENOP2	1.43168	0.0012055	0.00772705	UP	selenoprotein P2 [Source:NCBI gene%3BAcc:424593]
ENSGALG00000041233	-	-1.22726	2.15813e-05	0.00032304	DOWN	-
ENSGALG00000041236	CBX7	-1.59663	3.84999e-12	1.37641e-09	DOWN	chromobox 7 [Source:HGNC Symbol%3BAcc:HGNC:1557]
ENSGALG00000041327	TRIM55	-2.85293	0.0103394	0.0400277	DOWN	tripartite motif containing 55 [Source:NCBI gene%3BAcc:420166]
ENSGALG00000041400	-	3.83267	0.005103	0.0235186	UP	arylacetamide deacetylase like 3A [Source:NCBI gene%3BAcc:768580]
ENSGALG00000041403	DENND4A	-1.1317	5.02957e-07	1.66556e-05	DOWN	DENN domain containing 4A [Source:HGNC Symbol%3BAcc:HGNC:24321]
ENSGALG00000041404	SALL3	-1.51087	1.10434e-05	0.000190037	DOWN	spalt like transcription factor 3 [Source:NCBI gene%3BAcc:395359]
ENSGALG00000041420	-	-1.00891	0.00089117	0.00610063	DOWN	-
ENSGALG00000041505	PRRC2B	-1.24632	3.40418e-11	7.9267e-09	DOWN	proline rich coiled-coil 2B [Source:HGNC Symbol%3BAcc:HGNC:28121]
ENSGALG00000041547	DCP1A	-1.00363	7.33584e-05	0.00084657	DOWN	decapping mRNA 1A [Source:HGNC Symbol%3BAcc:HGNC:18714]
ENSGALG00000041565	-	-1.89426	0.000140811	0.00142916	DOWN	-
ENSGALG00000041624	-	-1.21641	0.00652347	0.0281542	DOWN	-
ENSGALG00000041644	ATP11A	-1.8336	5.49924e-08	2.8843e-06	DOWN	ATPase phospholipid transporting 11A [Source:HGNC Symbol%3BAcc:HGNC:13552]
ENSGALG00000041752	CD164L2	1.3095	6.64809e-06	0.000124691	UP	CD164 molecule like 2 [Source:HGNC Symbol%3BAcc:HGNC:32043]
ENSGALG00000041833	-	-1.53796	0.00517308	0.0237078	DOWN	-
ENSGALG00000041896	RFX7	-1.06867	1.36834e-08	9.62676e-07	DOWN	regulatory factor X7 [Source:HGNC Symbol%3BAcc:HGNC:25777]
ENSGALG00000041918	CPA6	1.1023	0.00849319	0.0344566	UP	carboxypeptidase A6 [Source:NCBI gene%3BAcc:420171]
ENSGALG00000041932	SLC5A5	2.98485	0.000363707	0.0030225	UP	solute carrier family 5 member 5 [Source:HGNC Symbol%3BAcc:HGNC:11040]
ENSGALG00000041962	POMT2	-1.07673	2.35307e-07	9.09959e-06	DOWN	protein O-mannosyltransferase 2 [Source:HGNC Symbol%3BAcc:HGNC:19743]
ENSGALG00000041965	MIOX	2.28929	0.000377781	0.00310411	UP	myo-inositol oxygenase [Source:HGNC Symbol%3BAcc:HGNC:14522]
ENSGALG00000042137	ELK4	-1.4445	3.71768e-09	3.3826e-07	DOWN	ETS transcription factor ELK4 [Source:HGNC Symbol%3BAcc:HGNC:3326]
ENSGALG00000042265	-	-1.01439	0.00499952	0.0231636	DOWN	-
ENSGALG00000042339	-	-1.62203	0.0038917	0.019118	DOWN	-
ENSGALG00000042357	ARHGAP1	-1.09443	3.53277e-07	1.22307e-05	DOWN	Rho GTPase activating protein 1 [Source:HGNC Symbol%3BAcc:HGNC:673]
ENSGALG00000042388	-	-2.32864	1.80985e-25	1.58525e-21	DOWN	-
ENSGALG00000042570	-	-1.37169	6.65897e-05	0.000785535	DOWN	-
ENSGALG00000042715	-	-1.11001	0.00813717	0.0333521	DOWN	-
ENSGALG00000042766	TRAPPC9	-1.57307	2.821e-12	1.05145e-09	DOWN	trafficking protein particle complex 9 [Source:HGNC Symbol%3BAcc:HGNC:30832]
ENSGALG00000042798	GDAP1	-1.1759	3.48757e-07	1.2147e-05	DOWN	ganglioside induced differentiation associated protein 1 [Source:HGNC Symbol%3BAcc:HGNC:15968]
ENSGALG00000042868	-	1.43478	0.000329472	0.00277752	UP	-
ENSGALG00000042963	-	1.68409	0.00879228	0.035294	UP	-
ENSGALG00000042992	-	-1.4214	0.000889729	0.00610033	DOWN	-
ENSGALG00000043015	FOXS1	1.30709	0.002323	0.0127998	UP	forkhead box S1 [Source:HGNC Symbol%3BAcc:HGNC:3735]
ENSGALG00000043026	-	-1.08468	0.00112154	0.00729562	DOWN	peripheral-type benzodiazepine receptor-associated protein 1-like [Source:NCBI gene%3BAcc:107057437]
ENSGALG00000043036	VASH1	-1.17429	2.45362e-06	5.66305e-05	DOWN	vasohibin 1 [Source:HGNC Symbol%3BAcc:HGNC:19964]
ENSGALG00000043164	TNKS	-1.06856	3.25351e-08	1.93204e-06	DOWN	tankyrase [Source:NCBI gene%3BAcc:374252]
ENSGALG00000043258	-	-2.7526	0.0039961	0.0195323	DOWN	-
ENSGALG00000043334	POU4F3	3.1749	0.00367596	0.0182708	UP	POU class 4 homeobox 3 [Source:HGNC Symbol%3BAcc:HGNC:9220]
ENSGALG00000043386	PEX5L	-1.50167	1.71366e-07	6.91701e-06	DOWN	peroxisomal biogenesis factor 5 like [Source:HGNC Symbol%3BAcc:HGNC:30024]
ENSGALG00000043556	-	-1.27257	7.99631e-07	2.411e-05	DOWN	adhesion G protein-coupled receptor V1 [Source:NCBI gene%3BAcc:431566]
ENSGALG00000043690	ECRG4	1.27199	0.00915797	0.03641	UP	ECRG4 augurin precursor [Source:HGNC Symbol%3BAcc:HGNC:24642]
ENSGALG00000043711	AGO3	-1.29655	1.83754e-06	4.52743e-05	DOWN	argonaute 3%2C RISC catalytic component [Source:NCBI gene%3BAcc:419628]
ENSGALG00000043914	-	4.13364	0.00306504	0.0157922	UP	-
ENSGALG00000043935	AFF1	-1.18044	4.02026e-06	8.30507e-05	DOWN	AF4/FMR2 family member 1 [Source:HGNC Symbol%3BAcc:HGNC:7135]
ENSGALG00000044018	ISOC2	1.02413	1.88833e-06	4.62007e-05	UP	isochorismatase domain containing 2 [Source:HGNC Symbol%3BAcc:HGNC:26278]
ENSGALG00000044020	-	-1.33597	1.05399e-08	7.79061e-07	DOWN	-
ENSGALG00000044070	-	-1.4712	0.00610493	0.0268305	DOWN	coiled-coil domain containing 78 [Source:NCBI gene%3BAcc:769634]
ENSGALG00000044449	LAG3	-1.45748	0.00878562	0.0352754	DOWN	lymphocyte activating 3 [Source:HGNC Symbol%3BAcc:HGNC:6476]
ENSGALG00000044471	-	-2.50004	7.24337e-05	0.000838107	DOWN	-
ENSGALG00000044478	-	-1.20214	0.00461375	0.0217926	DOWN	leucine rich repeats and IQ motif containing 1 [Source:NCBI gene%3BAcc:417882]
ENSGALG00000044510	C18orf63	-3.99763	0.0105905	0.0408293	DOWN	chromosome 18 open reading frame 63 [Source:HGNC Symbol%3BAcc:HGNC:40037]
ENSGALG00000044569	-	2.64509	2.35141e-05	0.000345861	UP	uncharacterized LOC101747901 [Source:NCBI gene%3BAcc:101747901]
ENSGALG00000044599	-	-1.80932	0.00139002	0.00858606	DOWN	E3 SUMO-protein ligase RanBP2-like [Source:NCBI gene%3BAcc:776067]
ENSGALG00000044618	-	-2.90089	0.0103091	0.0399279	DOWN	solute carrier family 51 beta subunit [Source:NCBI gene%3BAcc:415531]
ENSGALG00000044661	-	2.40543	3.60238e-05	0.000482097	UP	cathepsin G [Source:NCBI gene%3BAcc:426049]
ENSGALG00000044727	ANKRD34B	-1.59454	7.64488e-10	9.46541e-08	DOWN	ankyrin repeat domain 34B [Source:HGNC Symbol%3BAcc:HGNC:33736]
ENSGALG00000044730	-	-1.25488	0.00114308	0.00740552	DOWN	-
ENSGALG00000044797	-	1.49657	5.48314e-06	0.000106964	UP	-
ENSGALG00000044975	KY	-1.14992	0.000299657	0.00258336	DOWN	kyphoscoliosis peptidase [Source:NCBI gene%3BAcc:769840]
ENSGALG00000045021	-	1.80653	0.000704739	0.00512905	UP	GTPase IMAP family member 5-like [Source:NCBI gene%3BAcc:101751844]
ENSGALG00000045469	BCAN	4.48027	0.000128916	0.00134027	UP	brevican [Source:HGNC Symbol%3BAcc:HGNC:23059]
ENSGALG00000045540	-	1.37246	2.46034e-08	1.55596e-06	UP	C-type lectin domain family 2 member D-like 5 [Source:NCBI gene%3BAcc:776458]
ENSGALG00000045557	MTTPL	-1.90743	0.00186568	0.0107889	DOWN	microsomal triglyceride transfer protein-like [Source:NCBI gene%3BAcc:769580]
ENSGALG00000045671	-	-1.2752	0.0071011	0.0300621	DOWN	uncharacterized LOC416755 [Source:NCBI gene%3BAcc:416755]
ENSGALG00000045758	SEC14L5	-1.00934	0.00131424	0.00823849	DOWN	SEC14 like lipid binding 5 [Source:HGNC Symbol%3BAcc:HGNC:29032]
ENSGALG00000045762	-	1.08973	0.00552674	0.0248989	UP	shisa family member 8 [Source:NCBI gene%3BAcc:100857803]
ENSGALG00000045875	PSCA	-1.60744	0.00722623	0.0305181	DOWN	prostate stem cell antigen [Source:HGNC Symbol%3BAcc:HGNC:9500]
ENSGALG00000045925	-	3.27123	0.0118686	0.0446741	UP	-
ENSGALG00000046093	-	-2.30458	0.00116842	0.00753244	DOWN	-
ENSGALG00000046141	-	-1.75748	0.000517904	0.00398973	DOWN	chromosome 11 open reading frame 88 [Source:NCBI gene%3BAcc:419782]
ENSGALG00000046204	R3HDML	1.08471	0.00831151	0.0338844	UP	R3H domain containing like [Source:HGNC Symbol%3BAcc:HGNC:16249]
ENSGALG00000046358	FBLN7	1.59842	4.5699e-06	9.21238e-05	UP	fibulin 7 [Source:NCBI gene%3BAcc:421229]
ENSGALG00000046504	-	-2.72141	0.000775138	0.00552435	DOWN	-
ENSGALG00000046548	-	1.62937	1.20861e-05	0.000203581	UP	Ig lambda chain V-VI region EB4-like [Source:NCBI gene%3BAcc:418355]
ENSGALG00000046697	gga-mir-12258	-2.22625	0.000694946	0.00507252	DOWN	gga-mir-12258 [Source:miRBase%3BAcc:MI0040723]
ENSGALG00000046705	-	-1.72702	0.00474506	0.0222498	DOWN	-
ENSGALG00000046708	PTGES	1.35156	2.10571e-05	0.000316906	UP	prostaglandin E synthase [Source:NCBI gene%3BAcc:417193]
ENSGALG00000046715	-	3.34696	0.000264446	0.00234946	UP	-
ENSGALG00000046779	-	-1.93033	2.33269e-06	5.44128e-05	DOWN	-
ENSGALG00000046794	-	-2.09298	0.00657999	0.0283493	DOWN	-
ENSGALG00000046817	-	-1.07452	1.59602e-05	0.000254728	DOWN	-
ENSGALG00000046952	-	-1.09263	4.44806e-07	1.49436e-05	DOWN	-
ENSGALG00000046969	-	-1.2543	1.13292e-05	0.000193533	DOWN	-
ENSGALG00000046971	-	1.89245	1.58549e-06	4.0413e-05	UP	-
ENSGALG00000046995	NECTIN4	1.51136	2.0121e-05	0.000305973	UP	nectin cell adhesion molecule 4 [Source:HGNC Symbol%3BAcc:HGNC:19688]
ENSGALG00000047019	-	-1.14994	0.000226764	0.00209187	DOWN	-
ENSGALG00000047027	-	-1.30725	0.010052	0.0391488	DOWN	-
ENSGALG00000047058	-	-1.18872	7.79473e-09	6.04195e-07	DOWN	-
ENSGALG00000047085	-	-1.97952	0.00263446	0.0140535	DOWN	-
ENSGALG00000047139	-	-1.06056	0.00357521	0.0178689	DOWN	-
ENSGALG00000047158	-	-1.79541	8.30649e-05	0.000935174	DOWN	-
ENSGALG00000047309	-	-2.82987	0.00234846	0.0129007	DOWN	-
ENSGALG00000047339	-	1.43418	0.00273941	0.014472	UP	-
ENSGALG00000047361	-	-1.51204	0.00165204	0.00982203	DOWN	-
ENSGALG00000047383	-	1.06903	0.012626	0.0467614	UP	WNT1 inducible signaling pathway protein 2 [Source:NCBI gene%3BAcc:419192]
ENSGALG00000047386	-	-1.65528	0.00558925	0.0251187	DOWN	-
ENSGALG00000047393	-	-1.38558	3.00932e-06	6.63109e-05	DOWN	RAB11 family interacting protein 5 [Source:NCBI gene%3BAcc:422952]
ENSGALG00000047395	-	2.11705	0.00051324	0.00396077	UP	-
ENSGALG00000047432	-	-1.90946	0.00045845	0.00362743	DOWN	-
ENSGALG00000047442	-	-1.20552	0.000896974	0.00613317	DOWN	-
ENSGALG00000047463	-	-2.19454	0.0112111	0.04276	DOWN	-
ENSGALG00000047464	FBXL22	-1.29298	0.00836913	0.0340637	DOWN	F-box and leucine rich repeat protein 22 [Source:HGNC Symbol%3BAcc:HGNC:27537]
ENSGALG00000047480	-	-2.08748	0.0102484	0.039728	DOWN	-
ENSGALG00000047484	-	3.92883	0.0125441	0.0464974	UP	-
ENSGALG00000047488	-	-1.02924	0.0055764	0.0250866	DOWN	-
ENSGALG00000047489	-	-1.33789	5.24471e-05	0.000652667	DOWN	-
ENSGALG00000047525	-	-4.31364	0.00618946	0.0271067	DOWN	-
ENSGALG00000047535	-	-4.6709	0.00568265	0.025434	DOWN	putative methyltransferase DDB_G0268948 [Source:NCBI gene%3BAcc:112532770]
ENSGALG00000047615	-	1.35257	0.00400297	0.0195495	UP	-
ENSGALG00000047639	ADAM32	-1.09845	0.000140073	0.00142403	DOWN	ADAM metallopeptidase domain 32 [Source:HGNC Symbol%3BAcc:HGNC:15479]
ENSGALG00000047694	-	-1.52286	7.08769e-05	0.000823903	DOWN	-
ENSGALG00000047695	-	-1.49372	7.63111e-07	2.32898e-05	DOWN	-
ENSGALG00000047722	-	-4.12302	0.00569851	0.0254724	DOWN	-
ENSGALG00000047739	-	3.54595	0.00618302	0.0270921	UP	-
ENSGALG00000047787	-	3.26827	0.0126691	0.0468576	UP	-
ENSGALG00000047797	-	-1.03193	0.000155019	0.00154071	DOWN	-
ENSGALG00000047801	GIPC3	-1.22387	0.011953	0.0449052	DOWN	GIPC PDZ domain containing family member 3 [Source:HGNC Symbol%3BAcc:HGNC:18183]
ENSGALG00000047827	TMEM86A	-1.14642	0.000492841	0.00384057	DOWN	transmembrane protein 86A [Source:HGNC Symbol%3BAcc:HGNC:26890]
ENSGALG00000047835	-	-1.74143	0.00432981	0.0207126	DOWN	-
ENSGALG00000047853	-	-1.07293	0.0126617	0.0468542	DOWN	-
ENSGALG00000047857	-	-1.22354	0.000538616	0.0041167	DOWN	-
ENSGALG00000047903	-	3.74202	0.00595056	0.0263299	UP	-
ENSGALG00000047918	-	-1.47031	0.0120099	0.0450195	DOWN	-
ENSGALG00000047969	-	-3.99234	0.00702343	0.0297837	DOWN	-
ENSGALG00000048063	-	2.45145	7.41321e-10	9.28587e-08	UP	-
ENSGALG00000048082	-	-1.51989	0.00915579	0.03641	DOWN	-
ENSGALG00000048087	-	-2.38602	0.00124876	0.00792566	DOWN	-
ENSGALG00000048158	-	4.05044	0.00811617	0.0332816	UP	-
ENSGALG00000048161	-	3.9867	0.00602193	0.0265523	UP	-
ENSGALG00000048173	-	-1.28835	0.00913461	0.0363525	DOWN	-
ENSGALG00000048228	-	-1.61655	0.00409042	0.0198493	DOWN	-
ENSGALG00000048301	-	3.11385	0.000111385	0.00119342	UP	-
ENSGALG00000048321	-	-1.49546	2.22617e-07	8.68555e-06	DOWN	-
ENSGALG00000048357	-	2.45173	0.000257026	0.00230193	UP	-
ENSGALG00000048459	GAREM2	-1.74392	0.000858443	0.00594083	DOWN	GRB2 associated regulator of MAPK1 subtype 2 [Source:HGNC Symbol%3BAcc:HGNC:27172]
ENSGALG00000048462	-	-1.00743	0.00147351	0.00898781	DOWN	-
ENSGALG00000048475	-	-1.14835	7.89074e-05	0.000896005	DOWN	-
ENSGALG00000048563	-	-1.1261	0.000967677	0.00651906	DOWN	-
ENSGALG00000048601	-	-1.00959	0.00739062	0.0310775	DOWN	leucine rich repeat containing 66 [Source:NCBI gene%3BAcc:422761]
ENSGALG00000048672	-	-1.77485	0.00750492	0.0314149	DOWN	uncharacterized LOC112530909 [Source:NCBI gene%3BAcc:112530909]
ENSGALG00000048737	-	-2.35332	0.000141942	0.00143897	DOWN	-
ENSGALG00000048787	-	1.81564	0.000204462	0.00192361	UP	-
ENSGALG00000048807	-	-1.03423	0.000145906	0.00147211	DOWN	-
ENSGALG00000048880	-	1.57263	0.000793416	0.00561806	UP	-
ENSGALG00000048911	-	-3.4824	0.000734079	0.00529637	DOWN	RANBP2-like and GRIP domain-containing protein 8 [Source:NCBI gene%3BAcc:112531518]
ENSGALG00000048912	-	-4.23246	0.00875626	0.0351817	DOWN	-
ENSGALG00000048924	-	-4.50233	0.00135693	0.00844368	DOWN	-
ENSGALG00000048936	-	-1.14318	6.41003e-06	0.000121396	DOWN	-
ENSGALG00000048945	-	-1.43171	0.000262813	0.00234228	DOWN	-
ENSGALG00000049050	-	-4.01319	0.00274745	0.0145057	DOWN	-
ENSGALG00000049107	-	1.20046	0.00279141	0.0146803	UP	-
ENSGALG00000049190	-	-1.59437	0.000750975	0.00538722	DOWN	-
ENSGALG00000049208	-	1.82382	0.00824016	0.0336493	UP	-
ENSGALG00000049238	-	-1.59939	0.0135291	0.0493141	DOWN	-
ENSGALG00000049272	-	-1.19641	0.00287939	0.0150526	DOWN	basic proline-rich protein-like [Source:NCBI gene%3BAcc:112530904]
ENSGALG00000049303	-	-1.75289	5.63869e-05	0.000688832	DOWN	-
ENSGALG00000049362	-	4.98909	0.000158971	0.00157313	UP	immunoglobulin-like receptor CHIR-B6 [Source:NCBI gene%3BAcc:429646]
ENSGALG00000049383	-	1.82581	0.000448344	0.00356518	UP	-
ENSGALG00000049438	-	-1.94617	1.71759e-06	4.31689e-05	DOWN	-
ENSGALG00000049444	-	2.42778	0.000562441	0.00425058	UP	MHC class I polypeptide-related sequence A [Source:NCBI gene%3BAcc:417067]
ENSGALG00000049448	-	-1.85817	0.0010752	0.00707832	DOWN	-
ENSGALG00000049450	-	1.95036	0.00131859	0.00825558	UP	-
ENSGALG00000049453	-	-1.29746	0.000354565	0.00295916	DOWN	-
ENSGALG00000049461	BG8	-2.13898	1.73233e-08	1.14517e-06	DOWN	MHC B-G antigen [Source:NCBI gene%3BAcc:417035]
ENSGALG00000049464	-	-1.13532	0.000272348	0.00239989	DOWN	-
ENSGALG00000049504	-	1.88586	9.04922e-05	0.00100714	UP	solute carrier family 2%2C facilitated glucose transporter member 4-like [Source:NCBI gene%3BAcc:107049937]
ENSGALG00000049521	-	-2.73945	0.00568825	0.0254461	DOWN	-
ENSGALG00000049526	-	2.45552	7.7005e-05	0.000880299	UP	-
ENSGALG00000049529	-	-1.02101	7.20308e-05	0.000835653	DOWN	-
ENSGALG00000049564	-	1.9041	0.0016707	0.00990097	UP	-
ENSGALG00000049586	-	-1.23096	0.000166663	0.00163197	DOWN	-
ENSGALG00000049619	-	-2.40607	0.000402972	0.00326928	DOWN	-
ENSGALG00000049654	VWA3A	-1.51502	1.52328e-09	1.64721e-07	DOWN	von Willebrand factor A domain containing 3A [Source:HGNC Symbol%3BAcc:HGNC:27088]
ENSGALG00000049665	BLEC3	1.51985	5.72567e-05	0.000696543	UP	c-type lectin-like receptor 3 [Source:NCBI gene%3BAcc:100858780]
ENSGALG00000049667	TAFA1	1.67554	5.96239e-10	8.17828e-08	UP	TAFA chemokine like family member 1 [Source:HGNC Symbol%3BAcc:HGNC:21587]
ENSGALG00000049670	-	-4.09228	0.0023134	0.0127722	DOWN	-
ENSGALG00000049697	-	-1.3726	0.00470759	0.022127	DOWN	-
ENSGALG00000049699	-	-2.24435	5.51746e-06	0.000107514	DOWN	-
ENSGALG00000049711	-	-1.12395	0.000800429	0.005654	DOWN	-
ENSGALG00000049730	-	3.83582	0.0053177	0.0242277	UP	-
ENSGALG00000049781	-	-1.56627	0.00183425	0.0106399	DOWN	-
ENSGALG00000049799	-	-1.2891	0.00824233	0.0336493	DOWN	-
ENSGALG00000049916	-	5.14051	2.64273e-05	0.000377305	UP	-
ENSGALG00000049936	-	3.83582	0.0053177	0.0242277	UP	-
ENSGALG00000049947	-	2.05973	0.000328549	0.00277241	UP	-
ENSGALG00000049959	-	4.17176	0.00602973	0.0265733	UP	-
ENSGALG00000049980	-	-1.34092	0.000178006	0.00172327	DOWN	-
ENSGALG00000050011	-	-1.52174	0.000287916	0.00249936	DOWN	-
ENSGALG00000050014	-	-1.8519	0.0127475	0.0470129	DOWN	-
ENSGALG00000050015	-	1.14895	0.00365843	0.0182018	UP	-
ENSGALG00000050020	-	-1.8258	0.00904204	0.036067	DOWN	protocadherin gamma-A2-like [Source:NCBI gene%3BAcc:107054488]
ENSGALG00000050027	NMS	1.95017	4.50543e-07	1.50622e-05	UP	neuromedin S [Source:HGNC Symbol%3BAcc:HGNC:32203]
ENSGALG00000050093	-	-2.21332	0.00564001	0.0252884	DOWN	-
ENSGALG00000050112	-	1.57112	0.0103573	0.0400617	UP	-
ENSGALG00000050197	-	-1.97842	0.0057258	0.0255748	DOWN	-
ENSGALG00000050213	-	-1.85177	0.00460311	0.0217644	DOWN	-
ENSGALG00000050216	-	-1.5136	0.00278592	0.014669	DOWN	-
ENSGALG00000050264	-	3.10084	6.6956e-07	2.11058e-05	UP	-
ENSGALG00000050296	-	-1.8243	0.00241482	0.0131784	DOWN	-
ENSGALG00000050309	-	1.29763	0.00952724	0.0375305	UP	histone cluster 1%2C H2bo [Source:NCBI gene%3BAcc:100858607]
ENSGALG00000050359	-	-2.01046	0.00511677	0.0235635	DOWN	-
ENSGALG00000050369	-	-1.48243	0.0130441	0.0478849	DOWN	-
ENSGALG00000050373	-	-2.73119	0.00670735	0.0288342	DOWN	-
ENSGALG00000050394	-	-1.15711	0.00378942	0.0187364	DOWN	-
ENSGALG00000050395	-	-1.57662	0.000852954	0.0059196	DOWN	-
ENSGALG00000050414	-	-1.48993	0.0122275	0.0456084	DOWN	-
ENSGALG00000050420	-	-1.1688	0.00413867	0.0200335	DOWN	-
ENSGALG00000050440	APOF	1.80028	0.00344819	0.0173628	UP	apolipoprotein F [Source:HGNC Symbol%3BAcc:HGNC:615]
ENSGALG00000050461	-	2.89961	0.00915966	0.03641	UP	-
ENSGALG00000050481	-	-1.27753	0.00372412	0.0184657	DOWN	-
ENSGALG00000050482	-	-1.48254	0.0115994	0.0438873	DOWN	-
ENSGALG00000050493	-	2.38759	0.0063435	0.0276071	UP	-
ENSGALG00000050515	-	1.6949	0.00171225	0.0100757	UP	collagen alpha-2(IV) chain-like [Source:NCBI gene%3BAcc:107051274]
ENSGALG00000050520	-	-2.5635	0.0108895	0.0417605	DOWN	-
ENSGALG00000050524	-	-3.14047	0.00740387	0.0311043	DOWN	-
ENSGALG00000050545	-	4.17176	0.00602973	0.0265733	UP	-
ENSGALG00000050576	-	-1.44613	3.5633e-05	0.000477596	DOWN	-
ENSGALG00000050582	-	-1.12817	0.00126478	0.0079987	DOWN	-
ENSGALG00000050589	-	-1.5455	0.00853197	0.0345674	DOWN	-
ENSGALG00000050631	-	-1.13266	1.13681e-07	5.1351e-06	DOWN	-
ENSGALG00000050709	-	-1.2561	0.000408248	0.00330332	DOWN	-
ENSGALG00000050781	-	-1.0247	0.000159396	0.0015749	DOWN	-
ENSGALG00000050843	-	1.988	0.00262204	0.0140125	UP	-
ENSGALG00000050856	-	-2.19998	0.01127	0.0429377	DOWN	-
ENSGALG00000050910	-	-2.91871	0.0135903	0.0494715	DOWN	-
ENSGALG00000050982	-	-1.13464	0.000322415	0.00272985	DOWN	-
ENSGALG00000050984	-	1.08964	0.000802101	0.00566124	UP	uncharacterized LOC112530550 [Source:NCBI gene%3BAcc:112530550]
ENSGALG00000051001	-	-3.69916	0.00611095	0.0268502	DOWN	endogenous retrovirus group K member 18 Pol protein-like [Source:NCBI gene%3BAcc:107053122]
ENSGALG00000051011	-	2.12133	0.00926471	0.0367359	UP	-
ENSGALG00000051063	-	-1.04464	0.00859678	0.0347642	DOWN	TP53 target 5 [Source:NCBI gene%3BAcc:419181]
ENSGALG00000051247	-	-1.78583	0.000406716	0.00329397	DOWN	-
ENSGALG00000051251	-	1.03696	0.00208564	0.0117292	UP	histone cluster 1%2CH2B-VII-like 4 (similar to human histone cluster 1%2C class H2B%2C member N) [Source:NCBI gene%3BAcc:770267]
ENSGALG00000051253	-	-3.59686	0.0114715	0.0435727	DOWN	-
ENSGALG00000051262	-	-1.81008	1.70332e-05	0.000269302	DOWN	-
ENSGALG00000051263	-	-1.18913	5.95995e-05	0.000719052	DOWN	-
ENSGALG00000051288	-	-3.78982	0.0119714	0.0449345	DOWN	-
ENSGALG00000051347	-	-1.08447	0.00382287	0.018838	DOWN	E3 ubiquitin-protein ligase HUWE1-like [Source:NCBI gene%3BAcc:107051165]
ENSGALG00000051385	-	-1.19201	0.000223454	0.00206677	DOWN	-
ENSGALG00000051434	-	1.4346	0.000283497	0.00247326	UP	-
ENSGALG00000051449	-	-1.66898	0.01114	0.0425627	DOWN	-
ENSGALG00000051457	-	-1.20993	0.00109104	0.0071557	DOWN	-
ENSGALG00000051492	-	-2.42684	4.18461e-05	0.00054462	DOWN	-
ENSGALG00000051507	-	-2.21326	0.000185999	0.00178689	DOWN	-
ENSGALG00000051546	-	-1.13841	0.00133076	0.00831391	DOWN	-
ENSGALG00000051563	-	-3.6824	0.0132496	0.0484563	DOWN	-
ENSGALG00000051589	-	1.41749	0.00165294	0.00982234	UP	-
ENSGALG00000051605	-	-4.82544	0.000565377	0.00426858	DOWN	uncharacterized LOC101750822 [Source:NCBI gene%3BAcc:101750822]
ENSGALG00000051622	-	-2.87472	0.000112452	0.00120338	DOWN	-
ENSGALG00000051644	-	-1.02547	4.21511e-05	0.000546561	DOWN	-
ENSGALG00000051678	-	-2.27988	4.56782e-05	0.000585363	DOWN	-
ENSGALG00000051711	-	-2.75952	0.00185428	0.0107454	DOWN	-
ENSGALG00000051795	-	1.5929	1.59524e-06	4.0413e-05	UP	-
ENSGALG00000051798	-	-1.49831	0.00400981	0.0195687	DOWN	-
ENSGALG00000051801	gga-mir-2184a	-4.45357	0.000439954	0.00351281	DOWN	gga-mir-2184a [Source:miRBase%3BAcc:MI0040691]
ENSGALG00000051817	gga-mir-1758	-3.30425	0.0100222	0.0390759	DOWN	gga-mir-1758 [Source:miRBase%3BAcc:MI0007500]
ENSGALG00000051868	-	-1.90514	2.85589e-06	6.40883e-05	DOWN	-
ENSGALG00000051870	-	1.25933	0.00270743	0.0143463	UP	-
ENSGALG00000051946	-	2.11846	0.00118501	0.00762361	UP	-
ENSGALG00000051983	LETMD1	-1.14697	8.21346e-06	0.000149412	DOWN	LETM1 domain containing 1 [Source:HGNC Symbol%3BAcc:HGNC:24241]
ENSGALG00000052009	-	-2.76434	7.83249e-05	0.000890971	DOWN	uncharacterized LOC107049467 [Source:NCBI gene%3BAcc:107049467]
ENSGALG00000052027	-	1.97492	1.14273e-05	0.00019473	UP	fibronectin type III domain-containing protein 9-like [Source:NCBI gene%3BAcc:101748456]
ENSGALG00000052034	-	-1.55995	0.00510605	0.0235265	DOWN	-
ENSGALG00000052072	-	1.75605	8.2995e-05	0.000934988	UP	uncharacterized LOC112531814 [Source:NCBI gene%3BAcc:112531814]
ENSGALG00000052075	-	-1.13386	2.00391e-07	7.9422e-06	DOWN	-
ENSGALG00000052100	-	-2.59499	0.000657631	0.00483035	DOWN	-
ENSGALG00000052134	-	-3.05545	5.20348e-06	0.000102421	DOWN	-
ENSGALG00000052177	-	3.98476	0.0042389	0.0203835	UP	-
ENSGALG00000052243	CYP2C18	-1.19811	0.00503297	0.0232816	DOWN	cytochrome P450 family 2 subfamily C member 18 [Source:NCBI gene%3BAcc:414833]
ENSGALG00000052314	-	-2.49376	0.00198505	0.0112971	DOWN	-
ENSGALG00000052333	-	-1.26262	0.00773713	0.0321307	DOWN	-
ENSGALG00000052371	-	3.66244	0.00749008	0.0313752	UP	uncharacterized LOC107050833 [Source:NCBI gene%3BAcc:107050833]
ENSGALG00000052445	-	-4.00474	0.0079305	0.0327194	DOWN	-
ENSGALG00000052446	-	-3.6931	0.00879771	0.0353077	DOWN	-
ENSGALG00000052453	-	-1.45514	0.00100649	0.00672964	DOWN	-
ENSGALG00000052461	-	-4.32937	0.00414333	0.020045	DOWN	-
ENSGALG00000052470	-	1.97311	0.00085867	0.00594083	UP	-
ENSGALG00000052533	-	-4.6623	0.00070197	0.00511315	DOWN	-
ENSGALG00000052537	-	1.81393	0.00136966	0.00849034	UP	-
ENSGALG00000052546	HIF3A	-1.39101	1.4705e-07	6.13338e-06	DOWN	hypoxia inducible factor 3 subunit alpha [Source:HGNC Symbol%3BAcc:HGNC:15825]
ENSGALG00000052578	-	-4.31135	0.00124916	0.00792566	DOWN	-
ENSGALG00000052579	-	1.27575	0.000189728	0.00181125	UP	-
ENSGALG00000052586	-	-1.23817	3.35339e-05	0.00045787	DOWN	-
ENSGALG00000052610	-	-4.20031	1.56915e-05	0.000251726	DOWN	-
ENSGALG00000052626	-	-1.27863	4.8567e-08	2.64222e-06	DOWN	-
ENSGALG00000052648	PRR14L	-1.26235	8.2552e-10	1.01129e-07	DOWN	proline rich 14 like [Source:HGNC Symbol%3BAcc:HGNC:28738]
ENSGALG00000052706	-	-2.6257	0.00979543	0.0384142	DOWN	uncharacterized LOC100857685 [Source:NCBI gene%3BAcc:100857685]
ENSGALG00000052725	-	-1.92929	1.1428e-08	8.20474e-07	DOWN	-
ENSGALG00000052732	-	2.9211	0.00181601	0.010555	UP	-
ENSGALG00000052736	-	1.45824	0.000681567	0.00497902	UP	-
ENSGALG00000052750	-	2.02184	0.00270567	0.0143413	UP	-
ENSGALG00000052837	GNA12	-1.15626	4.29954e-07	1.45124e-05	DOWN	G protein subunit alpha 12 [Source:HGNC Symbol%3BAcc:HGNC:4380]
ENSGALG00000052849	-	-1.38094	0.000780619	0.00555664	DOWN	-
ENSGALG00000052859	-	-1.24217	0.00194504	0.0111351	DOWN	-
ENSGALG00000052952	-	-1.05418	0.00124859	0.00792566	DOWN	-
ENSGALG00000052970	-	-1.10842	0.0100918	0.0392681	DOWN	-
ENSGALG00000053028	-	-1.58723	3.01976e-05	0.000421851	DOWN	-
ENSGALG00000053046	-	1.17265	0.000131171	0.00135726	UP	-
ENSGALG00000053055	-	-1.56576	0.0057502	0.0256707	DOWN	ryanodine receptor 1-like [Source:NCBI gene%3BAcc:112530475]
ENSGALG00000053106	FAM181B	1.27962	8.46837e-10	1.0302e-07	UP	family with sequence similarity 181 member B [Source:HGNC Symbol%3BAcc:HGNC:28512]
ENSGALG00000053114	-	-1.33406	5.3548e-05	0.000663405	DOWN	-
ENSGALG00000053121	-	-3.60425	0.0129691	0.0476796	DOWN	chemokine ah221 [Source:NCBI gene%3BAcc:417536]
ENSGALG00000053161	-	2.7744	0.00470742	0.022127	UP	-
ENSGALG00000053167	-	1.12092	0.00529959	0.0241703	UP	-
ENSGALG00000053268	-	-2.37829	4.05524e-05	0.000530939	DOWN	-
ENSGALG00000053293	-	1.09389	0.00692786	0.029464	UP	-
ENSGALG00000053335	-	-1.24682	1.78737e-06	4.42298e-05	DOWN	-
ENSGALG00000053365	-	-4.02174	8.43389e-06	0.000152629	DOWN	serine-aspartate repeat-containing protein F-like [Source:NCBI gene%3BAcc:107050463]
ENSGALG00000053376	-	-1.08757	0.0129647	0.0476734	DOWN	-
ENSGALG00000053419	-	-2.78154	0.0130379	0.0478793	DOWN	-
ENSGALG00000053442	-	-2.92028	0.0086264	0.0348437	DOWN	-
ENSGALG00000053469	-	-1.50306	0.001576	0.00944521	DOWN	-
ENSGALG00000053534	-	-4.00342	0.00862469	0.0348437	DOWN	-
ENSGALG00000053551	-	-5.31218	8.44017e-08	4.07822e-06	DOWN	-
ENSGALG00000053562	-	1.73332	0.00844807	0.0343292	UP	uncharacterized LOC112530632 [Source:NCBI gene%3BAcc:112530632]
ENSGALG00000053627	-	-1.1266	5.0783e-05	0.000634987	DOWN	-
ENSGALG00000053667	-	1.308	0.00036081	0.00300269	UP	CD2 molecule [Source:NCBI gene%3BAcc:768858]
ENSGALG00000053670	MEGF9	-1.15568	0.000215506	0.00200703	DOWN	multiple EGF like domains 9 [Source:HGNC Symbol%3BAcc:HGNC:3234]
ENSGALG00000053762	-	-2.11521	0.00545521	0.0246682	DOWN	-
ENSGALG00000053815	-	-2.24015	0.0059448	0.0263115	DOWN	-
ENSGALG00000053829	-	4.11552	4.28908e-06	8.78785e-05	UP	-
ENSGALG00000053911	-	6.32888	1.42782e-07	6.03058e-06	UP	-
ENSGALG00000053921	-	1.43282	1.27108e-06	3.41197e-05	UP	uncharacterized LOC112532140 [Source:NCBI gene%3BAcc:112532140]
ENSGALG00000053979	-	-1.15297	0.000789473	0.00560372	DOWN	-
ENSGALG00000053996	-	-3.03964	3.74222e-08	2.12845e-06	DOWN	-
ENSGALG00000053998	-	1.12936	0.00034706	0.0029076	UP	-
ENSGALG00000054023	-	1.03299	0.0127643	0.0470548	UP	26S proteasome regulatory subunit 6B-like [Source:NCBI gene%3BAcc:112531384]
ENSGALG00000054081	-	-1.73712	0.00582535	0.0259204	DOWN	-
ENSGALG00000054117	-	-1.18649	9.9188e-06	0.000174631	DOWN	CREB regulated transcription coactivator 2 [Source:NCBI gene%3BAcc:107055137]
ENSGALG00000054191	-	-1.09942	0.00301992	0.0156194	DOWN	-
ENSGALG00000054243	-	-1.09381	0.00120111	0.00770168	DOWN	-
ENSGALG00000054284	-	4.05582	0.00938929	0.0370872	UP	-
ENSGALG00000054304	-	-1.09134	0.000272809	0.00240033	DOWN	-
ENSGALG00000054322	-	-4.3978	0.000137118	0.00140224	DOWN	-
ENSGALG00000054358	-	-1.67939	0.00996028	0.0389039	DOWN	-
ENSGALG00000054382	-	-2.29801	0.0106843	0.0411087	DOWN	-
ENSGALG00000054402	-	-3.7203	3.69895e-05	0.000491479	DOWN	junctophilin 2 [Source:NCBI gene%3BAcc:770867]
ENSGALG00000054404	-	-1.55459	2.01928e-11	5.35966e-09	DOWN	-
ENSGALG00000054438	-	-5.18213	9.65327e-05	0.00106356	DOWN	-
ENSGALG00000054447	-	-1.01869	0.00574485	0.0256534	DOWN	-
ENSGALG00000054463	-	-1.49262	0.00304818	0.015733	DOWN	-
ENSGALG00000054473	SLC13A3	2.31835	3.51888e-16	5.13698e-13	UP	solute carrier family 13 member 3 [Source:HGNC Symbol%3BAcc:HGNC:14430]
ENSGALG00000054498	-	-2.08375	0.012638	0.0467935	DOWN	-
ENSGALG00000054562	-	-2.79156	0.00357818	0.0178786	DOWN	-
ENSGALG00000054578	-	2.7024	1.73995e-09	1.78248e-07	UP	-
ENSGALG00000054579	-	-2.03676	3.68387e-05	0.000490381	DOWN	-
ENSGALG00000054618	-	2.32744	0.00018779	0.00179962	UP	-
ENSGALG00000054619	GAB2	-1.164	1.80496e-06	4.4597e-05	DOWN	GRB2 associated binding protein 2 [Source:HGNC Symbol%3BAcc:HGNC:14458]
ENSGALG00000054667	-	-1.02842	0.00130671	0.00820464	DOWN	zinc finger protein 252-like [Source:NCBI gene%3BAcc:100857850]
ENSGALG00000054676	-	-1.67188	0.00815367	0.0334119	DOWN	-
ENSGALG00000054718	FLNA	-1.24878	1.68715e-05	0.000267229	DOWN	filamin A [Source:NCBI gene%3BAcc:395261]
ENSGALG00000054757	-	-2.10412	0.00147565	0.0089946	DOWN	-
ENSGALG00000054807	-	-2.69275	0.000911562	0.00621594	DOWN	-
ENSGALG00000054881	-	2.19207	0.0126894	0.0468761	UP	-
ENSGALG00000054909	-	-1.55829	5.4461e-05	0.000671864	DOWN	-
ENSGALG00000054918	-	-2.40406	9.72991e-07	2.78056e-05	DOWN	-
ENSGALG00000054937	-	-1.53883	0.0011875	0.007634	DOWN	rho GTPase-activating protein 7-like [Source:NCBI gene%3BAcc:416169]
ENSGALG00000054946	-	-1.03001	0.00982208	0.0384847	DOWN	-
ENSGALG00000055096	-	-4.27454	0.00147404	0.0089879	DOWN	-
ENSGALG00000055097	-	5.05088	0.000139757	0.00142176	UP	-
ENSGALG00000055135	-	-1.83809	1.32072e-06	3.50186e-05	DOWN	-
