# Supplementary material for: Transcriptome analysis of hypothalamus and pituitary tissues reveals genetic mechanisms associated with high egg production rates in Changshun green-shell laying hens
Source: BMC Genomics. 2023 Dec 20;24:792. doi: 10.1186/s12864-023-09895-0 (PMC10734086; doi:10.1186/s12864-023-09895-0)
Supplement: Supplementary file 3 — Additional file 3: Table S3. GSEA of hypothalamic transcriptome. [file 12864_2023_9895_MOESM3_ESM.xlsx]

## Sheet: GSEA_hypothalamus
Table S3. GSEA of hypothalamic transcriptome
KEGG Pathway / GO Term	EnrichmentScore	NES	p value	Adjusted p value	Leading edge	Core enrichment
KEGG
Ribosome	-0.667642	-2.7434	3.73e-18	4.25e-16	tags=65%, list=18%, signal=54%	RPL3/MRPS12/MRPS10/RPS21/RPL12/RPL19/MRPS21/RPS2/RPL4/RPS3/RPL15/MRPL9/RPS8/RPL8/RPL7A/RPS29/RPS14/RPS6/MRPL16/RPL9/UBA52/RPL36/RPS3A/RPL5/RPL31/RPS27A/RPS20/RPS13/RPL13/RPL37A/RPL23A/FAU/RPL38/RPL10A/MRPL12/RPL35/RPS25/RPL35A/RPS7/RPL24/RPS26/RPL27/RPL32/RPLP1/RPL7/RPL26L1/RPS10/RPL17/RPS23/RPS4Y1/RPS15A/RPL21/RPL14/RPL18A/RPL34/RPLP2/RPL36A/RPL11/RPS11/RPL37/RPS17/RPL27A/RPS15/RPL30/RPS24/RPL23…
Neuroactive ligand-receptor interaction	0.53459	2.41969	6.63e-19	2.27e-16	tags=42%, list=11%, signal=38%	HCRT/NMBR/CHRNG/UCN3/CHRNA2/RXFP3/NPVF/TRHR/OXT/HTR1A/GABRG1/GABBR2/ADRA1A/NMUR1/OPRD1/TACR2/DRD5/DRD1/CALCA/GABRA6/NPY4R/AVPR1A/NMS/NPFF/HTR2A/NTSR1/GRM5/MAS1/SSTR2/CRHR1/VIPR2/ADRA1D/DRD2/CCKAR/MC5R/GLRA3/GPR83/FSHR/GRM1/PTGFR/ADRA2C/IAPP/GRIN2B/GALR1/GABRR1/GRM2/VIPR1/CNR1/GRM8/GLRB/CALCRL/SSTR1/CRH/NPSR1/HTR5A/PENK/GRIN1/CHRM3/HRH4/SSTR3/TRH/GHSR/CHRNA7/MTNR1A/SSTR4/GABRA3/PAQR9/GABRA1/GRIK1/…
Calcium signaling pathway	0.546786	2.36728	1.5e-14	1.28e-12	tags=47%, list=16%, signal=40%	MYLK4/TRHR/FGF20/ADRA1A/TACR2/DRD5/DRD1/AVPR1A/SLC8A1/MYLK2/HTR2A/NTSR1/GRM5/ADRA1D/CAMK2A/CCKAR/ATP2B2/GRM1/PTGFR/RYR2/HTR5A/GRIN1/CHRM3/CHRNA7/NOS1/PLCB1/PRKCB/FGF6/CAMK1G/SLC8A2/ADCY1/CHRM2/CASQ2/HTR2C/ITPKA/FGF5/ATP2B4/CAMK2D/NTRK2/PDE1B/CHRM5/CAMK4/ADCY2/ATP2A3/TACR1/FGF16/PPP3CA/GRIN2A/MET/PTGER3/CAMK2B/PDGFRA/HGF/ATP2B1/ADCY8/PDGFC/CACNA1B/ADCY3/FGF8/FGF9/PTK2B/HTR4/FGF22/TACR3/ORAI3/MCU/E…
Cholinergic synapse	0.577381	2.25807	1.73e-08	8.44e-07	tags=46%, list=20%, signal=37%	CHAT/SLC5A7/SLC18A3/KCNJ3/KCNJ4/CAMK2A/CREB3L3/CHRM3/ACHE/CHRNA7/PLCB1/PRKCB/ADCY1/CREB3L1/CHRM2/KCNQ3/KCNJ6/CAMK2D/CHRM5/CAMK4/ADCY2/KRAS/KCNQ2/CAMK2B/ADCY8/CACNA1B/CHRNB2/ADCY3/PIK3R3/GNA11/MAPK3/CAMK2G/GNAQ/CACNA1C/PIK3R1/GNAO1/GNB5/GNB4/HRAS/CACNA1D/PLCB4/GNG4
Glutamatergic synapse	0.57629	2.2233	5.91e-08	1.84e-06	tags=51%, list=20%, signal=41%	KCNJ3/SLC17A6/GRM5/GRM1/GRIN2B/GRM2/GRM8/GRIN1/PLCB1/GRIK1/PRKCB/GRM4/ADCY1/HOMER1/GRIK3/SHANK2/DLGAP1/ADCY2/PPP3CA/GRIN2A/SLC1A1/HOMER2/ADCY8/GLS2/ADCY3/SLC1A2/GRIA1/SLC1A3/PPP3R1/SHANK3/MAPK3/GNAQ/PPP3CB/CACNA1C/SLC38A1/GRM7/GRK3/GNAO1/GNB5/GNB4/GRIA2/CACNA1D/PLCB4/GNG4
Circadian entrainment	0.587905	2.21028	2.73e-07	6.66e-06	tags=52%, list=20%, signal=42%	KCNJ3/CAMK2A/GRIN2B/RYR2/GRIN1/MTNR1A/NOS1/PLCB1/PRKCB/ADCY1/KCNJ6/CAMK2D/MTNR1B/ADCY2/GRIN2A/CAMK2B/ADCY8/ADCYAP1R1/ADCY3/GRIA1/ADCYAP1/GUCY1A2/MAPK3/CAMK2G/KCNJ5/CALM1/CACNA1I/GNAQ/CACNA1C/GNAO1/GNB5/GNB4/GRIA2/CACNA1D/CALM2/PLCB4/GNG4
Cytokine-cytokine receptor interaction	-0.504252	-2.18737	9.09e-10	6.22e-08	tags=44%, list=17%, signal=37%	CCR5/ACKR4/TNFRSF1B/IL7R/BMP2/IL34/ACVRL1/IL18/CCL28/IL10RB/CD40/IL1R1/IL21R/IL16/IL11RA/TNFRSF18/CCR8/TGFB1/GDF7/CCR2/GDF5/TNFRSF1A/IL13RA1/IL12B/IL13RA2/CCL20/IL6R/CCL5/CSF1R/TNFRSF25/MPL/IL2RG/CXCL12/CD40LG/CCL26/IL1B/XCL1/IL11/CSF1/CCL17/LEPR/CCL19/IL1RL2/TNFSF13B/OSMR/FAS/BMP4/CX3CR1/CXCR1/CSF2RA/TNFRSF11B/TNFSF4/CNTF/CCR7/IL18R1/IL12RB1/CCR4/CCL4/IL9R/IL6/CCL1/CRLF2/GDF9/FASLG/IL15/IL18RAP/…
GABAergic synapse	0.572042	2.11343	1.36e-06	2.73e-05	tags=57%, list=20%, signal=46%	GABRG1/GABBR2/GABRA6/SLC12A5/GAD1/GABRR1/GAD2/GABRA3/GABRA1/SLC6A11/GABRQ/PRKCB/NSF/ADCY1/GABRB2/GABRR2/KCNJ6/ADCY2/GABRA4/SLC32A1/ADCY8/CACNA1B/GLS2/GABRB3/ADCY3/GABRG2/GABRA2/HAP1/CACNA1C/SLC38A1/ABAT/GABRE/GNAO1/GNB5/GNB4/GABRP/CACNA1D/GNG4
Long-term potentiation	0.590504	2.10429	7.72e-06	0.000120084	tags=57%, list=21%, signal=45%	GRM5/CAMK2A/GRM1/GRIN2B/GRIN1/PLCB1/PRKCB/ADCY1/CAMK2D/CAMK4/PPP3CA/GRIN2A/KRAS/CAMK2B/ADCY8/RPS6KA2/GRIA1/PPP3R1/MAPK3/CAMK2G/CALM1/GNAQ/PPP3CB/CACNA1C/BRAF/GRIA2/HRAS/CALM2/PLCB4/MAP2K2
Endocrine and other factor-regulated calcium reabsorption	0.637287	2.08066	2.88e-05	0.000364393	tags=56%, list=22%, signal=44%	SLC8A1/ATP2B2/DNM1/PLCB1/PRKCB/SLC8A2/ATP2B4/CALB1/AP2B1/ATP2B1/AP2A2/ATP1B1/CLTC/SLC8A3/GNAQ/CLTB/AP2M1/PLCB4/CLTCL1/AP2S1
Amphetamine addiction	0.57428	2.04254	3.02e-05	0.000368848	tags=44%, list=16%, signal=38%	ARC/TH/DRD1/STX1A/CAMK2A/GRIN2B/CREB3L3/MAOB/GRIN1/PRKCB/CREB3L1/CAMK2D/CAMK4/PPP3CA/GRIN2A/CAMK2B/SLC18A2/GRIA1/ATF2/PPP3R1/CAMK2G/CALM1/PPP3CB/CACNA1C
Taste transduction	0.592086	2.04066	6.49e-05	0.000764985	tags=58%, list=20%, signal=46%	HTR1A/GABBR2/GABRA6/HCN4/GRM1/CHRM3/SCN3A/GABRA3/PLCB1/GABRA1/GRM4/PDE1B/GABRA4/P2RY1/ADCY8/HTR1B/SCN2A/GABRA2/ASIC2/HTR1F/P2RX3/CACNA1C/KCNK5/SCNN1G/PLCB4/PDE1A
Protein digestion and absorption	-0.538755	-2.02725	1.4e-05	0.000200087	tags=48%, list=16%, signal=41%	SLC38A2/ACE2/CELA2A/XPNPEP2/COL18A1/FXYD2/COL5A2/COL6A3/COL2A1/SLC15A1/KCNE3/COL4A1/MEP1B/COL27A1/COL5A1/COL15A1/COL8A1/KCNQ1/COL9A3/COL17A1/COL6A2/COL1A1/COL1A2/COL3A1/COL13A1/COL6A1/MME/COL4A4/COL16A1/ELN/KCNJ13/PGA3
Gap junction	0.541669	2.0193	1.21e-05	0.000180338	tags=46%, list=21%, signal=37%	DRD1/HTR2A/GRM5/DRD2/GRM1/GJD2/PLCB1/PRKCB/ADCY1/HTR2C/TUBA1A/ADCY2/TUBB3/KRAS/PDGFRA/ADCY8/PDGFC/ADCY3/TUBB2A/TUBB/TUBB4B/GUCY1A2/PDGFRB/GNA11/MAPK3/GNAQ/TUBB2B/GRB2/HRAS/PLCB4/SOS1/MAP2K2
Dopaminergic synapse	0.508361	2.0156	2.14e-06	4.07e-05	tags=46%, list=21%, signal=37%	KCNJ3/TH/DRD5/DRD1/CAMK2A/DRD2/GRIN2B/CREB3L3/MAOB/PLCB1/PRKCB/CREB3L1/MAPK9/SCN1A/KCNJ6/CAMK2D/PPP3CA/GRIN2A/PPP2R2C/KIF5C/CAMK2B/PPP2R5D/CACNA1B/SLC18A2/DRD3/GRIA1/ATF2/GNAL/MAPK10/MAPK11/CAMK2G/KCNJ5/CALM1/GNAQ/PPP3CB/CACNA1C/PPP2R5E/GNAO1/GNB5/GNB4/GRIA2/CACNA1D/CALM2/PLCB4/GNG4/PPP2CB/DDC
Autoimmune thyroid disease	-0.798941	-2.00631	0.00026116	0.00262696	tags=62%, list=7%, signal=57%	CD40LG/FAS/TSHB/FASLG/CD86/CTLA4/CGA
GnRH secretion	0.568481	1.99851	7e-05	0.000797508	tags=63%, list=24%, signal=48%	KCNJ3/GABBR2/TRPC4/TRPC5/HCN2/PLCB1/PRKCB/HCN3/HCN1/KCNJ6/KRAS/SPP1/GNRH1/KCNJ11/ESR2/PIK3R3/GNA11/MAPK3/KCNJ5/CACNA1I/GNAQ/CACNA1C/PIK3R1/HRAS/CACNA1D/PLCB4/MAP2K2/CACNA1G/PIK3R2/KCNN3/AKT3
Long-term depression	0.579704	1.99799	0.000134685	0.00139582	tags=49%, list=21%, signal=39%	CRHR1/GRM1/CRH/NOS1/PLCB1/PRKCB/GRID2/KRAS/IGF1/GRIA1/GUCY1A2/GNA11/MAPK3/GNAQ/BRAF/GNAO1/GRIA2/HRAS/PLCB4/GNAZ/PPP2CB/MAP2K2
Complement and coagulation cascades	-0.541618	-1.97296	8.34e-05	0.00091994	tags=47%, list=17%, signal=39%	MASP2/PLG/CFH/SERPINF2/VWF/VSIG4/C1QA/PROS1/C8B/F3/C1R/F13B/ITGB2/BDKRB1/SERPIND1/F13A1/CFD/CD55/C1S/KNG1/F2RL3/FGA/F7/C5/C7/C6
Rheumatoid arthritis	-0.549451	-1.96547	0.000118064	0.00126181	tags=46%, list=16%, signal=39%	ACP5/IL18/JUN/CTSK/ATP6AP1/TGFB1/CCL20/CCL5/TCIRG1/CXCL12/TLR4/ITGB2/IL1B/IL11/ATP6V0E1/CSF1/TNFSF13B/ATP6V1G3/IL6/IL15/CD86/CTLA4/ATP6V0A4
Axon guidance	0.464525	1.96322	4.84e-07	1.1e-05	tags=48%, list=25%, signal=36%	SEMA3A/TRPC4/TRPC5/CAMK2A/SEMA5A/NTNG1/EPHA4/SEMA3E/RGMA/PAK5/EPHA5/UNC5C/ROBO2/DPYSL2/NTNG2/PLXNA1/CAMK2D/BMPR2/PLXNB2/SEMA3C/EPHA7/PARD6A/EFNA5/PPP3CA/KRAS/NEO1/MET/CAMK2B/RND1/EFNB2/EPHB2/UNC5A/ROBO1/SLIT3/UNC5D/PLXNA2/PIK3R3/SEMA5B/EFNA2/PAK1/PTPN11/PLXNC1/FZD3/PPP3R1/TRPC6/SEMA4G/MAPK3/NGEF/CAMK2G/SLIT1/PPP3CB/SEMA6D/SHH/NRP1/PRKCZ/PIK3R1/PAK3/ROCK2/HRAS/PARD6B/PLXNB3/SLIT2/NTN1/SEMA4B/PDPK1…
cGMP-PKG signaling pathway	0.475262	1.95091	3.07e-06	5.53e-05	tags=41%, list=20%, signal=33%	MYLK4/ADRA1A/OPRD1/SLC8A1/MYLK2/ADRA1D/ATP2B2/ADRA2C/CREB3L3/PRKCE/NPPC/NPR1/PLCB1/SLC8A2/ADCY1/CREB3L1/MYH7/ATP2B4/ADCY2/ATP2A3/PPP3CA/ATP2B1/ADCY8/ADRA2A/ADCY3/IRS2/ATF2/ATP1B1/SLC25A5/PPP3R1/GUCY1A2/TRPC6/GNA11/MAPK3/ATP2A2/INSR/SLC8A3/CALM1/GNAQ/PPP3CB/AGTR1/KCNMB4/CACNA1C/SLC25A4/KCNJ8/ADRB2/KCNMA1/VDAC3/ROCK2/CACNA1D/CALM2/PLCB4
Oxytocin signaling pathway	0.477542	1.9395	6.63e-06	0.000108023	tags=41%, list=20%, signal=33%	MYLK4/OXT/KCNJ3/KCNJ4/MYLK2/CAMK2A/RYR2/TRPM2/CACNG5/NPR1/PLCB1/PRKCB/CAMK1G/ADCY1/CACNG4/KCNJ6/CAMK2D/CAMK4/ADCY2/CACNA2D2/PPP3CA/KRAS/CAMK2B/ADCY8/PPP1R12B/CACNG2/ADCY3/CACNG3/PRKAA2/PPP3R1/GUCY1A2/CACNB4/MAPK3/CAMK2G/KCNJ5/CALM1/GNAQ/PPP3CB/CACNA1C/GNAO1/ROCK2/HRAS/CACNA1D/CACNB2/CACNA2D1/CALM2/CAMK1/PLCB4
Graft-versus-host disease	-0.877488	-1.91065	0.000285945	0.00279409	tags=71%, list=6%, signal=67%	IL1B/FAS/IL6/FASLG/CD86
Staphylococcus aureus infection	-0.60235	-1.89252	0.000882703	0.00670854	tags=57%, list=18%, signal=46%	KRT23/MASP2/PLG/CFH/PTAFR/C1QA/C1R/KRT40/ITGB2/CFD/KRT10/KRT9/KRT18/KRT24/C1S/C5/KRT13
Hematopoietic cell lineage	-0.513602	-1.87087	0.000376677	0.00348171	tags=43%, list=16%, signal=36%	CD3E/IL7R/CD38/IL1R1/IL11RA/KIT/IL6R/CSF1R/CD9/IL1B/IL11/CSF1/CD1B/GP1BB/CD3D/CSF2RA/CD55/CD36/IL9R/CD5/CD7/IL6/MME
Systemic lupus erythematosus	-0.599399	-1.86343	0.00114851	0.0083436	tags=48%, list=13%, signal=42%	CD40/SNRPD3/C1QA/C8B/C1R/CD40LG/SNRPD1/C1S/CTSG/C5/C7/C6/CD86
Cytosolic DNA-sensing pathway	-0.527808	-1.81114	0.00117103	0.0083436	tags=60%, list=16%, signal=50%	MAVS/NFKBIB/RELA/POLR2F/POLR2K/IRF7/RIPK1/POLR3C/POLR1D/MLKL/IKBKE/CASP8/IL18/CGAS/NFKB1/POLR3H/CCL5/CASP1/RIPK3/IL1B/NLRP3/NFKBIA/CASP7/CCL4/IL6
Melanogenesis	0.470055	1.80896	0.000390263	0.00351237	tags=46%, list=23%, signal=36%	WNT2/WNT16/WNT2B/WNT3/CAMK2A/WNT8B/WNT7A/CREB3L3/TYRP1/PLCB1/PRKCB/ADCY1/CREB3L1/CAMK2D/ADCY2/TCF7L2/KRAS/CAMK2B/WNT7B/ADCY8/ADCY3/TCF7/FZD3/MAPK3/CAMK2G/CALM1/FZD1/GNAQ/CTNNB1/GNAO1/WNT3A/HRAS/CALM2/PLCB4/MAP2K2/WNT5A/FZD10/DVL1/EDN1
Cocaine addiction	0.535416	1.80239	0.00136774	0.00935536	tags=32%, list=12%, signal=29%	TH/DRD1/DRD2/GRIN2B/GRM2/CREB3L3/MAOB/GRIN1/CREB3L1/CDK5R1/GRIN2A/SLC18A2/ATF2
Pertussis	-0.494544	-1.79133	0.000617603	0.00515171	tags=36%, list=13%, signal=31%	NFKB1/JUN/NOS2/C1QA/IL12B/CASP1/RHOA/C1R/TLR4/ITGB2/IL1B/NLRP3/LY96/CALML4/MAPK12/CASP7/C1S/IL6/C5
Malaria	-0.559427	-1.7889	0.00344982	0.0190297	tags=47%, list=16%, signal=40%	PECAM1/IL18/CD40/TGFB1/COMP/VCAM1/TLR4/ITGB2/GYPC/CD40LG/IL1B/SDC1/CD36/IL6/SELE
Amoebiasis	-0.469937	-1.78457	0.000482276	0.00422919	tags=42%, list=19%, signal=34%	LAMA4/PTK2/RAB5A/HSPB1/PIK3CB/LAMB3/NFKB1/IL1R1/SERPINB6/TGFB1/NOS2/COL4A1/LAMA3/IL12B/C8B/TLR4/ITGB2/IL1B/CD1B/FN1/LAMA1/LAMB2/LAMB1/COL1A1/COL1A2/COL3A1/CTSG/IL6/COL4A4
Synaptic vesicle cycle	0.484629	1.7821	0.00132279	0.00923254	tags=58%, list=18%, signal=47%	CPLX1/SLC18A3/SLC17A6/STX1A/SYT1/DNM1/STXBP1/SLC6A11/NSF/ATP6V1A/RIMS1/ATP6V1B2/UNC13B/RAB3A/CPLX2/AP2B1/SLC1A1/UNC13A/SLC32A1/UNC13C/CACNA1B/SLC18A2/SNAP25/SLC1A2/ATP6V0D1/AP2A2/SLC1A3/ATP6V1C1/CLTC/SLC6A7/STX3/ATP6V1H/VAMP2/ATP6V1E1/CLTB/AP2M1/ATP6V0B
Inflammatory bowel disease	-0.531436	-1.77397	0.00194565	0.0120572	tags=51%, list=22%, signal=40%	TBX21/STAT4/TGFB2/STAT6/GATA3/MAF/IL18/NFKB1/JUN/IL21R/TGFB1/IL12B/IL2RG/TLR4/IL1B/IL18R1/IL12RB1/IL6/IL18RAP
Growth hormone synthesis, secretion and action	0.445758	1.75927	0.000307291	0.00291927	tags=44%, list=25%, signal=34%	SSTR2/CREB3L3/SSTR1/SSTR3/GHSR/PLCB1/PRKCB/ADCY1/CREB3L1/MAPK9/ADCY2/SHC3/KRAS/SSTR5/ADCY8/IGF1/ADCY3/IRS2/PIK3R3/SHC4/IGFBP3/ATF2/MTOR/MAPK10/MAPK11/GNA11/MAPK3/GNAQ/CACNA1C/MRAP2/GRB2/PIK3R1/HRAS/CACNA1D/PLCB4/CRK/SHC2/SOS1/MAP2K2/CRKL/PIK3R2/GHR/AKT3/BCAR1
Metabolism of xenobiotics by cytochrome P450	-0.557661	-1.74262	0.0030576	0.0174283	tags=64%, list=31%, signal=44%	CYP2D6/ADH4/CYP1A1/GSTK1/DHDH/CBR3/UGT1A1/ADH1C/GSTA3/GSTM2/HPGDS/AKR7A2/MGST1/EPHX1/MGST2/CYP1B1/ADH6/CYP3A4
cAMP signaling pathway	0.406256	1.74094	2.64e-05	0.000347648	tags=34%, list=17%, signal=29%	OXT/HTR1A/GABBR2/DRD5/DRD1/SSTR2/CRHR1/VIPR2/HCN4/CAMK2A/DRD2/ATP2B2/FSHR/HCN2/GRIN2B/CREB3L3/RYR2/SSTR1/CRH/GRIN1/GHSR/NPR1/ADCY1/CREB3L1/CHRM2/MAPK9/ATP2B4/CAMK2D/CAMK4/ADCY2/ATP2A3/GRIN2A/PTGER3/SSTR5/CAMK2B/ATP2B1/ADCY8/ADCYAP1R1/ADCY3/PTGER2/HTR4/RAPGEF4/HTR1B/GRIA1/ADCYAP1/PIK3R3/PAK1/PDE10A/ATP1B1/HTR1F/MAPK10/MAPK3/ATP2A2/CAMK2G/LHCGR/CALM1/CACNA1C/BRAF/BDNF/PDE4D/ADRB2/PIK3R1
NF-kappa B signaling pathway	-0.452547	-1.73212	0.000712734	0.00566872	tags=41%, list=18%, signal=33%	PTGS2/BCL2/EDA2R/LYN/LBP/NFKB2/TNFAIP3/CD40/NFKB1/BTK/IL1R1/LCK/BCL10/TNFRSF1A/VCAM1/CARD11/CXCL12/TLR4/CD40LG/GADD45G/IL1B/BCL2A1/CSNK2B/CCL19/LY96/GADD45B/TNFSF13B/NFKBIA/ZAP70/CCL4
Retinol metabolism	-0.54747	-1.7296	0.00434471	0.0225135	tags=65%, list=31%, signal=45%	ALDH1A2/ADH4/CYP26B1/CYP1A1/RDH10/RDH11/UGT1A1/ADH1C/CYP27C1/SDR16C5/CYP2C18/DHRS4/PNPLA4/CYP2W1/AOX1/BCO1/RDH16/ALDH1A3/ADH6/CYP3A4
Citrate cycle (TCA cycle)	0.565942	1.72096	0.00419461	0.0221447	tags=70%, list=33%, signal=47%	OGDHL/CS/MDH2/SDHA/FH/IDH3A/ACO2/MDH1/DLAT/IDH3B/DLST/DLD/SUCLA2/PDHB/ACLY/IDH1/PDHA2/SDHC/PC
Allograft rejection	-0.719874	-1.7157	0.0081136	0.037498	tags=60%, list=13%, signal=52%	CD40/IL12B/CD40LG/FAS/FASLG/CD86
Chemical carcinogenesis - DNA adducts	-0.57183	-1.71061	0.0062254	0.0295707	tags=50%, list=20%, signal=40%	UGT1A1/GSTA3/GSTM2/PTGS2/CYP2C18/HPGDS/MGST1/EPHX1/MGST2/CYP1B1/CYP3A4
Serotonergic synapse	0.447929	1.70614	0.00208879	0.0125327	tags=43%, list=21%, signal=35%	HTR1A/KCNJ3/KCND2/HTR2A/MAOB/HTR5A/PLCB1/PRKCB/HTR2C/GABRB2/TPH2/KCNJ6/KRAS/CACNA1B/GABRB3/HTR4/SLC18A2/HTR1B/HTR1F/MAPK3/KCNJ5/GNAQ/CACNA1C/BRAF/APP/GNAO1/GNB5/GNB4/HRAS/CACNA1D/PLCB4/GNG4/DDC
Gastric acid secretion	0.476772	1.70527	0.00236015	0.0136809	tags=42%, list=20%, signal=34%	MYLK4/MYLK2/SSTR2/CAMK2A/CHRM3/PLCB1/PRKCB/KCNK10/ADCY1/CAMK2D/ADCY2/CAMK2B/ADCY8/ADCY3/ATP1B1/HRH2/CAMK2G/CALM1/GNAQ/CCKBR/CALM2/PLCB4/SLC9A1
Hypertrophic cardiomyopathy	0.459709	1.69841	0.00177627	0.011462	tags=40%, list=20%, signal=32%	TNNT2/SLC8A1/RYR2/CACNG5/SLC8A2/AGT/ITGB3/CACNG4/MYH7/ITGA7/CACNA2D2/ATP2A3/IGF1/CACNG2/CACNG3/PRKAA2/ITGB6/CACNB4/ITGA6/ATP2A2/SLC8A3/CACNA1C/ITGA3/CACNA1D/CACNB2/CACNA2D1/SGCG
Central carbon metabolism in cancer	0.47139	1.68919	0.00312871	0.0175413	tags=68%, list=31%, signal=47%	SLC2A2/SLC7A5/HK1/KRAS/FLT3/MET/PFKL/PDGFRA/GLS2/PIK3R3/FGFR3/MTOR/PDGFRB/MAPK3/PFKP/LDHB/PIK3R1/RET/PGAM1/HRAS/MAP2K2/TIGAR/LDHA/SLC16A3/PDK1/PIK3R2/AKT3/NTRK3/EGFR/PFKM/PTEN/PDHB/FGFR1/IDH1/MAP2K1/AKT1/PIK3CA/PDHA2
Salivary secretion	0.472123	1.6792	0.00492151	0.0240451	tags=44%, list=20%, signal=36%	AQP5/ADRA1A/ADRA1D/ATP2B2/CHRM3/NOS1/PLCB1/PRKCB/ADCY1/ATP2B4/ADCY2/ATP2B1/ADCY8/ADCY3/ATP1B1/GUCY1A2/CALM1/GNAQ/VAMP2/ADRB2/KCNMA1/CALM2/PLCB4/SLC9A1
Spinocerebellar ataxia	0.412122	1.6738	0.000697221	0.00566872	tags=36%, list=24%, signal=27%	MYOD1/GRM1/FGF14/GRIN2B/GRIN1/KCND3/PLCB1/PRKCB/MAPK9/ATP2A3/GRIN2A/OPA1/GRIA1/MCU/PIK3R3/ULK1/SLC25A5/MTOR/MAPK10/AFG3L2/ATP2A2/PSMD1/GNAQ/PSMD2/SLC25A4/RELN/PIK3R1/VDAC3/XBP1/GRIA2/PIK3R4/PLCB4/ATG2A/RB1CC1/ATG13/PIK3R2/AMBRA1/PSMD14/PIK3C3/PSMA5/AKT3/PUM1
Cushing syndrome	0.404804	1.67342	0.00107438	0.00798779	tags=39%, list=23%, signal=31%	WNT2/WNT16/WNT2B/WNT3/CRHR1/CAMK2A/WNT8B/WNT7A/CREB3L3/CRH/HSD3B1/PLCB1/KCNA4/ADCY1/AGT/CREB3L1/CAMK2D/ADCY2/NR4A1/TCF7L2/CAMK2B/WNT7B/ADCY8/ADCY3/NCEH1/TCF7/ATF2/FZD3/FH/GNA11/APC2/MAPK3/CAMK2G/CACNA1I/FZD1/GNAQ/AGTR1/CACNA1C/BRAF/CTNNB1/CCNE2/PDE11A/WNT3A/CACNA1D/PLCB4/MAP2K2/KCNK3/WNT5A/RBBP5/FZD10/DVL1/CACNA1G
TNF signaling pathway	-0.421302	-1.67212	0.00231416	0.0136455	tags=32%, list=16%, signal=27%	MLKL/TNFRSF1B/VEGFC/TNFAIP3/CASP8/PIK3CB/NFKB1/JUN/ATF4/TNFRSF1A/CCL20/VCAM1/CCL5/RIPK3/CEBPB/IL1B/CSF1/FAS/MAP3K8/NFKBIA/MAPK12/IL18R1/CASP7/SOCS3/IL6/VEGFD/SELE/IL15
Alcoholism	0.435908	1.67135	0.00191468	0.0120572	tags=39%, list=21%, signal=31%	TH/DRD1/DRD2/GRIN2B/CREB3L3/MAOB/CRH/GRIN1/CREB3L1/NTRK2/CAMK4/SHC3/GRIN2A/KRAS/CAMKK1/SLC18A2/SHC4/ATF2/MAPK3/CALM1/BRAF/BDNF/GRB2/GNAO1/GNB5/GNB4/HRAS/CALM2/GNG4/SHC2/SOS1/DDC
African trypanosomiasis	-0.539353	-1.64745	0.011783	0.0497506	tags=36%, list=10%, signal=33%	IL12B/VCAM1/IL1B/FAS/KNG1/IL6/F2RL1/FASLG/SELE
Vasopressin-regulated water reabsorption	0.493062	1.64379	0.00935501	0.0420976	tags=54%, list=34%, signal=36%	CREB3L3/AQP4/NSF/CREB3L1/ADCY3/DYNC1I1/AVP/DYNLL2/DCTN4/VAMP2/DYNC1LI1/DCTN1/RAB11A/PRKACB/CREB3L4/ARHGDIB/DYNLL1/CREB1/CREB3L2/AQP3/DYNC1H1
Primary immunodeficiency	-0.531186	-1.63689	0.0115952	0.0495694	tags=54%, list=17%, signal=45%	CIITA/CD3E/IL7R/JAK3/CD40/BTK/LCK/PTPRC/IL2RG/CD40LG/CD3D/ZAP70/ADA/ICOS
Phospholipase D signaling pathway	0.401719	1.63658	0.000598294	0.00511542	tags=38%, list=22%, signal=30%	AVPR1A/GRM5/GRM1/DNM1/PTGFR/GRM2/GRM8/PLCB1/GRM4/ADCY1/AGT/DGKB/ADCY2/SHC3/KRAS/AGPAT3/PDGFRA/ADCY8/DGKK/PDGFC/ADCY3/PTK2B/RAPGEF4/AVP/DGKE/LPAR3/PIK3R3/SHC4/PTPN11/MTOR/PDGFRB/MAPK3/AGPAT5/INSR/AGTR1/GRM7/GRB2/PIK3R1/DGKG/HRAS/PLCB4/PLPP3/SHC2/SOS1/MAP2K2/DGKI/RALB
Glycerophospholipid metabolism	0.427384	1.62645	0.00449206	0.0229296	tags=38%, list=24%, signal=29%	CHAT/LPGAT1/CDS2/PLA2G2A/ACHE/DGKB/AGPAT3/CDS1/MBOAT2/DGKK/DGKE/PTDSS1/GPAM/LYPLA2/LPCAT3/LPIN2/AGPAT5/ETNK1/SELENOI/PLA2G15/GPD1L/PLA2G2E/DGKG/PLPP3/PLPP5/DGKI/PHOSPHO1/PISD/PLA2G4F
Cortisol synthesis and secretion	0.459279	1.62527	0.00583092	0.028087	tags=35%, list=16%, signal=29%	CREB3L3/HSD3B1/PLCB1/KCNA4/ADCY1/AGT/CREB3L1/ADCY2/NR4A1/ADCY8/ADCY3/NCEH1/ATF2/GNA11/CACNA1I/GNAQ/AGTR1/CACNA1C
Toll-like receptor signaling pathway	-0.424053	-1.61032	0.00420879	0.0221447	tags=32%, list=16%, signal=27%	IKBKE/LBP/CASP8/PIK3CB/CD40/NFKB1/JUN/TLR3/CTSK/TLR7/IL12B/CCL5/TLR4/IL1B/LY96/IRF5/MAP3K8/NFKBIA/MAPK12/CCL4/IL6/CD86
Biosynthesis of amino acids	0.449797	1.59171	0.00902044	0.0411332	tags=44%, list=22%, signal=35%	ENO2/CBSL/PFKL/BCAT1/CS/PKLR/GOT1/PAH/ASNS/PGK2/IDH3A/TPI1/PFKP/ACO2/GOT2/PRPS1L1/PYCR1/ALDOC/GAPDH/PGAM1/SHMT1/IDH3B/ARG2
Legionellosis	-0.47163	-1.59072	0.00953253	0.0423393	tags=38%, list=15%, signal=32%	NFKB2/CASP8/CLK4/IL18/NFKB1/CLK1/IL12B/BNIP3/CASP1/TLR4/ITGB2/IL1B/NFKBIA/CASP7/IL6
Vascular smooth muscle contraction	0.397664	1.56378	0.00464588	0.0230274	tags=38%, list=20%, signal=31%	MYLK4/ADRA1A/CALCA/AVPR1A/MYLK2/ADRA1D/PRKCE/CALCRL/PLA2G2A/NPPC/NPR1/PLCB1/PRKCB/ADCY1/AGT/ADCY2/ADCY8/PPP1R12B/ADCY3/AVP/ADM/ARHGEF1/GUCY1A2/GNA11/MAPK3/CALM1/GNAQ/AGTR1/KCNMB4/CACNA1C/BRAF/KCNMA1/PLA2G2E/MYH10/ROCK2/CACNA1D/CALM2/PLCB4
ECM-receptor interaction	-0.409533	-1.55519	0.0071966	0.0337156	tags=35%, list=14%, signal=30%	LAMB3/HSPG2/VWF/COL6A3/COL2A1/COMP/COL4A1/LAMA3/FREM1/SDC1/FN1/LAMA1/COL9A3/LAMB2/COL6A2/GP1BB/TNN/LAMB1/CD36/COL1A1/COL1A2/COL6A1/COL4A4/CHAD
JAK-STAT signaling pathway	-0.374895	-1.54048	0.00458576	0.0230274	tags=36%, list=21%, signal=28%	STAT4/IL10RA/PRLR/PTPN2/CCND1/STAT6/BCL2/IL7/PIAS3/IL7R/CCND2/JAK3/PIK3CB/IL10RB/SOCS4/IL21R/IL11RA/MYC/GFAP/PTPN6/IL13RA1/AOX1/IL12B/IL13RA2/IL6R/MPL/IL2RG/FHL1/IL11/LEPR/OSMR/CSF2RA/CNTF/IL12RB1/SOCS3/IL9R/IL6/CRLF2/IL15/PRL
Pathogenic Escherichia coli infection	-0.344212	-1.48525	0.00156555	0.0104984	tags=28%, list=16%, signal=24%	WIPF1/NCKAP1L/MYO1D/CLDN7/RPS3/CASP8/IL18/CLDN14/NFKB1/JUN/IL1R1/CLDN18/MYO1E/TNFRSF1A/CLDN20/PTPN6/LPAR1/CYTH4/EZR/BAIAP2/BAIAP2L1/CASP1/CLDN19/RHOA/MYO1C/TLR4/MYO1F/TJP1/IL1B/NLRP3/LPAR5/HCLS1/ARPC1B/CLDN11/FAS/MYO1G/NFKBIA/MAPK12/CASP7/CLDN1/MYH11/CLDN9/IL6/FASLG
Tight junction	-0.35251	-1.48331	0.00395466	0.0214681	tags=31%, list=19%, signal=26%	CCND1/ITGB1/RDX/ERBB2/OCLN/CLDN3/MICALL2/PRKAG1/CFTR/MARVELD2/CLDN7/CLDN14/JUN/MAP3K1/JAM3/CLDN18/WAS/CLDN20/LLGL1/EZR/RAP1A/SYNPO/CLDN19/TJP3/CGNL1/RHOA/YBX3/TJP2/TJP1/MPP4/HCLS1/CD1B/ARPC1B/CLDN11/CLDN1/PRKAG3/MYH11/CLDN9/MYL9/CGN
Alzheimer disease	0.32909	1.48242	0.000737552	0.00573279	tags=33%, list=25%, signal=25%	WNT2/WNT16/WNT2B/GRM5/WNT3/WNT8B/WNT7A/GRIN2B/GRIN1/CHRM3/CHRNA7/NOS1/PLCB1/MAPK9/CDK5R1/BACE1/TUBA1A/CHRM5/TUBB3/ATP2A3/PPP3CA/GRIN2A/KRAS/KIF5C/WNT7B/RTN3/TUBB2A/SLC39A6/TUBB/MCU/IRS2/PIK3R3/TUBB4B/ULK1/SLC25A5/SDHA/FZD3/MTOR/PPP3R1/MAPK10/APC2/MAPK3/UQCRC1/ATP2A2/INSR/NDUFS1/PSMD1/CALM1/KLC1/FZD1/GNAQ/PSMD2/PPP3CB/MAPT/TUBB2B/CACNA1C/SLC25A4/BRAF/APP/CTNNB1/PIK3R1/VDAC3/WNT3A/GAPDH/XBP1/KLC2/D…
Huntington disease	0.335337	1.47415	0.00173043	0.0113809	tags=30%, list=26%, signal=22%	STX1A/GRM5/GRIN2B/CREB3L3/GRIN1/PLCB1/CREB3L1/MAPK9/TUBA1A/TUBB3/KIF5C/AP2B1/CACNA1B/TUBB2A/SLC1A2/TUBB/GRIA1/TUBB4B/AP2A2/ULK1/SLC1A3/TAF4B/SLC25A5/SDHA/MTOR/MAPK10/CLTC/UQCRC1/PPARGC1A/NDUFS1/PSMD1/KLC1/GNAQ/PSMD2/DCTN4/HAP1/TUBB2B/SLC25A4/BDNF/CLTB/VDAC3/DNAH8/AP2M1/GRIA2/KLC2/DNAH12/ACTR1A/PIK3R4/PLCB4/ACTR10/CLTCL1/NDUFA10/ATG2A/AP2S1/RB1CC1/ATG13/AMBRA1/PSMD14/GRIA4/PIK3C3/PSMA5/UQCRB/UQCRF…
Pathways of neurodegeneration - multiple diseases	0.311069	1.43438	0.00197428	0.0120572	tags=31%, list=24%, signal=25%	WNT2/WNT16/WNT2B/STX1A/GRM5/WNT3/CAMK2A/WNT8B/WNT7A/GRM1/GRIN2B/RYR2/GRIN1/CHRM3/CHRNA7/NOS1/PLCB1/NEFM/PRKCB/NEFH/MAPK9/CDK5R1/CAMK2D/TUBA1A/CHRM5/TUBB3/ATP2A3/PPP3CA/GRIN2A/KRAS/KIF5C/CAMK2B/WNT7B/CACNA1B/UCHL1/TUBB2A/SMCR8/MFN2/TUBB/GRIA1/MCU/TUBB4B/ULK1/BCL2L1/SLC25A5/SDHA/FZD3/MTOR/PPP3R1/MAPK10/MAPK11/APC2/MAPK3/UQCRC1/ATP2A2/CAMK2G/NDUFS1/PSMD1/CALM1/KLC1/FZD1/GNAQ/PSMD2/PPP3CB/DCTN4/MAPT/…
Epstein-Barr virus infection	-0.33497	-1.43328	0.0101815	0.0440771	tags=30%, list=23%, signal=23%	CASP9/IRAK4/STAT2/E2F3/CDKN1B/HES1/FCER2/CCND1/SAP30/BCL2/LYN/RB1/IKBKE/CD3E/ENTPD1/CCND2/JAK3/CDK2/NFKB2/TNFAIP3/CASP8/PIK3CB/CD40/NFKB1/JUN/BTK/RBPJ/MYC/B2M/RBPJL/TAPBP/GADD45G/GADD45B/FAS/VIM/CD3D/NFKBIA/MAPK12/ENTPD8/RUNX3/IL6
Rap1 signaling pathway	0.328353	1.40396	0.00990379	0.0434243	tags=36%, list=22%, signal=28%	FGF20/DRD2/GRIN2B/CNR1/GRIN1/PLCB1/PRKCB/FGF6/ADCY1/ITGB3/FGF5/ADCY2/PARD6A/EFNA5/FGF16/GRIN2A/KRAS/MET/PDGFRA/HGF/P2RY1/ADCY8/IGF1/PDGFC/ADCY3/FGF8/FGF9/FGF22/RAPGEF4/LPAR3/PIK3R3/EFNA2/FGF1/FGFR3/TLN2/NGFR/RASSF5/RGS14/FLT4/PDGFRB/MAPK11/MAPK3/INSR/CALM1/GNAQ/BRAF/CTNNB1/PRKCZ/SIPA1L1/PIK3R1/GNAO1/HRAS/PARD6B/CALM2/PLCB4/ANGPT1/NGF/CRK/RAPGEF2/MAP2K2/VEGFA/CRKL/RALB
GO-BP
synaptic signaling	0.581468	2.77127	4.88e-50	3.96e-46	tags=50%, list=17%, signal=44%	HCRT/CHAT/CHRNG/DBH/SLC5A7/CHRNA2/ARC/CPLX1/OXT/HTR1A/SLC18A3/RGS8/SV2B/GABRG1/GABBR2/ADRA1A/SYT4/SV2C/TH/TACR2/DRD5/DRD1/SORCS3/PTPRN2/SLC17A6/GABRA6/KCND2/DNAJC5/MCTP1/CBLN2/MYLK2/RIMS4/NPFF/STX1A/HTR2A/NTSR1/GRM5/SLC12A5/SLC4A8/PCDH17/SYT2/GAD1/CAMK2A/NTNG1/DRD2/RIC3/GLRA3/SYN3/WNT7A/SYT1/LRFN2/FAM107A/LZTS1/GRM1/FGF14/GRIN2B/SLC4A10/CLSTN2/EPHA4/GABRR1/GRM2/CNR1/GRM8/GLRB/GAD2/APBA1/SYNGR1/PR…
neurotransmitter secretion	0.64597	2.64368	1.63e-17	4.57e-15	tags=51%, list=10%, signal=46%	HCRT/CHAT/SLC5A7/CPLX1/SLC18A3/ADRA1A/SYT4/TACR2/PTPRN2/DNAJC5/MCTP1/RIMS4/STX1A/HTR2A/SLC4A8/SYT2/GAD1/CAMK2A/DRD2/SYN3/WNT7A/SYT1/CNR1/GAD2/APBA1/STXBP1/RIMS2/SYP/SNPH/ERC2/CADPS/NAPB/PRKCB/GRM4/ADCY1/SYT9/SYT7/BRSK1/OTOF/NLGN1/PPFIA4/NCS1/SNAP47/RIMS1/UNC13B/BACE1/RAB3A/STXBP5/CPLX2/SNCG/P2RY1/RIMS3/UNC13A/SLC32A1/UNC13C/TSPOAP1/ADRA2A/CSPG5/CADPS2/HSPA8/SLC18A2/SNAP25/HTR1B/TRIM9/PPFIA2/DOC2B…
neurotransmitter transport	0.61197	2.61453	1.28e-19	5.46e-17	tags=48%, list=12%, signal=43%	HCRT/CHAT/SLC5A7/CPLX1/SLC18A3/SLC6A17/SV2B/ADRA1A/SYT4/SV2C/TH/TACR2/DRD1/PTPRN2/SLC17A6/DNAJC5/MCTP1/RIMS4/STX1A/HTR2A/SLC4A8/SYT2/GAD1/CAMK2A/DRD2/SYN3/WNT7A/SYT1/CNR1/GAD2/APBA1/STXBP1/RIMS2/SYP/SNPH/NOS1/ERC2/CADPS/SLC6A11/GABRQ/NAPB/PRKCB/GRM4/ADCY1/SYT9/ITGB3/SYT7/BRSK1/SLC6A15/OTOF/NLGN1/PPFIA4/NCS1/SNAP47/RIMS1/UNC13B/BACE1/RAB3A/STXBP5/CPLX2/SNCG/P2RY1/RIMS3/UNC13A/SLC32A1/RAB3B/UNC13C/…
amine transport	0.655399	2.44038	1.22e-11	1.21e-09	tags=49%, list=10%, signal=45%	SYT13/OXT/FGF20/SYT4/TH/TACR2/DRD1/AVPR1A/STX1A/HTR2A/NTSR1/SYT2/DRD2/SYT1/ADRA2C/CNR1/CRH/STXBP1/TRH/GHSR/SYT9/SYT7/KCNA2/CCK/CARTPT/SLC22A16/RGS4/RAB3A/SYT17/SNCG/P2RY1/RAB3B/CHRNB2/ADRA2A/NPY2R/SLC18A2/DRD3/AVP/HTR1B
response to acetylcholine	0.739519	2.43851	1.66e-06	5.36e-05	tags=64%, list=15%, signal=54%	RGS8/CHRM3/ACHE/HRH4/CHRNA7/PLCB1/CHRM2/LYPD1/ATP2B4/CDK5R1/CHRM5/OPRM1/CHRNB2/HRH3/GNA11/GNAQ
glutamate secretion	0.643232	2.42169	1.49e-05	0.000372039	tags=65%, list=12%, signal=57%	CPLX1/AVPR1A/STX1A/NTSR1/SYT1/GRM2/APBA1/STXBP1/TRH/PPFIA4/CCK/RIMS1/NTRK2/UNC13B/RAB3A/SLC1A1/GLS2/TSPOAP1/AVP/SNAP25/SLC1A2/PPFIA2/HRH3/SLC1A3
neuron development	0.417624	2.35898	1.29e-23	1.31e-20	tags=38%, list=21%, signal=33%	TBR1/LHX8/ARC/SPRY3/FOXG1/LHX6/LHX9/GBX1/SYT4/SEMA3A/TH/DRD1/TRPC5/ONECUT2/SLC12A5/WNT3/GFRA1/SHOX2/SYT2/CAMK2A/SEMA5A/NTNG1/DRD2/CCKAR/LRTM2/WNT7A/SYT1/PLPPR4/KLHL1/LZTS1/MAP2/TMEM132E/SLC4A10/EPHA4/GPRIN1/SLITRK1/LHX1/CNR1/ACTBL2/SPOCK1/STMN3/BARHL2/SLITRK6/OPCML/NYAP2/STMN2/ATP8A2/NCAM2/SEZ6/SEMA3E/TENM1/NRP2/STXBP1/ATCAY/GFRA3/RIMS2/RGMA/GFRA4/CHRNA7/TENM4/MYO16/EPHA5/PCDH12/CNTN6/UNC5C/TMEFF…
cellular response to biotic stimulus	-0.540307	-2.29403	1.19e-10	9.38e-09	tags=42%, list=17%, signal=35%	NR1H3/SGMS1/AKAP8/CAPN2/IRAK2/PPARD/IRF8/PAF1/LYN/CCR5/RIPK2/TNFRSF1B/LBP/TNFAIP3/ASS1/IL18/PTAFR/CD40/NFKB1/SLX4/PTPN22/BTK/TGFB1/NOS2/BCL10/IL12B/TBXA2R/CCL5/CASP1/HCK/RHOA/HMGB2/TREM2/TLR4/CD6/CEBPB/ATG10/IL1B/NLRP3/CD180/LY96/CX3CR1/TNIP2/VIM/CD55/NFKBIA/CD36/TNFSF4/CARD8/SHPK/CTSG/IL6/LY86/CD86/NUGGC/GFI1/NR1H4/MIR146A/KMO
synapse organization	0.503646	2.29067	1.09e-17	3.4e-15	tags=48%, list=20%, signal=40%	ARC/OXT/DRD1/CBLN2/GRM5/PCDH17/NTNG1/DRD2/LRTM2/WNT7A/LRFN2/C1QL3/GRIN2B/CLSTN2/EPHA4/DNER/SLITRK1/GLRB/ACTBL2/SLITRK6/SEZ6/ACHE/SEMA3E/NRP2/GHSR/ADGRL3/AMIGO2/CHRNA7/ERC2/GABRA1/LRFN5/ROBO2/SLC8A2/NRCAM/NTNG2/MAP1B/NEFH/HOMER1/ADD2/DGKB/PTPRT/LRRN3/LRRTM2/SHANK2/CNKSR2/TMEM108/NLGN1/GABRB2/PPFIA4/ITPKA/INA/ZNF804A/CLSTN3/ARHGAP22/CDH9/CDK5R1/LRRTM1/SRCIN1/NTRK2/UNC13B/TUBA1A/GRID2/PLXNB2/CDH8/EP…
humoral immune response	-0.561736	-2.27662	3.15e-09	1.84e-07	tags=51%, list=18%, signal=42%	CPN2/BCL2/TRAF3IP2/IL7/GATA3/RNASE6/ST6GAL1/MASP2/CFH/RARRES2/CRP/VSIG4/CD83/GNLY/GPR183/RBPJ/TFEB/TF/C1QA/PTPN6/PROS1/PTPRC/C8B/S100A12/KRT6A/PGC/C1R/CPN1/TREM2/SH2D1A/RPL30/IL1B/LEAP2/LYZ/RPS19/CFD/ALOX5/REG1A/CD55/DMBT1/SPINK5/CCR7/ZP4/C1S/CTSG/FGA/IL6/JCHAIN/C5/POU2AF1/C7/C6/GATA6
adult behavior	0.584013	2.23784	2.95e-09	1.73e-07	tags=50%, list=18%, signal=41%	DBH/GBX1/OPRD1/DRD1/HTR2A/NTSR1/PCDH17/DRD2/CEND1/KLHL1/EPHA4/SLITRK1/GLRB/SLITRK6/SEZ6/GHSR/CLCN3/NRXN3/HOMER1/SHANK2/BRS3/CNTNAP2/ALK/CARTPT/OPRM1/SNCG/HOMER2/CHRNB2/DRD3/TPGS1/GABRG2/GDNF/OXR1/FOXA2/SHANK3/NR4A2/NRXN1/APP/FXN/INPP5F/ADAM22/ABAT/BTBD9/PAFAH1B1/SDK1/FGF12
receptor localization to synapse	0.672721	2.23335	4.86e-07	1.77e-05	tags=60%, list=17%, signal=50%	CPLX1/CACNG5/GHSR/CACNG4/NLGN1/KIF5C/CACNG2/GRIP2/ANKS1B/CACNG3/SNAP25/SYNJ2BP/ARHGAP44/DBN1/LRRC7/CLSTN1/NETO1/DLG3/STX3/NSG1/NPTN/GRIP1/ADAM22/PRKCZ
neurotransmitter receptor transport	0.694655	2.23307	6.22e-07	2.21e-05	tags=60%, list=16%, signal=50%	ARC/CPLX1/DNM1/CACNG5/ITGB3/CACNG4/KIF5C/AP2B1/SLC1A1/CACNG2/GRIP2/CACNG3/DRD3/SNAP25/ARHGAP44/GSG1L/CLSTN1/HPCA/STX3/NSG1/GRIP1
synapse assembly	0.541522	2.21622	1.6e-09	1.01e-07	tags=58%, list=18%, signal=48%	OXT/DRD1/CBLN2/PCDH17/DRD2/LRTM2/WNT7A/CLSTN2/DNER/SLITRK1/SLITRK6/ACHE/GHSR/ADGRL3/AMIGO2/GABRA1/LRFN5/ROBO2/NRCAM/NTNG2/MAP1B/ADD2/LRRN3/LRRTM2/SHANK2/NLGN1/GABRB2/CLSTN3/CDH9/LRRTM1/NTRK2/GRID2/PLXNB2/EPHA7/ADGRB1/GAP43/FLRT2/PTPRD/EFNB2/EPHB2/NECTIN1/DSCAM/GABRB3/CHRNB2/CNTN5/GABRG2/FARP1/PCLO/GABRA2/GPM6A/LRRN1/ERBB4/LHFPL4/SLITRK4/ASIC2/CLSTN1/LRFN1/IL1RAP/SYNDIG1/SHANK3/NLGN4Y/SLIT1/FZD1/N…
cellular response to acetylcholine	0.739519	2.20851	1.66e-06	5.36e-05	tags=64%, list=15%, signal=54%	RGS8/CHRM3/ACHE/HRH4/CHRNA7/PLCB1/CHRM2/LYPD1/ATP2B4/CDK5R1/CHRM5/OPRM1/CHRNB2/HRH3/GNA11/GNAQ
chemical synaptic transmission, postsynaptic	0.584158	2.20382	1.2e-08	6.19e-07	tags=50%, list=18%, signal=41%	HCRT/CHRNG/CHRNA2/NPFF/STX1A/NTSR1/DRD2/GLRA3/WNT7A/GRIN2B/GLRB/GRIN1/SEZ6/RIMS2/CHRNA7/SLC8A2/SHANK2/TMEM108/NLGN1/RIMS1/UNC13B/GRID2/OPRM1/RGS4/PPP3CA/GRIN2A/CHRNB2/PTK2B/NPY2R/GLRA2/CHRNB3/NETO1/SHANK3/SLC8A3/P2RX3/NRXN1/APP/PPP1R9A/PRKCZ/RELN/ADRB2/CUX2/P2RX5
transmission of nerve impulse	0.630978	2.20239	1.46e-06	4.87e-05	tags=47%, list=10%, signal=42%	HCRT/DRD5/DRD1/AVPR1A/KCND2/CACNG5/GHSR/SCN3A/SCN5A/CNTNAP1/CACNG4/KCNA2/CNTNAP2/SCN1A/MTNR1B/NTRK2/CHRM5/CARTPT/CACNG2/SCN8A/CACNG3/AVP/TNR/SCN2A
behavior	0.468541	2.1854	1.4e-18	4.74e-16	tags=41%, list=20%, signal=34%	HCRT/TBR1/LHX8/DBH/ARC/OXT/HTR1A/GBX1/OPRD1/TH/TACR2/DRD5/DRD1/SORCS3/CALCA/AVPR1A/KCND2/CNTFR/NMS/HTR2A/NTSR1/GRM5/SLC12A5/PCDH17/GAD1/DRD2/CEND1/KLHL1/GRM1/IAPP/GRIN2B/SLC4A10/EPHA4/SLITRK1/CNR1/GLRB/APBA1/PRKCE/CRH/SLITRK6/OPN4/PENK/GRIN1/ATP8A2/SEZ6/SGIP1/TRH/GHSR/PAK5/CHRNA7/MTNR1A/PLCB1/CLCN3/KCNK10/GFRAL/SLC8A2/ADCY1/NRXN3/HOMER1/BRSK1/NMUR2/SHANK2/BRS3/HTR2C/CNTNAP2/ATP8A1/NLGN1/ALK/RASGR…
cell projection morphogenesis	0.458037	2.18241	3.68e-21	2.49e-18	tags=42%, list=21%, signal=35%	TBR1/ARC/SPRY3/FOXG1/LHX9/GBX1/SYT4/SEMA3A/TRPC5/WNT3/GFRA1/SHOX2/SYT2/SEMA5A/NTNG1/DRD2/CCKAR/LRTM2/WNT7A/SYT1/PLPPR4/LZTS1/MAP2/EPHA4/SLITRK1/LHX1/ACTBL2/BARHL2/SLITRK6/NYAP2/ATP8A2/SEMA3E/NRP2/STXBP1/GFRA3/RIMS2/GFRA4/CHRNA7/MYO16/EPHA5/CNTN6/UNC5C/TMEFF1/ROBO2/SPTAN1/PTPRO/BCL11B/DPYSL2/ADCY1/CNTNAP1/NRCAM/NTNG2/NRXN3/MAP1B/NEFH/BRSK1/SLC23A2/RAP2A/SHANK2/SPTBN5/TMEM108/CNTNAP2/B4GALT5/NLGN1/…
regulation of leukocyte differentiation	-0.488075	-2.16597	9.65e-11	7.68e-09	tags=38%, list=18%, signal=31%	ERBB2/IL7/GATA3/PIAS3/LYN/RB1/NCKAP1L/ZFP36L1/AP3B1/RIPK2/FBXO7/IL7R/IL34/JAK3/GLI2/METTL3/CASP8/IL18/CBFB/JUN/TLR3/PRKDC/MIR145/ATP6AP1/BTK/CD83/CLDN18/TNFRSF18/TGFB1/MYC/CCR2/NFKBIZ/PTPN6/CD74/FGL2/IL12B/PTPRC/INPP5D/BGLAP/DUSP10/MAFB/CARD11/POU4F2/SASH3/TREM2/PRDM1/TLR4/CEBPB/SLAMF8/NLRP3/CSF1/HCLS1/CCL19/FES/IL1RL2/BMP4/ANXA1/ZAP70/ADA/SPINK5/TNFSF4/IL12RB1/NFAM1/ADIPOQ/RUNX3/IRF4/TESPA1/IL15…
fear response	0.682735	2.15187	6.46e-06	0.000179507	tags=38%, list=11%, signal=34%	DBH/HTR1A/CRH/PENK/HTR2C/CCK/BRINP1/NEUROD2/SLC1A1/ADRA2A/NPY2R/ADCYAP1
positive regulation of leukocyte mediated cytotoxicity	-0.729506	-2.12749	2.4e-05	0.000552336	tags=55%, list=11%, signal=48%	LAMP1/NOS2/B2M/IL12B/PTPRC/SH2D1A/XCL1/CD1B/IL12RB1/F2RL1/IL18RAP/LAG3
regulation of system process	0.456011	2.12482	6.23e-17	1.58e-14	tags=41%, list=20%, signal=34%	HCRT/TNNT2/KCNE5/CAV3/DBH/ABCG8/NPVF/OXT/HTR1A/KCNJ3/ADRA1A/SEMA3A/OPRD1/TH/TACR2/CALCA/AVPR1A/KCND2/KCNJ4/SLC8A1/MYLK2/NPFF/STX1A/HTR2A/NTSR1/SSTR2/CRHR1/ADRA1D/HCN4/DRD2/WNT7A/ATP2B2/GRM1/ADRA2C/APOA4/GALR1/RYR2/CALCRL/CRH/GRIN1/CHRM3/DLGAP2/SCN2B/CACNG5/AKAP6/KCND3/GHSR/RIMS2/CHRNA7/TENM4/CORIN/NPPC/MSTN/NOS1/KCNH6/NPR1/PTPRO/SCN5A/SLC8A2/AGT/CHRM2/HOMER1/CASQ2/CACNG4/NMUR2/SHANK2/KCNIP1/DLGAP…
response to corticosterone	0.819482	2.12325	1.41e-05	0.000358761	tags=64%, list=8%, signal=59%	UCN3/TH/AVPR1A/MAOB/CRH/HSD3B1/AANAT/TRH/ATP2B1
regulation of postsynaptic membrane neurotransmitter receptor levels	0.618843	2.11971	8.2e-06	0.000223011	tags=51%, list=17%, signal=43%	ARC/CPLX1/DNM1/CACNG5/GHSR/ITGB3/CACNG4/AP2B1/CACNG2/GRIP2/FRRS1L/CACNG3/DRD3/SNAP25/ARHGAP44/GSG1L/CLSTN1/HPCA/STX3/NSG1/GRIP1/ADAM22/PRKCZ
cellular response to dopamine	0.597203	2.11607	3.64e-06	0.000106735	tags=50%, list=18%, signal=41%	HTR1A/RGS8/DRD5/DRD1/HTR2A/DRD2/HTR5A/CHRM3/HRH4/HCN3/CHRM2/HTR2C/ALK/CHRM5/RGS4/HTR4/DRD3/HTR1B/PALM/HRH3/GNAL/HTR1F/HRH2/GNA11/MAPK3/NSG1/GNAO1/GNB5
positive regulation of cell killing	-0.705147	-2.10831	9.79e-06	0.000260626	tags=48%, list=11%, signal=43%	LAMP1/NOS2/B2M/IL12B/PTPRC/SH2D1A/XCL1/CD1B/IL12RB1/F2RL1/IL18RAP/LAG3
neurotransmitter biosynthetic process	0.807122	2.09122	3.26e-05	0.000710642	tags=57%, list=4%, signal=55%	CHAT/DBH/SLC5A7/TH/GAD1/GAD2/ACHE/NOS1
startle response	0.774124	2.08375	2.71e-05	0.000613913	tags=62%, list=12%, signal=55%	DRD1/DRD2/GLRB/SLITRK6/PENK/BACE1/GRID2/GRIN2A/DRD3/CTNNA2
external encapsulating structure organization	-0.44991	-2.0832	4.69e-13	6.14e-11	tags=39%, list=17%, signal=33%	VCAN/PLG/CRTAP/SMOC2/RB1/ITGB4/SCX/PHLDB1/TNFRSF1B/PECAM1/BMP2/KIF9/SERPINF2/ETS1/MPV17/NFKB2/ANTXR1/ADAMTSL5/RECK/MMP11/LAMB3/HSPG2/AEBP1/FGF2/TGFBI/PTX3/COL18A1/HTRA1/CTSK/VWF/JAM3/COL5A2/COL6A3/FBLN1/TGFB1/LCP1/COL2A1/MYO1E/TMEM38B/TNFRSF1A/NID1/SPINT1/COMP/RAMP2/COL4A1/LAMA3/FOXF1/BGN/NID2/NDNF/VCAM1/FMOD/MFAP5/ADAMTS12/COL27A1/CSGALNACT1/COL5A1/COL15A1/CTSS/COL8A1/DDR2/LOX/ECM2/FBLN5/ITGB2/K…
regulation of transporter activity	0.481297	2.08201	1.28e-09	8.18e-08	tags=43%, list=20%, signal=35%	KCNE5/CAV3/ARC/KCNS2/NTSR1/SYNGR3/GRM5/CRHR1/DRD2/FGF14/STAC/GRIN2B/RYR2/PRKCE/CRH/GRIN1/KCNC2/CHRM3/SCN2B/CACNG5/AKAP6/NOS1/KCNG1/HOMER1/CASQ2/CACNG4/SHANK2/NLGN1/KCNAB1/RASGRF1/CAMK2D/MTNR1B/OPRM1/GRIN2A/JPH3/KCNJ11/NETO2/SCN3B/EPHB2/CACNG2/ADRA2A/CACNG3/PTK2B/WNK2/DRD3/PON1/CNIH3/GRIA1/KCNIP2/SCN4B/YWHAH/CBARP/GSG1L/LRRC7/ATP1B1/NETO1/RRAD/TRPC6/HPCA/CACNB4/SHANK3/PPARGC1A/GAL/DLG3/CALM1/HSPA2…
response to monoamine	0.561655	2.08127	3.25e-06	9.77e-05	tags=50%, list=18%, signal=41%	HTR1A/RGS8/DRD5/DRD1/HTR2A/DRD2/RYR2/HTR5A/PENK/CHRM3/HRH4/HCN3/CHRM2/HTR2C/ALK/ATP2B4/CHRM5/RGS4/NR4A3/HTR4/DRD3/HTR1B/PKLR/PALM/HRH3/GNAL/HTR1F/SRD5A1/HRH2/GNA11/MAPK3/PPARGC1A/NSG1/APP/GNAO1/GNB5
response to catecholamine	0.561655	2.08127	3.25e-06	9.77e-05	tags=50%, list=18%, signal=41%	HTR1A/RGS8/DRD5/DRD1/HTR2A/DRD2/RYR2/HTR5A/PENK/CHRM3/HRH4/HCN3/CHRM2/HTR2C/ALK/ATP2B4/CHRM5/RGS4/NR4A3/HTR4/DRD3/HTR1B/PKLR/PALM/HRH3/GNAL/HTR1F/SRD5A1/HRH2/GNA11/MAPK3/PPARGC1A/NSG1/APP/GNAO1/GNB5
neurotransmitter receptor internalization	0.74675	2.07947	7.06e-05	0.0013588	tags=63%, list=13%, signal=55%	ARC/DNM1/CACNG5/ITGB3/CACNG4/AP2B1/CACNG2/CACNG3/DRD3/SNAP25/GSG1L/HPCA
sulfate transmembrane transport	-0.780472	-2.07876	2.39e-05	0.000550407	tags=60%, list=12%, signal=53%	SLC26A8/SLC26A4/SLC25A10/SLC26A5/SLC26A1/SLC26A7/SLC26A6/SLC13A1/SLC13A4
regulation of immune response	-0.423457	-2.07686	1.55e-17	4.57e-15	tags=31%, list=17%, signal=27%	MOG/WIPF1/LSM14A/NCKAP1L/IKBKE/SPPL2A/PARP14/APPL2/RIPK2/SPPL3/CD3E/TNFRSF1B/IL7R/CFH/MIR34A/CD38/LBP/SHC1/JAK3/TNFAIP3/RPS3/METTL3/IL18/DHX58/PIK3CB/CGAS/BLK/CBFB/PTAFR/CD40/NFKB1/JUN/GRN/PRKDC/MAP3K1/PTPN22/CRP/BTK/VSIG4/IL1R1/IFI35/LCK/TGFB1/LAMP1/COL2A1/SLC15A4/YES1/BCL10/WAS/LAPTM5/CCR2/PPARG/B2M/C1QA/CD48/NFKBIZ/RNASEL/GPX1/PTPN6/CD74/NLRC5/FGL2/GRAP2/PROS1/KIT/IL12B/FOXF1/IL13RA2/PTPRC/EZR…
neuron migration	0.510762	2.07088	1.74e-07	7.09e-06	tags=41%, list=17%, signal=34%	FOXG1/LHX6/SEMA3A/DRD1/CAMK2A/NTNG1/DRD2/CCKAR/DNER/LHX1/SPOCK1/BARHL2/NRP2/GFRA3/ADGRL3/SCRT2/NRCAM/NTNG2/MAP1B/CCK/CDK5R1/ASTN2/NTRK2/ASTN1/PLXNB2/CELSR1/BARHL1/ARX/CAMK2B/FLRT2/POMGNT2/GNRH1/KIAA0319/TUBB2A/CELSR2/GPM6A/ERBB4/DCLK1/ACAP3/AUTS2/CTNNA2/FZD3/NR4A2/GAS6/TUBB2B/SH3RF1/DAB2IP/ITGA3/NRP1/RELN
developmental cell growth	0.485659	2.07002	8.52e-09	4.55e-07	tags=48%, list=23%, signal=37%	CAV3/ADRA1A/SYT4/SEMA3A/TRPC5/WNT3/SYT2/SEMA5A/SYT1/MAP2/BARHL2/SEMA3E/AKAP6/NRP2/RIMS2/DPYSL2/NRCAM/MAP1B/SLC23A2/TMEM108/CDK5R1/PLXNA1/RIMS1/BMPR2/SEMA3C/EPHA7/RGS4/WASF1/RNF157/SYT17/SPP1/KIAA0319/UNC13A/ISLR2/IGF1/DSCAM/BCL11A/RTN4R/LPAR3/SLIT3/TNR/SH3GL2/CDH4/SLC9A6/OLFM1/DRAXIN/SEMA5B/DCLK1/DBN1/PAK1/ULK1/AUTS2/HSP90AA1/MTOR/SEMA4G/SLIT1/PPP3CB/SEMA6D/MAPT/APP/NRP1/CTNNB1/BDNF/PRKCZ/RND2/TT…
sulfate transport	-0.769432	-2.06693	4.59e-05	0.00094542	tags=56%, list=12%, signal=50%	SLC26A8/SLC26A4/SLC25A10/SLC26A5/SLC26A1/SLC26A7/SLC26A6/SLC13A1/SLC13A4
cell killing	-0.556545	-2.06392	6.04e-06	0.000168964	tags=52%, list=16%, signal=44%	CRTAM/DNASE1L3/FCER2/ROMO1/IL7R/CFH/CASP8/IL18/CTSC/GNLY/LAMP1/NOS2/EMP2/B2M/PTPN6/IL12B/P2RX7/PTPRC/S100A12/KRT6A/RIPK3/SH2D1A/RPL30/XCL1/LYZ/CD1B/RPS19/CD55/IL12RB1/CTSG/F2RL1/IL18RAP/LAG3
response to biotic stimulus	-0.404928	-2.06303	1.1e-23	1.28e-20	tags=31%, list=18%, signal=27%	PTK2/PPARD/PTGES/GATA3/ALPL/RNASE6/MASP2/CALCOCO2/IRF8/CYBB/PAF1/LYN/CIITA/CCR5/WIPF1/MLKL/PLA2G10/LSM14A/UNC93B1/IKBKE/PARP14/IFI6/APPL2/RIPK2/HSPB1/TNFRSF1B/IL7R/CFH/BMP2/IL34/LBP/MX1/SHC1/TRIM35/JAK3/REL/NFKB2/GPATCH3/TNFAIP3/HPGD/GSDMA/METTL3/ASS1/CASP8/IL18/MOV10/DHX58/CGAS/CLEC5A/BLK/RBMS3/PTX3/VAMP3/PTAFR/IL10RB/CD40/NFKB1/RARRES2/JUN/GRN/SLX4/TLR3/PRKDC/TSPAN32/HTRA1/PTPN22/STAB1/CUBN/CRP…
positive regulation of T cell activation	-0.485582	-2.05768	8.1e-08	3.59e-06	tags=42%, list=18%, signal=35%	IL7/GATA3/LYN/NCKAP1L/AP3B1/RIPK2/CD3E/IL7R/JAK3/RPS3/GLI2/IL18/CBFB/PTPN22/DOCK8/CD83/LCK/RASAL3/YES1/BCL10/CCR2/NFKBIZ/PTPN6/CD74/GRAP2/IL12B/PTPRC/VCAM1/CCL5/DUSP10/CARD11/SASH3/CD6/CD40LG/IL1B/XCL1/NLRP3/ICOSLG/CCL19/IL1RL2/TNFSF13B/ANXA1/MAP3K8/CD55/ZAP70/ADA/TNFSF4/CCR7/IL12RB1/ICOS/ZP4/CD5/RUNX3/IL6/IGF2/TESPA1/IL15/CD86/CTLA4
cornification	-0.627035	-2.05569	2.29e-05	0.0005332	tags=49%, list=9%, signal=45%	KRT6A/KRT40/DSG4/EVPL/PPL/PKP2/DSG2/PKP4/KRT10/SPINK5/KRT9/KRT18/KRT24/KRT7/DSP/KRT13/KRT8/DSC1
neuron projection organization	0.553033	2.05141	3.04e-06	9.29e-05	tags=45%, list=18%, signal=37%	ARC/WNT7A/GRIN2B/EPHA4/CHRNA7/HOMER1/SHANK2/NLGN1/ITPKA/ZNF804A/CDK5R1/SRCIN1/CAMK2B/OPA1/EPHB2/TANC2/ABI2/PPFIA2/LRP8/ARHGAP44/DBN1/ABCD2/DNM1L/SHANK3/NGEF/INSR/APP/ITGA3/PPP1R9A/PICK1/RELN/SIPA1L1/CUX2/PAK3
response to other organism	-0.402995	-2.04896	2.92e-22	2.63e-19	tags=31%, list=18%, signal=27%	PTK2/PPARD/PTGES/GATA3/ALPL/RNASE6/MASP2/CALCOCO2/IRF8/CYBB/PAF1/LYN/CIITA/CCR5/WIPF1/MLKL/PLA2G10/LSM14A/UNC93B1/IKBKE/PARP14/IFI6/APPL2/RIPK2/HSPB1/TNFRSF1B/IL7R/CFH/BMP2/IL34/LBP/MX1/SHC1/TRIM35/JAK3/REL/NFKB2/GPATCH3/TNFAIP3/HPGD/GSDMA/METTL3/ASS1/CASP8/IL18/MOV10/DHX58/CGAS/CLEC5A/BLK/PTX3/VAMP3/PTAFR/IL10RB/CD40/NFKB1/RARRES2/JUN/GRN/TLR3/PRKDC/TSPAN32/HTRA1/PTPN22/STAB1/CUBN/CRP/BTK/VSIG4/…
negative chemotaxis	0.615834	2.03681	8.47e-05	0.00158729	tags=63%, list=22%, signal=49%	SEMA3A/SEMA5A/LRTM2/SEMA3E/NRP2/UNC5C/ROBO2/ITGB3/SEMA3C/EPHA7/FLRT2/ROBO1/SLIT3/SEMA5B/SEMA4G/SLIT1/SEMA6D/NRG1/FLRT3/SLIT2/NTN1/SEMA4B/SEMA6B/WNT5A
T cell mediated immunity	-0.569043	-2.01317	5.26e-05	0.00105658	tags=49%, list=18%, signal=40%	FUT7/GATA3/TNFRSF1B/IL7R/IL18/CTSC/IL1R1/WAS/EMP2/CCR2/B2M/IL12B/PTPRC/RIPK3/SASH3/IL1B/XCL1/NLRP3/CD1B/MYO1G/CD55/TNFSF4/IL18R1/IL12RB1/IL6
regulation of leukocyte migration	-0.471796	-2.00352	3.05e-07	1.15e-05	tags=45%, list=19%, signal=37%	WNK1/PLVAP/SWAP70/FUT7/PTK2/PGF/LYN/NCKAP1L/ANO6/STK10/IL34/LBP/VEGFC/NBL1/XG/CCL28/MOSPD2/PTAFR/RARRES2/DOCK8/P2RX4/IL1R1/JAM3/TNFRSF18/MTUS1/CCR2/CD74/CCL20/IL6R/HMOX1/CCL5/CSF1R/RIPK3/RAC2/RHOA/EDN2/RIN3/APOD/CD99/CXCL12/TREM2/DUSP1/SLAMF8/XCL1/CSF1/BDKRB1/CCL19/CX3CR1/ANXA1/ADA/PRSS56/CCR7/CCL4/LGALS3/PADI2/IL6/F7/C5/CCL1/CCN3/VEGFD/F2RL1/SELE/MIR146A
regulation of ion transmembrane transport	0.431317	2.00294	9.8e-13	1.15e-10	tags=40%, list=20%, signal=33%	KCNE5/CAV3/ARC/KCNJ3/KCNH1/DRD1/KCNA3/KCND2/KCNS2/KCNJ4/SLC8A1/NTSR1/GRM5/CRHR1/HCN4/DRD2/KCNF1/DPP6/FGF14/STAC/HCN2/GRIN2B/KCNG3/RYR2/PRKCE/CRH/NPSR1/GRIN1/KCNC2/UBASH3B/CHRM3/SCN2B/CACNG5/AKAP6/KCND3/KCNH5/SCN3A/NOS1/KCNH6/PRKCB/SCN5A/KCNG1/KCNK10/KCNA4/KCNC4/KCNAB2/HCN3/HOMER1/CASQ2/HCN1/GPC3/CACNG4/KCNA2/SHANK2/KCNIP1/KCNQ3/NLGN1/SCN1A/KCNAB1/RASGRF1/ATP2B4/KCNJ6/KCNH8/CAMK2D/MTNR1B/KCNG4/KCN…
synaptic vesicle maturation	0.81019	2.00129	0.000173303	0.00292525	tags=73%, list=8%, signal=67%	STXBP1/SYP/CLCN3/UNC13B/RAB3A/UNC13A/UNC13C/ZDHHC2
leukocyte cell-cell adhesion	-0.444835	-1.99933	1.01e-09	6.6e-08	tags=44%, list=22%, signal=35%	SDC4/JAM2/TBX21/RUNX1/PIK3R6/PDCD1/SKAP1/RHOH/CRTAM/HES1/SELENOK/MADCAM1/SEMA4D/PTPN2/PAWR/ITGB1/WNK1/FUT7/ERBB2/IL7/GATA3/LYN/NCKAP1L/AP3B1/RIPK2/STK10/CD3E/IL7R/PECAM1/ETS1/JAK3/RPS3/GLI2/ASS1/IL18/CCL28/CERCAM/CBFB/PTAFR/PTPN22/DOCK8/VSIG4/CD83/LCK/RASAL3/YES1/BCL10/LAPTM5/CCR2/UMOD/NFKBIZ/PTPN6/CD74/FGL2/GRAP2/IL12B/PTPRC/EZR/VCAM1/CCL5/RAC2/RHOA/DUSP10/CARD11/SASH3/CXCL12/ITGB2/CD6/CEBPB/CD4…
response to follicle-stimulating hormone	0.785576	1.99692	0.000236688	0.00379777	tags=54%, list=14%, signal=46%	PAPPA/FSHR/GHSR/HMGCS1/ASNS/SRD5A1/PPARGC1A
peptidyl-arginine modification	-0.747981	-1.99223	0.000129561	0.00228675	tags=33%, list=5%, signal=32%	PADI3/ART1/PADI1/PADI2/NR1H4
regulation of leukocyte cell-cell adhesion	-0.446515	-1.9917	1.27e-08	6.46e-07	tags=43%, list=22%, signal=34%	TBX21/RUNX1/PIK3R6/PDCD1/SKAP1/RHOH/CRTAM/HES1/SELENOK/PTPN2/PAWR/WNK1/FUT7/ERBB2/IL7/GATA3/LYN/NCKAP1L/AP3B1/RIPK2/CD3E/IL7R/ETS1/JAK3/RPS3/GLI2/ASS1/IL18/CCL28/CBFB/PTAFR/PTPN22/DOCK8/VSIG4/CD83/LCK/RASAL3/YES1/BCL10/LAPTM5/CCR2/NFKBIZ/PTPN6/CD74/FGL2/GRAP2/IL12B/PTPRC/VCAM1/CCL5/RHOA/DUSP10/CARD11/SASH3/CXCL12/ITGB2/CD6/CEBPB/CD40LG/IL1B/XCL1/NLRP3/ICOSLG/CCL19/IL1RL2/TNFSF13B/BMP4/ALOX5/ANXA1…
regulation of excretion	0.713164	1.98594	0.000293882	0.00445155	tags=58%, list=15%, signal=49%	OXT/AVPR1A/DRD2/CORIN/NPR1/AGT/DRD3/AVP/STC1/TAC1/AGTR1
sensory perception of pain	0.534187	1.9834	1.46e-05	0.000366856	tags=47%, list=15%, signal=40%	OXT/OPRD1/CALCA/KCND2/NPFF/HTR2A/NTSR1/GRM1/ADRA2C/IAPP/CNR1/PENK/KCNA2/NMUR2/SCN1A/TRPA1/ANO1/CCK/BACE1/OPRM1/GRIN2A/P2RY1/OPRL1/SCN3B/PHF24/OPRK1/CHRNB2/NPY2R/ADCYAP1/IL10/MTOR/MAPK3/TAC1/P2RX3
retinoid metabolic process	-0.515655	-1.98264	1.65e-05	0.000401566	tags=52%, list=22%, signal=41%	SDC2/SDC4/SCPEP1/RDH11/UGT1A1/ADH1C/NAPEPLD/CYP27C1/RLBP1/SDR16C5/CYP2C18/PPARD/RBP3/APOC3/RBP4/HSPG2/PNPLA4/RARRES2/GPC4/CYP2W1/PNPLA2/BCO1/ABCA4/RDH16/DHRS13/CLPS/SDC1/STRA6/CYP1B1/CYP4V2/ALDH1A3/ADH6/RHO/LPL/AKR1B10/CRABP2/GPIHBP1/CYP3A4/TTR
regulation of leukocyte activation	-0.420808	-1.98201	1.25e-11	1.22e-09	tags=34%, list=16%, signal=29%	PLA2G10/ADGRF5/NCKAP1L/ZFP36L1/AP3B1/RIPK2/DCAF15/FBXO7/CD3E/TNFRSF1B/IL7R/CD38/LBP/JAK3/TNFAIP3/RPS3/GLI2/METTL3/IL18/CTSC/CGAS/BLK/CBFB/PTAFR/CD40/GRN/PRKDC/MIR145/TSPAN32/PTPN22/DOCK8/BTK/VSIG4/CD83/LCK/GPR183/TNFRSF18/TGFB1/RASAL3/LAMP1/SLC15A4/YES1/BANK1/BCL10/LAPTM5/CCR2/NFKBIZ/PTPN6/CD74/FGL2/GRAP2/IL12B/FOXF1/IL13RA2/PTPRC/VCAM1/HMOX1/CCL5/INPP5D/PARP3/MPL/RIPK3/RAC2/DUSP10/MERTK/CARD11/S…
regulation of immune system process	-0.383006	-1.9617	2.03e-20	9.68e-18	tags=29%, list=17%, signal=26%	PIAS3/TAPBPL/MASP2/PGF/PAF1/LYN/RB1/MOG/WIPF1/PLA2G10/ADGRF5/LSM14A/NCKAP1L/IKBKE/SPPL2A/ZFP36L1/PARP14/AP3B1/APPL2/RIPK2/ANO6/DCAF15/STK10/SPPL3/FBXO7/CD3E/TNFRSF1B/IL7R/CFH/MIR34A/CD38/IL34/LBP/VEGFC/ETS1/SHC1/JAK3/GPATCH3/TNFAIP3/RPS3/NBL1/GLI2/METTL3/CASP8/IL18/MOV10/DHX58/RBP4/PIK3CB/CTSC/CGAS/XG/BLK/CCL28/CBFB/MOSPD2/PTAFR/CD40/NFKB1/RARRES2/JUN/KLF13/GRN/TLR3/PRKDC/MAP3K1/MIR145/TSPAN32/HT…
positive regulation of nervous system development	0.447688	1.95959	9.9e-09	5.19e-07	tags=43%, list=21%, signal=34%	FOXG1/OXT/WNT2/TRPC5/CBLN2/WNT3/SHOX2/SEMA5A/DRD2/LRTM2/WNT7A/CLSTN2/EPHA4/SLITRK1/SLITRK6/AMIGO2/TENM4/ROBO2/MAP1B/OTP/LRRN3/LRRTM2/NLGN1/ITPKA/CLSTN3/PLXNA1/NTRK2/BMPR2/GRID2/CHODL/PLXNB2/OPRM1/ADGRB1/CAMK2B/FLRT2/OPA1/MAP6/PTPRD/SOX11/ISLR2/KDM1A/EPHB2/DSCAM/NEURL1/ROBO1/LPAR3/LRP8/PLXNA2/CDH4/LRRN1/DBN1/PAK1/ASIC2/CLSTN1/NGFR/PLXNC1/FZD3/MTOR/DNM1L/RGS14/IL1RAP/STK25/SYNDIG1/SHANK3/SS18L1/NRX…
regulation of T cell mediated immunity	-0.583472	-1.95937	0.000286985	0.00438801	tags=52%, list=18%, signal=43%	FUT7/GATA3/TNFRSF1B/IL7R/IL18/IL1R1/WAS/CCR2/B2M/IL12B/PTPRC/RIPK3/SASH3/IL1B/XCL1/NLRP3/CD1B/TNFSF4/IL18R1/IL12RB1/IL6
regulation of extent of cell growth	0.517415	1.95724	8.53e-06	0.000230722	tags=51%, list=23%, signal=39%	SEMA3A/TRPC5/WNT3/SEMA5A/MAP2/BARHL2/SEMA3E/DPYSL2/NRCAM/MAP1B/CDK5R1/BMPR2/SEMA3C/EPHA7/SPP1/KIAA0319/ISLR2/DSCAM/RTN4R/LPAR3/TNR/CDH4/OLFM1/DRAXIN/SEMA5B/DBN1/PAK1/SEMA4G/SEMA6D/MAPT/NRP1/BDNF/RND2/TTL/WNT3A/CDKL5/NGF/GDI1/VEGFA/NTN1/SEMA4B/SEMA6B/WNT5A/TWF2
T cell cytokine production	-0.659698	-1.95645	0.00052009	0.00700267	tags=61%, list=18%, signal=50%	GATA3/TNFRSF1B/IL18/IL1R1/CCR2/B2M/SASH3/IL1B/XCL1/NLRP3/CD55/TNFSF4/IL18R1/IL6
response to mineralocorticoid	0.666696	1.95431	0.00052767	0.00709297	tags=46%, list=10%, signal=42%	UCN3/TH/AVPR1A/MAOB/CRH/HSD3B1/AANAT/TRH/KRAS/ATP2B1/HTR1B
retinol metabolic process	-0.605631	-1.95406	0.000300753	0.00451352	tags=48%, list=21%, signal=38%	RDH11/ADH1C/CYP27C1/SDR16C5/RBP4/PNPLA4/PNPLA2/BCO1/RDH16/DHRS13/CYP1B1/ALDH1A3/ADH6/AKR1B10/CYP3A4/TTR
cellular response to calcium ion	0.537612	1.95361	3.75e-05	0.00079932	tags=40%, list=18%, signal=33%	SYT13/KCNH1/SYT4/SYT2/SYT1/CPNE4/DMTN/TRPM2/CPNE7/SCN5A/ADCY1/SYT9/SYT7/NLGN1/CAMK2D/NEUROD2/SYT17/ADCY8/PRKAA2/CAPN3/HPCA/BRAF/SYT12/HSPA5/CPNE2
middle ear morphogenesis	-0.74661	-1.95264	0.000358718	0.00522879	tags=64%, list=10%, signal=58%	RPL38/TBX1/NKX3-2/OSR2/MSX1/SIX1/PRRX1/SIX2/OSR1
negative regulation of cell migration involved in sprouting angiogenesis	-0.698451	-1.9444	0.00033418	0.00494209	tags=28%, list=9%, signal=25%	TBXA2R/RHOA/MEOX2/KLF4/MIR146A
leukocyte proliferation	-0.436784	-1.94142	1.93e-07	7.76e-06	tags=39%, list=18%, signal=32%	CD151/BCL2/ERBB2/PTK2/IL7/LYN/NCKAP1L/RIPK2/CD3E/TNFRSF1B/IL7R/CD38/IL34/JAK3/ACE/TNFAIP3/RPS3/IL18/BLK/CD40/PTPN22/LMBR1L/DOCK8/CRP/BTK/VSIG4/GPR183/HELLS/RPS6/RASAL3/CCR2/PTPN6/CD74/KIT/IL12B/PTPRC/VCAM1/HHEX/CCL5/INPP5D/CSF1R/MPL/RIPK3/RAC2/DOCK2/CARD11/TCIRG1/SASH3/TREM2/TLR4/CD6/CEBPB/CD40LG/IL1B/XCL1/CD180/CSF1/ICOSLG/CCL19/TNFSF13B/BMP4/ANXA1/MIR181B1/CD55/ZAP70/ADA/TNFSF4/IL12RB1/ZP4/LGAL…
leukocyte differentiation	-0.41019	-1.93672	3.12e-11	2.82e-09	tags=33%, list=18%, signal=28%	BCL2/FUT7/ERBB2/IL7/GATA3/PIAS3/IRF8/LYN/FARP2/RB1/DOCK10/NCKAP1L/ZFP36L1/AP3B1/RIPK2/FBXO7/CD3E/IL7R/IL34/JAK3/GLI2/METTL3/KLF6/CASP8/IL18/BLK/EZH2/CBFB/NRROS/JUN/TLR3/PRKDC/MIR145/PTPN22/LMBR1L/ATP6AP1/BTK/CD83/LCK/CLDN18/GPR183/TNFRSF18/RBPJ/RPS6/RRAS/TGFB1/MYC/TF/ANXA2/CCR2/PPARG/B2M/NFKBIZ/CMTM7/PTPN6/CD74/FGL2/KIT/IL12B/PTPRC/IL6R/VCAM1/HHEX/INPP5D/CSF1R/RIPK3/BGLAP/DUSP10/DOCK2/TSPAN2/MAFB…
regulation of transmission of nerve impulse	0.767788	1.92759	0.000760247	0.00955487	tags=58%, list=10%, signal=53%	HCRT/AVPR1A/GHSR/MTNR1B/CARTPT/AVP/TNR
cellular response to cytokine stimulus	-0.381545	-1.92365	2.45e-16	5.23e-14	tags=32%, list=19%, signal=28%	CAPN2/ITGB1/WNK1/SRSF7/SQSTM1/PLVAP/PTGS2/STAT6/IRAK2/BCL2/NR5A2/TRAF3IP2/RPL3/SOX1/OCLN/IL7/GATA3/CDC34/EDA2R/PIAS3/ILK/HDGF/IRF8/BCLAF1/CIITA/CCR5/ACKR4/LSM14A/DOK1/IKBKE/SPPL2A/ZFP36L1/PARP14/IFI6/APPL2/RIPK2/CTBP2/TNFRSF1B/IL7R/MIR34A/IL34/LBP/VEGFC/MX1/SHC1/JAK3/PLP2/TNFAIP3/RACK1/RPS3/METTL3/ASS1/CASP8/ASAH2/IL18/PIK3CB/BRCA1/TANK/RHOU/LDLRAP1/FGF2/CBFB/VAMP3/PTAFR/IL10RB/CD40/NFKB1/NFE2L2/…
negative regulation of nitric-oxide synthase activity	0.908713	1.91871	5.79e-05	0.00114685	tags=71%, list=6%, signal=67%	CAV3/MIR138-1/MIR27B/CNR1/ATP2B4
response to cytokine	-0.37715	-1.91627	2.09e-17	5.66e-15	tags=32%, list=19%, signal=28%	P4HB/CNOT7/CCND1/GSS/CAPN2/ITGB1/WNK1/SRSF7/SQSTM1/PLVAP/PTGS2/STAT6/IRAK2/BCL2/NR5A2/TRAF3IP2/RPL3/SOX1/OCLN/PTGES/IL7/GATA3/CDC34/EDA2R/PIAS3/CALCOCO2/ILK/HDGF/IRF8/BCLAF1/CIITA/CCR5/ACKR4/LSM14A/DOK1/IKBKE/SPPL2A/ZFP36L1/PARP14/IFI6/APPL2/RIPK2/CTBP2/TNFRSF1B/IL7R/MIR34A/CD38/IL34/LBP/VEGFC/MX1/ETS1/SHC1/JAK3/PLP2/REL/NFKB2/TNFAIP3/RACK1/RPS3/METTL3/ASS1/CASP8/ASAH2/IL18/PIK3CB/BRCA1/TANK/RHOU…
cellular carbohydrate catabolic process	0.580835	1.91587	0.000544958	0.00730118	tags=43%, list=23%, signal=33%	MIOX/PGM2L1/MGAM/NEU2/GK2/STBD1/PHKA2/CALM1/TPI1/ABHD10/PGAM1/PYGB/TIGAR/PGD/RB1CC1/AOAH
negative regulation of chondrocyte differentiation	-0.687869	-1.91494	0.000497709	0.00676868	tags=67%, list=16%, signal=56%	WNT9A/GLI2/GDF5/PTHLH/SNAI2/ADAMTS12/RARB/CHADL/BMP4/RFLNA/EFEMP1/NKX3-2
regulation of leukocyte proliferation	-0.441645	-1.91094	1.78e-06	5.72e-05	tags=40%, list=18%, signal=33%	BCL2/ERBB2/PTK2/IL7/LYN/NCKAP1L/RIPK2/CD3E/TNFRSF1B/CD38/IL34/JAK3/TNFAIP3/RPS3/IL18/BLK/CD40/PTPN22/CRP/BTK/VSIG4/GPR183/RASAL3/CCR2/PTPN6/CD74/IL12B/PTPRC/VCAM1/HHEX/CCL5/INPP5D/CSF1R/MPL/RIPK3/RAC2/CARD11/SASH3/TLR4/CD6/CEBPB/CD40LG/IL1B/XCL1/CSF1/ICOSLG/CCL19/TNFSF13B/BMP4/ANXA1/MIR181B1/CD55/ZAP70/ADA/TNFSF4/IL12RB1/ZP4/LGALS3/ENPP3/IL6/IGF2/IL15/CD86/CTLA4
oxalate transport	-0.84535	-1.90758	0.000609752	0.00794635	tags=75%, list=12%, signal=66%	SLC26A8/SLC26A4/SLC26A5/SLC26A1/SLC26A7/SLC26A6
cation transport	0.386411	1.8973	2.2e-16	4.84e-14	tags=34%, list=18%, signal=30%	HCRT/KCNE5/CAV3/SLC5A7/SYT13/ARC/HTR1A/FGF20/SLC18A3/SLC6A17/KCNJ3/KCNH1/ADRA1A/SYT4/NMUR1/OPRD1/TRPC4/TACR2/DRD1/KCNA3/SLC2A9/SLC17A6/TRPC5/KCND2/KCNS2/KCNJ4/SLC8A1/HTR2A/NTSR1/SLC12A5/SLC4A8/CRHR1/KCNK9/SYT2/HCN4/SLC13A2/CAMK2A/STEAP2/DRD2/SLC24A4/KCNF1/SYT1/ATP2B2/DPP6/FGF14/STAC/HCN2/GRIN2B/SLC4A10/CNR1/MAOB/KCNG3/RYR2/TRPM2/PRKCE/CALCRL/CRH/NPSR1/GRIN1/KCNC2/UBASH3B/SCN2B/CACNG5/AKAP6/KCND3/…
synaptic membrane adhesion	0.672103	1.89726	0.0011878	0.0134501	tags=60%, list=19%, signal=49%	PCDH17/NTNG1/SLITRK1/LRFN5/NTNG2/NLGN1/CDH9/PTPRD/PCDH8/IL1RAP/LRFN3/FLRT3
reproductive behavior	0.653728	1.89552	0.000901064	0.0109353	tags=39%, list=9%, signal=35%	DBH/OXT/TH/DRD5/DRD1/AVPR1A/MTNR1A/BRINP1/AVP
leukocyte mediated cytotoxicity	-0.557294	-1.89327	0.000448074	0.00625344	tags=44%, list=16%, signal=37%	IL7R/IL18/CTSC/LAMP1/NOS2/EMP2/B2M/PTPN6/IL12B/PTPRC/RIPK3/SH2D1A/XCL1/CD1B/IL12RB1/CTSG/F2RL1/IL18RAP/LAG3
cell chemotaxis	-0.428437	-1.89246	4.47e-07	1.63e-05	tags=40%, list=17%, signal=34%	PGF/LYN/SMOC2/CCR5/ACKR4/NCKAP1L/ANO6/HSPB1/MIR34A/IL34/LBP/VEGFC/NBL1/CCL28/FGF2/FGF18/MOSPD2/CH25H/RARRES2/TMSB4X/PLEKHG5/P2RX4/JAM3/GPR183/IL16/CCR8/MTUS1/PRKD1/CCR2/CD74/LPAR1/KIT/CCL20/IL6R/VCAM1/CCL5/S100A12/CSF1R/RAC2/EDN2/HMGB2/RIN3/HBEGF/LOX/CXCL12/ITGB2/DUSP1/CCL26/SLAMF8/DPEP1/XCL1/GAB1/CSF1/BIN2/CCL17/CCL19/RPS19/CX3CR1/ALOX5/CXCR1/ANXA1/ARHGEF16/PRSS56/CCR7/CCR4/CCL4/LGALS3/PADI2/MSM…
G protein-coupled receptor signaling pathway	0.392485	1.89233	4.65e-14	7.25e-12	tags=35%, list=17%, signal=31%	HCRT/NMBR/GUCA1B/UCN3/RXFP3/NPVF/TRHR/OXT/HTR1A/RGS8/GABRG1/GABBR2/ADRA1A/NMUR1/OPRD1/TACR2/DRD5/DRD1/SORCS3/CALCA/GABRA6/AVPR1A/NMS/GPR26/NPFF/HTR2A/NTSR1/GRM5/MAS1/GPR158/SSTR2/CRHR1/GPR63/VIPR2/ADRA1D/CAMK2A/DRD2/CCKAR/MC5R/GLRA3/GPR22/GPR83/FSHR/GPR21/GRM1/PTGFR/ADRA2C/IAPP/GPR4/GALR1/ECEL1/NXPH2/GABRR1/GRM2/VIPR1/CNR1/GRM8/GLRB/CALCRL/SSTR1/CRH/NPSR1/OPN4/HTR5A/PENK/NXPH4/CHRM3/PPEF1/HRH4/AK…
epithelial cell differentiation	-0.392254	-1.88902	6.14e-12	6.47e-10	tags=31%, list=16%, signal=27%	ZNF703/ZFP36L1/SCX/NUMA1/MAF/TGFB1I1/HYDIN/PECAM1/MARVELD2/TDRD7/MIR34A/BMP2/CELA2A/FRS2/ACVRL1/DLX3/FGF2/SALL1/EZH2/ARNTL/CBFB/COL18A1/MESP1/ATF4/ANXA4/CERS3/PDZD7/LHFPL5/ROS1/CTSK/CDH5/IFT20/E2F8/RBPJ/ETV4/PAX2/MYO1E/TMEM38B/GDF7/PPARG/TNFRSF1A/CCDC78/WNT5B/WWTR1/BTG1/NFIB/BFSP2/GPX1/COL4A1/BDH2/TBX3/FOXF1/ID2/SOX17/EZR/CNN3/RAP1A/KRT6A/TJP3/RHOA/NKX6-3/COL15A1/CASP6/TBX1/ATOH8/KRT40/DEUP1/PTER…
developmental growth involved in morphogenesis	0.439632	1.88677	2.12e-06	6.66e-05	tags=43%, list=23%, signal=34%	SYT4/SEMA3A/TRPC5/WNT3/SYT2/SEMA5A/SYT1/MAP2/LHX1/BARHL2/SEMA3E/NRP2/RIMS2/DPYSL2/NRCAM/MAP1B/SLC23A2/TMEM108/CDK5R1/PLXNA1/RIMS1/BMPR2/SEMA3C/EPHA7/WASF1/RNF157/SYT17/SPP1/WNT7B/KIAA0319/UNC13A/ISLR2/DSCAM/BCL11A/RTN4R/LPAR3/SLIT3/TNR/SH3GL2/KIF26B/CDH4/SLC9A6/OLFM1/DRAXIN/SEMA5B/DCLK1/DBN1/PAK1/FGF1/ULK1/AUTS2/HSP90AA1/SEMA4G/SFRP1/SLIT1/PPP3CB/SEMA6D/MAPT/SHH/APP/NRP1/CTNNB1/BDNF/PRKCZ/RND2/TT…
regulation of plasma membrane bounded cell projection organization	0.398058	1.88352	7.97e-12	8.19e-10	tags=40%, list=23%, signal=32%	TBR1/ARC/SEMA3A/TRPC5/WNT3/SHOX2/SEMA5A/NTNG1/WNT7A/LZTS1/MAP2/GRIN2B/EPHA4/SLITRK1/TBC1D30/CNR1/DMTN/TRPM2/SPOCK1/STMN2/ATP8A2/SEZ6/SEMA3E/TENM1/RGMA/MSTN/ROBO2/PTPRO/NTNG2/NEU4/MAP1B/HOMER1/BRSK1/RAP2A/INPP5J/ARHGAP24/NLGN1/ALK/TOX/ITPKA/NCS1/ZNF804A/CDK5R1/PLXNA1/LINGO1/SRCIN1/NTRK2/BMPR2/GRID2/CHODL/PLXNB2/SEMA3C/EPHA7/NEGR1/PPP3CA/THY1/SERPINI1/PACSIN1/ENC1/CAMK2B/GAP43/OPA1/SPP1/MAPK15/HGF/…
neurotransmitter receptor transport to plasma membrane	0.735365	1.86928	0.00154587	0.0164334	tags=69%, list=16%, signal=58%	CPLX1/SLC1A1/GRIP2/SNAP25/ARHGAP44/CLSTN1/STX3/NSG1/GRIP1
regulation of DNA catabolic process	-0.805293	-1.86722	0.00138652	0.0150801	tags=22%, list=2%, signal=22%	IL6/MIR146A
cation transmembrane transport	0.387675	1.86475	1.45e-13	1.97e-11	tags=38%, list=20%, signal=32%	KCNE5/CAV3/ARC/SLC6A17/KCNJ3/KCNH1/TRPC4/DRD1/KCNA3/SLC2A9/TRPC5/KCND2/KCNS2/KCNJ4/SLC8A1/HTR2A/NTSR1/SLC12A5/SLC4A8/CRHR1/KCNK9/HCN4/DRD2/SLC24A4/KCNF1/ATP2B2/DPP6/FGF14/STAC/HCN2/GRIN2B/SLC4A10/KCNG3/RYR2/TRPM2/PRKCE/CRH/NPSR1/GRIN1/KCNC2/UBASH3B/SCN2B/CACNG5/AKAP6/KCND3/KCNH5/CLCN4/SCN3A/CHRNA7/NOS1/KCNH6/CLCN3/SLC6A11/TMEM163/SCN5A/KCNG1/KCNK10/SLC8A2/SLC7A5/KCNA4/KCNC4/KCNAB2/UNC80/HCN3/HOME…
neuron fate specification	-0.669503	-1.86381	0.00100033	0.0116691	tags=28%, list=3%, signal=27%	ISL2/SIX1/LHX3/ESRP1/POU4F1
striated muscle contraction	0.459806	1.85881	1.88e-05	0.000452454	tags=40%, list=20%, signal=32%	TNNT2/KCNE5/CAV3/KCNJ3/ADRA1A/SLC8A1/MYLK2/HCN4/STAC/LMOD3/RYR2/ATP8A2/SCN2B/KCND3/NOS1/SCN5A/HOMER1/CASQ2/SCN1A/MYH7/CAMK2D/KCNA5/KCNH2/CSRP3/SCN3B/STC1/TNNI3K/SCN4B/ATP1B1/MTOR/ATP2A2/KCNJ5/SLC8A3/CALM1/MYL4/CACNA1C/KCNJ8/PDE4D/GPD1L/FGF12/CACNA1D/SMPX/CACNB2/CACNA2D1/FKBP1B/CALM2/ANK2/SLC9A1
cell differentiation involved in metanephros development	-0.646831	-1.85803	0.0017059	0.0178943	tags=45%, list=14%, signal=39%	SALL1/PAX2/WWTR1/YAP1/BMP4/LAMB2/ADIPOQ/SIX2/OSR1
nervous system process	0.381799	1.85724	1.19e-13	1.67e-11	tags=36%, list=20%, signal=31%	HCRT/TBR1/GUCA1B/LHX8/CHRNG/DBH/CHRNA2/ARC/OXT/GBX1/GABRG1/ADRA1A/OPRD1/TH/TACR2/DRD5/DRD1/SORCS3/CALCA/GABRA6/AVPR1A/KCND2/NPFF/STX1A/HTR2A/NTSR1/GRM5/SLC12A5/DRD2/SLC24A4/GLRA3/WNT7A/ATP2B2/FAM107A/GRM1/ADRA2C/IAPP/GRIN2B/SLC4A10/GABRR1/CNR1/GRM8/GLRB/CRH/SLITRK6/OPN4/PENK/GRIN1/ATP8A2/NCAM2/SEZ6/PPEF1/DLGAP2/CACNG5/SLC45A2/PDC/AQP4/GHSR/SCN3A/RIMS2/PAK5/CHRNA7/TENM4/GABRA3/PLCB1/GABRA1/GABRQ/T…
regulation of cyclase activity	0.555798	1.85536	0.000619116	0.00802972	tags=52%, list=24%, signal=40%	GUCA1B/GABBR2/DRD5/CRHR1/DRD2/GALR1/GRM2/AKAP5/NOS1/RD3/DRD3/PALM/HPCA/MAPK3/CACNA1C/GRM7/CACNA1D/GALR3/NPFFR2/NF1/GUCA2B
lipid export from cell	0.498241	1.84472	0.000327956	0.00486778	tags=50%, list=17%, signal=42%	CPLX1/OXT/AVPR1A/STX1A/NTSR1/CRHR1/SYT1/GALR1/GRM2/APBA1/CRH/STXBP1/TRH/AGT/PPFIA4/CCK/RIMS1/NTRK2/UNC13B/RAB3A/SLC1A1/SPP1/GLS2/TSPOAP1/AVP/SNAP25/SLC1A2/PPFIA2/HRH3/SLC1A3/PTPN11/GAL/TAC1/AGTR1/MYB/GRM7/VAMP2
cytokine production	-0.378708	-1.83998	3.2e-11	2.83e-09	tags=29%, list=16%, signal=25%	NCKAP1L/IKBKE/APPL2/RIPK2/HSPB1/CD3E/TNFRSF1B/CRYBA1/MIR34A/ACE2/LBP/SERPINF2/JAK3/REL/NFKB2/GPATCH3/TNFAIP3/RPS3/CASP8/TIA1/IL18/DHX58/BRCA1/CGAS/PTAFR/CD40/NRROS/NFKB1/ATF4/TMSB4X/TLR3/PRKDC/ANXA4/MIR145/PTPN22/CRP/BTK/VSIG4/CD83/IL1R1/IL16/UBE2L6/PLA2R1/TGFB1/NOS2/BANK1/BCL10/LAPTM5/CCR2/B2M/TLR7/PTPN6/CD74/AGPAT1/NLRC5/POLR3H/MIRLET7F1/KIT/IL12B/P2RX7/PTPRC/EZR/IL6R/PLD4/SNAI2/HMOX1/INPP5D/S1…
killing of cells of other organism	-0.630008	-1.83732	0.00142765	0.0153932	tags=59%, list=20%, signal=47%	FCER2/ROMO1/CASP8/GNLY/NOS2/P2RX7/S100A12/KRT6A/RPL30/LYZ/RPS19/CTSG/F2RL1
connective tissue development	-0.414536	-1.83225	3.39e-06	0.000101491	tags=27%, list=12%, signal=24%	TGFB1/COL2A1/GDF7/GDF5/SNORC/WNT5B/NFIB/COMP/PTHLH/BGN/IL6R/SNAI2/ADAMTS12/SNAI1/ARRDC3/COL27A1/CSGALNACT1/COL5A1/LOX/POU4F2/RARB/CSF1/SCIN/CHADL/BMP4/SFRP2/COL1A1/FOXD1/RFLNA/EFEMP1/NKX3-2/CASR/OSR2/MSX1/EPYC/RUNX3/ACTA2/PRRX1/CCN3/FOXC2/MGP/LUM/CRIP1/TNMD/CYTL1/PITX1/SIX2/OSR1/NR1H4/GDF6/WT1
ribosomal small subunit biogenesis	-0.50176	-1.83124	0.000475699	0.00649109	tags=36%, list=18%, signal=30%	NPM1/RPS21/TSR3/UTP23/UTP3/RPS8/PRKDC/RPS14/RRS1/RPS6/RIOK1/RPL38/RPS25/RPS7/RPS10/RPS17/RPS15/RPS24/RPS28/RPS19/RPS27/RPS16
fatty acid transport	0.453206	1.83094	2.92e-05	0.00065281	tags=33%, list=13%, signal=29%	CPLX1/OXT/SLC17A6/AVPR1A/STX1A/NTSR1/DRD2/SYT1/SLC27A4/GRM1/GRM2/APBA1/PLA2G2A/STXBP1/TRH/SSTR4/ACSL4/NMUR2/PPFIA4/CCK/RIMS1/NTRK2/UNC13B/RAB3A/SLC1A1/ACSL3/GLS2/TSPOAP1/DRD3/AVP/SNAP25/SLC1A2/PPFIA2/SLC27A1/PRKAA2/IRS2/HRH3/SLC1A3/ABCD2/NMB
regulation of production of molecular mediator of immune response	-0.458829	-1.82648	0.000240877	0.00385736	tags=39%, list=16%, signal=33%	TNFRSF1B/JAK3/IL18/RBP4/CGAS/CD40/TLR3/PRKDC/PTPN22/BTK/IL1R1/TGFB1/SLC15A4/BCL10/LAPTM5/CCR2/B2M/CD74/IL13RA2/PTPRC/HMOX1/PARP3/PGC/SASH3/TLR4/CD40LG/IL1B/XCL1/NLRP3/CD36/SPINK5/TNFSF4/IL18R1/IL6/F2RL1
semi-lunar valve development	-0.55584	-1.82228	0.000761953	0.00956151	tags=50%, list=18%, signal=41%	GATA3/RB1/TNFRSF1B/BMP2/RBPJ/TGFB1/TNFRSF1A/SNAI2/SNAI1/SMAD6/HEYL/BMP4/STRA6/TBX20/TWIST1/TIE1/ELN/GJA5
defense response	-0.35538	-1.81892	1.96e-16	4.42e-14	tags=29%, list=17%, signal=26%	CALCOCO2/IRF8/CYBB/LYN/CIITA/RB1/CCR5/MLKL/PLA2G10/LSM14A/UNC93B1/IKBKE/PARP14/AP3B1/IFI6/APPL2/RIPK2/ANO6/TGM2/ADORA3/TNFRSF1B/IL7R/CFH/ACE2/BMP2/IL34/LBP/SERPINF2/MX1/ETS1/SHC1/TRIM35/JAK3/REL/GPATCH3/TNFAIP3/GSDMA/METTL3/ASS1/IL18/MOV10/DHX58/CTSC/CGAS/CLEC5A/BLK/HSPG2/RBMS3/PTX3/VAMP3/PTAFR/IL10RB/CD40/NRROS/NFKB1/RARRES2/NFE2L2/TMSB4X/GRN/TLR3/PRKDC/MIR145/TSPAN32/HTRA1/PTPN22/STAB1/CRP/BTK/…
detection of stimulus involved in sensory perception of pain	0.652567	1.8172	0.00315237	0.0288547	tags=42%, list=8%, signal=39%	CALCA/HTR2A/NTSR1/SCN1A/TRPA1/ANO1/BACE1/PHF24
N-glycan processing	0.669345	1.8168	0.0027536	0.0260869	tags=59%, list=22%, signal=46%	ST8SIA2/ST8SIA3/MAN1A2/ST8SIA6/MGAT4A/MAN1A1/FUT8/MAN1B1/ST8SIA4/ST8SIA5
amyloid precursor protein metabolic process	0.510353	1.81649	0.000471198	0.00645136	tags=40%, list=19%, signal=33%	SLC2A13/EPHA4/ACHE/CHRNA7/TMCC2/NTRK2/BACE1/ADAM19/RTN3/SPON1/IGF1/ABCG1/NECAB1/NECAB2/NECAB3/HAP1/NSG1/AATF/RTN2/IFNGR1/RTN1/FKBP1A/ROCK2
locomotory exploration behavior	0.860234	1.81635	0.000909745	0.0110075	tags=71%, list=10%, signal=64%	GAD1/SLC4A10/PRKCE/PENK/TNR
regulation of DNA binding	-0.456115	-1.81568	0.000284334	0.00435568	tags=25%, list=13%, signal=22%	JUN/TMSB4X/TGFB1/PPARG/HMOX1/HMGB2/POU4F2/ID1/HIPK2/CSNK2B/WFIKKN2/KLF4/NFKBIA/NEK2/TWIST1/MSX1/IRF4/FOXC1/GZMA/MSX2/POU4F1/ANKRD33
pri-miRNA transcription by RNA polymerase II	-0.534604	-1.81529	0.000958886	0.0113653	tags=39%, list=18%, signal=32%	PPARD/GATA3/BMP2/ETS1/FGF2/JUN/TGFB1/PPARG/NFIB/SMAD6/ATOH8/SPI1/BMP4/KLF4/KLF5/PRL/WT1
cellular response to nutrient	-0.557725	-1.81182	0.00179157	0.0185995	tags=38%, list=11%, signal=34%	PPARG/SNAI2/HMOX1/BGLAP/FES/COL1A1/LPL/CASR/CDKN2B/POSTN/IL15/NR1H4/FOLR1
behavioral response to ethanol	0.85804	1.81172	0.000998067	0.0116594	tags=43%, list=7%, signal=40%	DBH/DRD2/OPRM1
acrosome reaction	0.630607	1.80549	0.00142323	0.0153659	tags=52%, list=11%, signal=47%	GLRB/STXBP1/PLCB1/ZP3/RIMS1/UNC13B/RAB3A/TRIM36/ADCY3/ABHD2/PKDREJ
mesenchyme morphogenesis	-0.53116	-1.80449	0.00112459	0.01286	tags=40%, list=16%, signal=33%	ACTG2/BMP2/ACVRL1/RBPJ/MYC/FOXF1/SNAI2/SNAI1/TMEM100/HEYL/TBX20/TWIST1/MSX1/ACTA2/FOXC1/FOXC2/OSR1
negative regulation of systemic arterial blood pressure	0.709835	1.80439	0.0036458	0.0321324	tags=46%, list=11%, signal=41%	ADRA1A/CALCA/NTSR1/CRH/BMPR2/GPR37L1
negative regulation of response to food	0.729452	1.80185	0.00461154	0.0381099	tags=36%, list=6%, signal=34%	NPFF/GHSR/CCK/CARTPT
negative regulation of appetite	0.729452	1.80185	0.00461154	0.0381099	tags=36%, list=6%, signal=34%	NPFF/GHSR/CCK/CARTPT
negative regulation of response to extracellular stimulus	0.729452	1.80185	0.00461154	0.0381099	tags=36%, list=6%, signal=34%	NPFF/GHSR/CCK/CARTPT
negative regulation of response to nutrient levels	0.729452	1.80185	0.00461154	0.0381099	tags=36%, list=6%, signal=34%	NPFF/GHSR/CCK/CARTPT
cellular detoxification	-0.467792	-1.79861	0.000264439	0.00416082	tags=51%, list=27%, signal=37%	GSR/TP53INP1/GSTK1/IYD/TXNDC17/PRDX6/TXNRD2/MT3/GPX3/GSTZ1/PIM1/FANCC/EPX/RDH11/AKR1A1/GSTM2/PTGS2/PTGES/LTC4S/GPX4/NFE2L2/ALOX5AP/MGST1/CCS/GPX1/MGST2/FBLN5/CAT/GPX7/CLIC2/LOXHD1/CD36/PTGS1/AKR1B10/SESN1/GPX8/LPO/SOD3
regulation of vesicle fusion	0.655223	1.79746	0.00373849	0.0327077	tags=50%, list=10%, signal=45%	CPLX1/SYT4/SYT1/STXBP1/SYT9/RAB3A/CPLX2/TRIM9/DOC2B
tyrosine phosphorylation of STAT protein	-0.506842	-1.79311	0.00121027	0.0135909	tags=42%, list=21%, signal=34%	PARP14/HES1/PTPN2/CNOT7/LYN/JAK3/IL18/CD40/TNFRSF18/TNFRSF1A/KIT/IL12B/IL6R/CCL5/CSF1R/HCLS1/CNTF/SOCS3/IL6/IL15/MIR146A
respiratory burst	-0.58319	-1.78975	0.00299734	0.0278119	tags=54%, list=20%, signal=43%	SELENOK/NOX1/CYBB/LBP/GRN/NCF1C/HCK/RAC2/DUSP10/NCF2/NCF4/SLAMF8/RPS19/CD55/JCHAIN
cell morphogenesis	0.364513	1.78681	5.55e-13	7.04e-11	tags=34%, list=21%, signal=29%	TBR1/ARC/SPRY3/FOXG1/LHX9/GBX1/SYT4/SEMA3A/TRPC5/CDH22/WNT3/GFRA1/SHOX2/SYT2/SEMA5A/NTNG1/DRD2/CCKAR/CYFIP2/LRTM2/CDH12/WNT7A/SYT1/PLPPR4/LZTS1/CDH6/MAP2/EPHA4/SLITRK1/LHX1/DMTN/ACTBL2/BARHL2/SLITRK6/CDH18/NYAP2/ATP8A2/SEMA3E/RHOBTB2/NRP2/STXBP1/GFRA3/RIMS2/GFRA4/CHRNA7/MYO16/EPHA5/CNTN6/UNC5C/TMEFF1/ROBO2/SPTAN1/PTPRO/BCL11B/DPYSL2/ADCY1/CNTNAP1/NRCAM/NTNG2/NRXN3/MAP1B/NEFH/ITGB3/BRSK1/SLC23A2/R…
regulation of microtubule polymerization or depolymerization	0.499534	1.78559	0.00102485	0.0119209	tags=47%, list=22%, signal=36%	CAV3/MAP2/STMN3/STMN2/MAP1B/INPP5J/CDK5R1/MET/CAMSAP1/NAV3/MAPRE2/PAK1/BMERB1/APC2/CKAP5/MAP1S/TTBK2/MAPT/GBA2/TBCD/MAP1A/CAMSAP2/CLASP1/SNCA/NIN/FKBP4/SLAIN2
regulation of secretion by cell	0.38156	1.7855	3.58e-09	2.05e-07	tags=32%, list=17%, signal=28%	HCRT/UCN3/SYT13/CPLX1/NPVF/OXT/HTR1A/FGF20/ADRA1A/SYT4/TACR2/AVPR1A/MCTP1/RIMS4/NPFF/STX1A/HTR2A/NTSR1/SLC4A8/CRHR1/SYT2/CAMK2A/DRD2/CCKAR/WNT7A/SYT1/ADRA2C/GALR1/CNR1/MAOB/SLC2A2/APBA1/PRKCE/RAB3C/CRH/KCNC2/ACHE/STXBP1/TRH/GHSR/RIMS2/RAB26/SYP/EPHA5/SMPD3/CADPS/PRKCB/NSF/ADCY1/AGT/SYT9/SYT7/ACSL4/KCNA2/HTR2C/NLGN1/NCS1/ZP3/ANO1/CCK/MTNR1B/RIMS1/UNC13B/BACE1/CARTPT/TCF7L2/OPRM1/CACNA2D2/PARD6A/RA…
cell surface receptor signaling pathway involved in heart development	-0.596798	-1.783	0.00371224	0.0325834	tags=46%, list=15%, signal=39%	BMP2/MESP1/RBPJ/TGFB1/SOX17/SNAI2/SNAI1/WNT8A/HEYL/BMP4/MSX1
somatostatin signaling pathway	0.926861	1.78189	0.000457832	0.00632167	tags=100%, list=7%, signal=93%	SSTR2/SSTR1/SSTR3/SSTR4/SSTR5
sulfur compound transport	-0.52471	-1.78169	0.00140461	0.0152256	tags=20%, list=5%, signal=20%	SLC25A10/SLC26A5/SLC26A1/SLC26A7/SLC13A3/SLC6A13/SLC26A6/SLC13A1/SLC13A4
leukocyte migration	-0.386028	-1.78082	2.88e-07	1.09e-05	tags=40%, list=20%, signal=32%	RHOH/CRTAM/TGFB2/SELENOK/MADCAM1/BSG/SBDS/ITGB1/WNK1/PLVAP/SWAP70/FUT7/PTK2/GATA3/PGF/LYN/CCR5/NCKAP1L/ANGPT2/ANO6/STK10/PECAM1/IL34/LBP/VEGFC/SHC1/NBL1/PIK3CB/XG/CCL28/MOSPD2/PTAFR/CH25H/RARRES2/DOCK8/P2RX4/IL1R1/JAM3/LCK/GPR183/IL16/TNFRSF18/TGFB1/MTUS1/YES1/CCR2/UMOD/CD48/PTPN6/CD74/PROS1/KIT/CCL20/IL6R/VCAM1/HMOX1/CCL5/INPP5D/S100A12/CSF1R/HCK/RIPK3/RAC2/RHOA/DOK2/EDN2/RIN3/APOD/MERTK/CD99/CX…
positive regulation of striated muscle cell differentiation	0.571708	1.78045	0.00183594	0.0188683	tags=45%, list=18%, signal=37%	CAV3/MYF5/MYOD1/MYF6/SHOX2/LMOD3/AKAP6/EFNB2/IGF1/MTOR/SHH/WNT3A/NRG1/KAT2A
regulation of phagocytosis, engulfment	-0.713716	-1.78011	0.0030711	0.0282701	tags=83%, list=23%, signal=64%	ITGA2/C3/RAB31/NCKAP1L/APPL2/ANO6/PPARG/TREM2/CD36/F2RL1
positive regulation of phagocytosis, engulfment	-0.713716	-1.78011	0.0030711	0.0282701	tags=83%, list=23%, signal=64%	ITGA2/C3/RAB31/NCKAP1L/APPL2/ANO6/PPARG/TREM2/CD36/F2RL1
pancreatic A cell differentiation	-0.821561	-1.7793	0.00326185	0.0295569	tags=43%, list=0%, signal=43%	HES1/RFX6/GATA6
keratan sulfate catabolic process	-0.739468	-1.77831	0.00146802	0.0157657	tags=55%, list=13%, signal=48%	HEXB/OMD/FMOD/PRELP/OGN/LUM
regulation of microtubule polymerization	0.538807	1.77724	0.00295151	0.0275558	tags=54%, list=22%, signal=42%	CAV3/MAP2/STMN2/MAP1B/INPP5J/CDK5R1/MET/CAMSAP1/NAV3/PAK1/CKAP5/MAPT/GBA2/TBCD/CAMSAP2/CLASP1/SNCA/NIN/FKBP4/SLAIN2
cytolysis	-0.661261	-1.77635	0.00406586	0.0350061	tags=69%, list=19%, signal=56%	ROMO1/MMD/LBP/TGFB1/C8B/KRT6A/LYZ/C5/GZMA/C7/C6
response to electrical stimulus	0.552564	1.7763	0.0015614	0.016528	tags=46%, list=14%, signal=39%	OXT/KCNJ3/TH/TACR2/GRM1/MSTN/ADSS1/RAB3A/NEUROD2/OPA1/AKAP12/EEF1A2/PALM/FZD3/HPCA/PPARGC1A
secretory granule localization	0.778026	1.77506	0.00358889	0.0318103	tags=56%, list=14%, signal=48%	SYT4/MAP2/TANC2/PPFIA2/KIF1B
production of molecular mediator of immune response	-0.425554	-1.77167	0.000143543	0.00249555	tags=34%, list=16%, signal=29%	TNFRSF1B/JAK3/IL18/RBP4/CGAS/CD40/XRCC4/TLR3/PRKDC/PTPN22/BTK/IL1R1/TGFB1/SLC15A4/BCL10/LAPTM5/CCR2/B2M/CD74/KIT/IL13RA2/PTPRC/HMOX1/PARP3/PGC/SASH3/TLR4/CD40LG/IL1B/XCL1/NLRP3/LACC1/CD55/CD36/SPINK5/TNFSF4/IL18R1/IL6/F2RL1/CD86
leukocyte activation	-0.346061	-1.7628	4.88e-13	6.29e-11	tags=27%, list=17%, signal=24%	DOK3/IRF8/CYBB/LYN/DOCK10/PLA2G10/ADGRF5/NCKAP1L/ZFP36L1/GHDC/AP3B1/RIPK2/ANO6/DCAF15/STK10/CDA/FBXO7/CD3E/TNFRSF1B/IL7R/PECAM1/SLC27A2/CD38/LBP/DERA/JAK3/TNFAIP3/RPS3/GLI2/METTL3/KLF6/CASP8/IL18/NAPRT/CTSC/CGAS/CLEC5A/BLK/CPNE3/LAMTOR2/EZH2/PTX3/CBFB/MOSPD2/PTAFR/GAA/CD40/NFKB1/GRN/TLR3/PRKDC/HEXB/MIR145/TSPAN32/PTPN22/LMBR1L/DOCK8/BTK/VSIG4/CD83/IL21R/IFI35/LCK/GPR183/TNFRSF18/GSN/HELLS/RBPJ/RP…
branching morphogenesis of a nerve	0.739605	1.76192	0.00366724	0.0322583	tags=40%, list=9%, signal=36%	SHOX2/DRD2/EPHA7/BCL11A
chloride transmembrane transport	0.474257	1.76088	0.000671753	0.00858892	tags=38%, list=13%, signal=33%	GABRG1/GABRA6/SLC12A5/SLC4A8/GLRA3/GABRR1/GLRB/CLCN4/ANO3/GABRA3/GABRA1/CLCN3/GABRQ/NMUR2/GABRB2/GABRR2/ANO1/GABRA4/SLC1A1/GABRB3/GLRA2/GABRG2/GABRA2/SLC1A4/SLC1A3/ANO10/ANO4/TTYH3
prepulse inhibition	0.738805	1.76002	0.00381248	0.0331763	tags=60%, list=12%, signal=53%	DRD1/DRD2/BACE1/GRID2/DRD3/CTNNA2
lymphocyte proliferation	-0.401483	-1.75866	2.38e-05	0.000550407	tags=36%, list=18%, signal=29%	CD151/BCL2/ERBB2/IL7/LYN/NCKAP1L/RIPK2/CD3E/TNFRSF1B/IL7R/CD38/JAK3/RPS3/IL18/BLK/CD40/PTPN22/LMBR1L/DOCK8/BTK/VSIG4/GPR183/HELLS/RPS6/RASAL3/CCR2/PTPN6/CD74/IL12B/PTPRC/VCAM1/CCL5/INPP5D/MPL/RIPK3/RAC2/DOCK2/CARD11/SASH3/TLR4/CD6/CEBPB/CD40LG/IL1B/XCL1/CD180/ICOSLG/CCL19/TNFSF13B/BMP4/ANXA1/CD55/ZAP70/ADA/TNFSF4/IL12RB1/ZP4/LGALS3/IL6/IGF2/IL15/CD86/CTLA4
cellular nitrogen compound catabolic process	-0.365243	-1.75864	3.22e-09	1.87e-07	tags=31%, list=21%, signal=25%	PSMD9/EIF3E/MPST/ERN1/NT5C3A/EXOSC6/PABPC1/DNASE1L3/UGT1A1/RBM7/FOXL2/RBM10/EXOSC10/CNOT7/RBM24/DUT/TST/ZC3HAV1/PRR5L/RPL3/NPM1/RPS21/RNASE6/NUDT7/RPL12/ZFP36L1/AFMID/CDA/HSPB1/TNFRSF1B/RPL19/LSM3/ENTPD1/ZCCHC8/DERA/RPS2/RPL4/RNASEH2B/CARHSP1/RPS3/RPL15/METTL3/MOV10/NEIL1/RPS8/RPL8/RPL7A/BTG2/RPS29/RPS14/SLIRP/HINT1/YBX1/FASTKD1/NUDT12/RPS6/APOBEC2/RPL9/UBA52/PDE8B/RPL36/ERN2/RPS3A/PCBP4/RPL5/MTH…
positive regulation of cell cycle arrest	-0.476262	-1.75815	0.000716495	0.00906109	tags=32%, list=21%, signal=25%	CDKN1B/PKD2/CNOT7/ARID3A/TRIAP1/MIR34A/CHEK2/CDK2/BRCA1/BTG2/E2F8/PCBP4/ID2/RPL23/SFN/FAP/PLK3/CDK1/GATA6/POU4F1
positive regulation of epithelial cell apoptotic process	-0.58821	-1.75734	0.00452311	0.0377422	tags=38%, list=16%, signal=32%	ANO6/TIA1/CD40/GSN/PLA2R1/CD40LG/ECSCR/IL6/FASLG
import into cell	0.411657	1.75406	5.89e-05	0.00115821	tags=37%, list=16%, signal=31%	ARC/KCNJ3/DRD1/KCNJ4/SLC8A1/NTSR1/SLC12A5/KCNK9/HCN4/DRD2/SLC27A4/GRM1/DNM1/HCN2/TRPM2/CACNG5/NOS1/SLC6A11/SLC8A2/SLC7A5/ITGB3/NEURL1B/CACNG4/ATP2B4/KCNJ6/SLC9A7/RGS4/AP2B1/SLC1A1/ACSL3/MAPK15/KCNH2/KCNJ11/RAB3B/CACNG2/CACNG3/WNK2/SLC39A6/SLC18A2/DRD3/SNAP25/SLC1A2/SLC27A1/SLC9A6/IRS2/GSG1L/SLC1A4/GDNF/SLC1A3/ATP1B1/FAM155B/SLC7A1/SLC29A4/SLC43A2/SLC36A1/HPCA/SLC24A2/KCNJ5/SLC22A4/SLC8A3/SLC36A4/…
cranial skeletal system development	-0.504073	-1.75339	0.00140964	0.0152598	tags=23%, list=8%, signal=21%	TBX1/FREM1/CEP55/BMP4/TWIST1/SIX1/PRRX1/TBX15/FOXC2/MSX2/SIX2
respiratory burst involved in defense response	-0.729085	-1.75334	0.00207491	0.0209377	tags=64%, list=20%, signal=51%	SELENOK/LBP/GRN/HCK/DUSP10/SLAMF8/RPS19
heterocycle catabolic process	-0.364691	-1.75096	2.57e-09	1.54e-07	tags=30%, list=21%, signal=25%	ERN1/NT5C3A/EXOSC6/PABPC1/DNASE1L3/UGT1A1/RBM7/FOXL2/RBM10/EXOSC10/CNOT7/RBM24/DUT/ZC3HAV1/PRR5L/RPL3/NPM1/RPS21/RNASE6/NUDT7/RPL12/ZFP36L1/AFMID/CDA/HSPB1/TNFRSF1B/RPL19/LSM3/ENTPD1/ZCCHC8/DERA/RPS2/RPL4/RNASEH2B/CARHSP1/RPS3/RPL15/METTL3/MOV10/NEIL1/RPS8/RPL8/RPL7A/BTG2/NFE2L2/RPS29/RPS14/SLIRP/HINT1/YBX1/FASTKD1/NUDT12/RPS6/APOBEC2/RPL9/UBA52/PDE8B/RPL36/ERN2/RPS3A/PCBP4/RPL5/MTHFS/RPL31/RPS27…
positive regulation of cyclase activity	0.647992	1.74424	0.00597892	0.0470833	tags=62%, list=24%, signal=48%	GUCA1B/DRD5/AKAP5/NOS1/HPCA/MAPK3/CACNA1C/CACNA1D/NF1/GUCA2B
cAMP biosynthetic process	0.825104	1.74217	0.0030711	0.0282701	tags=57%, list=9%, signal=52%	ADCY1/ADCY2/ADCY8/ADCY3
regulation of cholesterol esterification	0.762735	1.74017	0.00606487	0.0477138	tags=67%, list=15%, signal=57%	MIR27B/APOA4/AGT/ABCG1/STARD4/AGTR1
brain development	0.364842	1.73962	5.53e-10	3.68e-08	tags=32%, list=21%, signal=27%	TBR1/LHX8/FOXG1/LHX6/EOMES/WNT2/SLC6A17/SYT4/SEMA3A/TH/DRD1/FAIM2/AVPR1A/CDH22/WNT2B/SLC8A1/SYNGR3/MAS1/WNT3/SSTR2/SEMA5A/DRD2/CCKAR/WNT7A/CEND1/SYT1/KLHL1/GRIN2B/SLC4A10/LHX1/MAOB/SSTR1/CRH/HSD3B1/HTR5A/GRIN1/KCNC2/SEZ6/SSTR3/NRP2/ADGRL3/AMIGO2/SSTR4/MYO16/EPHA5/SNPH/UNC5C/PLCB1/SLC6A11/ROBO2/GSC/PCDH19/SCN5A/BCL11B/DPYSL2/ADCY1/OTP/TTLL1/SHANK2/NDST1/TMEM108/CNTNAP2/ALK/KCNAB1/TOX/INA/ATP2B4/CD…
gamma-aminobutyric acid secretion	0.904477	1.73886	0.00127475	0.0141003	tags=100%, list=10%, signal=90%	TRPC4/NTSR1/APBA1/TRH/HTR1B
positive regulation of response to external stimulus	-0.372244	-1.73799	2.1e-07	8.21e-06	tags=31%, list=17%, signal=26%	PGF/PLG/LYN/SMOC2/LSM14A/NCKAP1L/IKBKE/RIPK2/ANO6/TGM2/HSPB1/IL34/LBP/VEGFC/SERPINF2/ETS1/IL18/DHX58/CTSC/CGAS/FGF2/FGF18/MOSPD2/NFKB1/RARRES2/TMSB4X/GRN/TLR3/PRKDC/BTK/P2RX4/IFI35/IL16/TGFB1/LAMP1/SLC15A4/BCL10/PRKD1/CCR2/TNFRSF1A/TLR7/NFKBIZ/CD74/LPAR1/NLRC5/MGST2/IL12B/IL6R/CCL5/S100A12/CSF1R/F3/PGC/HCK/RAC2/EDN2/HMGB2/APOH/CARD11/CXCL12/TREM2/TLR4/SH2D1B/CEBPB/NMI/CCL26/SH2D1A/IL1B/XCL1/CD180…
sodium-independent organic anion transport	-0.696229	-1.7365	0.00480929	0.0395609	tags=67%, list=17%, signal=55%	SLCO3A1/SLCO2B1/SLCO1B1/SLCO4C1/SLCO1C1/SLCO2A1/SLCO1A2/SLCO1B3
positive regulation of chemotaxis	-0.42714	-1.73541	0.000607146	0.00794319	tags=45%, list=19%, signal=37%	WNK1/SWAP70/PTK2/PGF/SMOC2/NCKAP1L/ANO6/HSPB1/IL34/LBP/VEGFC/FGF2/FGF18/MOSPD2/RARRES2/TMSB4X/P2RX4/IL16/TGFB1/PRKD1/CCR2/CD74/LPAR1/IL6R/CCL5/CSF1R/F3/RAC2/EDN2/CXCL12/TREM2/CCL26/XCL1/CSF1/CCL19/SUCNR1/PRSS56/CCR7/CCR4/CASR/CCL4/NTF3/IL6/F7/CCL1/VEGFD/F2RL1
cell activation	-0.337714	-1.73482	9.38e-14	1.34e-11	tags=27%, list=17%, signal=24%	ILK/DOK3/IRF8/CYBB/LYN/BLOC1S4/DOCK10/PLA2G10/ADGRF5/PEAR1/NCKAP1L/ZFP36L1/GHDC/AP3B1/RIPK2/ANO6/DCAF15/STK10/CDA/FBXO7/HSPB1/CD3E/TNFRSF1B/IL7R/PECAM1/SLC27A2/CD38/LBP/DERA/CELA2A/JAK3/NFKB2/TNFAIP3/RPS3/GLI2/METTL3/KLF6/CASP8/IL18/C1QTNF1/NAPRT/PIK3CB/CTSC/CGAS/CLEC5A/BLK/CPNE3/LAMTOR2/EZH2/PTX3/CBFB/MOSPD2/PTAFR/GAA/CD40/NFKB1/GRN/TLR3/PRKDC/HEXB/MIR145/TSPAN32/PTPN22/LMBR1L/DOCK8/BTK/VWF/VSIG…
regulation of filopodium assembly	0.522513	1.73468	0.0019474	0.0198132	tags=41%, list=17%, signal=34%	DMTN/TRPM2/TENM1/NLGN1/GAP43/NEURL1/PLPPR5/ARHGAP44/GPM6A/PALM/BCAS3/DPYSL3/FSCN1/NRP1/PPP1R9A/PIK3R1
ventricular compact myocardium morphogenesis	-0.800052	-1.73271	0.00632588	0.0491635	tags=43%, list=1%, signal=42%	LRP2/DSP/POU4F1
protein homooligomerization	0.420417	1.73211	0.000167181	0.00285757	tags=22%, list=8%, signal=20%	ARC/AQP5/KCNA3/KCND2/KCNS2/KCNF1/GLRA3/KCNG3/TRPM2/KCNC2/KCND3/AQP4/KCNG1/KCNA4/KCNC4/HCN1/KCNA2/TRPA1/ABCA3/LETM1/CLYBL/KCNG4/KCNV1/UPB1/KCNA5/KCNA6/G3BP2/ADCY8/KCTD16
social behavior	0.518029	1.72928	0.00243644	0.0236621	tags=40%, list=15%, signal=34%	OXT/TH/AVPR1A/GAD1/NRXN3/SHANK2/CNTNAP2/BRINP1/CHRNB2/DRD3/AVP/MTOR/SHANK3/NLGN4Y/PTCHD1/NRXN1
biological process involved in intraspecies interaction between organisms	0.518029	1.72928	0.00243644	0.0236621	tags=40%, list=15%, signal=34%	OXT/TH/AVPR1A/GAD1/NRXN3/SHANK2/CNTNAP2/BRINP1/CHRNB2/DRD3/AVP/MTOR/SHANK3/NLGN4Y/PTCHD1/NRXN1
chloride transport	0.455863	1.72445	0.00102322	0.011919	tags=36%, list=13%, signal=32%	GABRG1/NMUR1/GABRA6/GRM5/SLC12A5/SLC4A8/GLRA3/SLC4A10/GABRR1/GLRB/CLCN4/ANO3/GABRA3/GABRA1/CLCN3/GABRQ/NMUR2/GABRB2/GABRR2/ANO1/GABRA4/SLC1A1/GABRB3/GLRA2/GABRG2/GABRA2/SLC1A4/SLC1A3/ANO10/ANO4/TTYH3
regulation of cell size	0.412224	1.71795	0.000210989	0.00344671	tags=42%, list=23%, signal=33%	CAV3/SEMA3A/TRPC5/SLC12A5/WNT3/SEMA5A/MAP2/BARHL2/SEMA3E/AQP4/CLCN3/DPYSL2/NRCAM/MAP1B/CDK5R1/BMPR2/SEMA3C/EPHA7/PRR16/SPP1/KIAA0319/ISLR2/KDM1A/DSCAM/RTN4R/LPAR3/TNR/LRRC8A/CDH4/OLFM1/DRAXIN/SEMA5B/DBN1/PAK1/MTOR/SEMA4G/SHANK3/SEMA6D/MAPT/NRP1/BDNF/RND2/TTL/KCNMA1/WNT3A/RET/CDKL5/NGF/CLCN6/GDI1/WDTC1/VEGFA/NTN1/SEMA4B/RB1CC1/SEMA6B/WNT5A/TWF2/EDN1
dopamine metabolic process	0.551531	1.71761	0.0036223	0.0319668	tags=39%, list=10%, signal=35%	DBH/HTR1A/TH/DRD1/DRD2/MAOB/NPR1/PDE1B/GRIN2A/CHRNB2/DRD3/TACR3
organic cyclic compound catabolic process	-0.352146	-1.7174	8.09e-09	4.35e-07	tags=30%, list=21%, signal=25%	ERN1/COMT/NT5C3A/EXOSC6/PABPC1/DNASE1L3/UGT1A1/RBM7/DIO2/FOXL2/RBM10/EXOSC10/CNOT7/RBM24/DUT/ZC3HAV1/PRR5L/RPL3/NPM1/RPS21/RNASE6/NUDT7/RPL12/ZFP36L1/AFMID/CDA/HSPB1/TNFRSF1B/RPL19/LSM3/ENTPD1/ZCCHC8/DERA/RPS2/RPL4/RNASEH2B/CARHSP1/RPS3/RPL15/METTL3/MOV10/NEIL1/RPS8/RPL8/RPL7A/BTG2/NFE2L2/CYP46A1/RPS29/RPS14/SLIRP/HINT1/YBX1/MAOA/FASTKD1/NUDT12/RPS6/APOBEC2/RPL9/UBA52/PDE8B/RPL36/ERN2/RPS3A/PCBP4…
neurofilament cytoskeleton organization	0.81269	1.71596	0.00445994	0.0372533	tags=43%, list=5%, signal=41%	ATP8A2/NEFH/INA
detection of mechanical stimulus involved in sensory perception of pain	0.719696	1.71449	0.0064993	0.0499695	tags=50%, list=8%, signal=46%	HTR2A/SCN1A/TRPA1/BACE1/PHF24
synaptic vesicle localization	0.513115	1.71288	0.00295277	0.0275558	tags=32%, list=13%, signal=28%	PCDH17/SYN3/DNM1/MAP2/BRSK1/NLGN1/SNAP91/RAB3A/KIF5C/PCLO/SYNJ1/BORCS5/SYNDIG1
positive regulation of cell junction assembly	0.455575	1.70309	0.000961169	0.0113757	tags=40%, list=18%, signal=33%	OXT/CBLN2/LRTM2/WNT7A/CLSTN2/SLITRK1/SLITRK6/AMIGO2/AGT/LRRN3/LRRTM2/NLGN1/CLSTN3/NTRK2/GRID2/ADGRB1/THY1/FLRT2/PTPRD/EPHB2/LRRN1/ASIC2/CLSTN1/IL1RAP/SYNDIG1/SFRP1/NRXN1/NRP1/BDNF/AMIGO3/VSTM5/CUX2
aromatic compound catabolic process	-0.350533	-1.70018	3.51e-08	1.67e-06	tags=30%, list=21%, signal=25%	ERN1/COMT/NT5C3A/EXOSC6/PABPC1/DNASE1L3/UGT1A1/RBM7/DIO2/FOXL2/RBM10/EXOSC10/CNOT7/RBM24/DUT/ZC3HAV1/PRR5L/RPL3/NPM1/RPS21/RNASE6/NUDT7/RPL12/ZFP36L1/AFMID/CDA/HSPB1/TNFRSF1B/RPL19/LSM3/ENTPD1/ZCCHC8/DERA/RPS2/RPL4/RNASEH2B/CARHSP1/RPS3/RPL15/METTL3/MOV10/NEIL1/RPS8/RPL8/RPL7A/BTG2/RPS29/RPS14/SLIRP/HINT1/YBX1/MAOA/FASTKD1/NUDT12/RPS6/APOBEC2/RPL9/UBA52/PDE8B/RPL36/ERN2/RPS3A/PCBP4/RPL5/MTHFS/RPL…
mesodermal cell fate commitment	-0.706338	-1.69863	0.00439987	0.0370566	tags=64%, list=13%, signal=55%	MESP1/PAX2/BMP4/SFRP2/KLF4/FOXC2/SIX2
regulation of ion transport	0.343361	1.69674	5.01e-12	5.43e-10	tags=32%, list=20%, signal=28%	HCRT/KCNE5/CAV3/UCN3/SYT13/ARC/ABCG8/OXT/HTR1A/FGF20/KCNJ3/KCNH1/SLC35D3/SYT4/OPRD1/TACR2/DRD1/KCNA3/AVPR1A/KCND2/KCNS2/KCNJ4/SLC8A1/NPFF/STX1A/HTR2A/NTSR1/GRM5/CRHR1/SYT2/HCN4/CAMK2A/DRD2/KCNF1/SYT1/MIR27B/DPP6/FGF14/STAC/ADRA2C/APOA4/HCN2/GRIN2B/GALR1/CNR1/MAOB/DMTN/KCNG3/SLC2A2/RYR2/PRKCE/CRH/NPSR1/GRIN1/KCNC2/ATP8A2/UBASH3B/CHRM3/ACHE/AKAP5/TENM1/SCN2B/CACNG5/AKAP6/KCND3/KCNH5/STXBP1/TRH/GHSR…
immune effector process	-0.33503	-1.69545	1.65e-10	1.23e-08	tags=27%, list=17%, signal=24%	DOK3/CYBB/LYN/DOCK10/WIPF1/MLKL/PLA2G10/LSM14A/UNC93B1/NCKAP1L/GHDC/IFI6/APPL2/RIPK2/ANO6/STK10/CDA/TNFRSF1B/IL7R/CFH/PECAM1/SLC27A2/LBP/MX1/DERA/JAK3/ACE/GPATCH3/TNFAIP3/IL18/NAPRT/MOV10/DHX58/RBP4/PIK3CB/CTSC/CGAS/CLEC5A/BLK/CPNE3/LAMTOR2/PTX3/MOSPD2/PTAFR/IL10RB/GAA/CD40/NFKB1/GRN/TLR3/PRKDC/HEXB/TSPAN32/HTRA1/PTPN22/CRP/BTK/VSIG4/IL1R1/IFI35/GPR183/GSN/RPS6/MGST1/SERPINB6/TGFB1/LAMP1/LCP1/SLC…
detoxification	-0.431438	-1.69344	0.00182318	0.0188326	tags=46%, list=25%, signal=34%	GSTK1/IYD/TXNDC17/PRDX6/TXNRD2/MT3/GPX3/GSTZ1/PIM1/FANCC/SLC22A18/EPX/RDH11/MT4/AKR1A1/GSTM2/PTGS2/PTGES/LTC4S/GPX4/NFE2L2/ALOX5AP/MGST1/CCS/GPX1/MGST2/FBLN5/CAT/GPX7/CLIC2/LOXHD1/CD36/PTGS1/AKR1B10/SESN1/GPX8/LPO/SOD3
cell adhesion mediated by integrin	-0.462027	-1.69216	0.00266645	0.0253797	tags=57%, list=29%, signal=41%	HRG/ITGA2/ITGB8/ITGA4/ITGB5/FBN1/ADAM9/FYB2/SKAP1/TGFB2/ITGB1/WNK1/SWAP70/ITGB1BP1/PTK2/ITGBL1/LYN/ITGB4/NCKAP1L/CD3E/JAM3/PTPN6/SNAI2/CCL5/ITGB2/PIEZO1/FERMT1/LPXN/SFRP2/CYP1B1/ADA/CCN3/FOXC2/COL16A1
excretion	0.490675	1.69169	0.00276719	0.0261851	tags=27%, list=10%, signal=24%	ABCG8/OXT/ADRA1A/TACR2/AVPR1A/DRD2/CORIN/NPR1/AGT/CHRNB2/DRD3/AVP/STC1
sensory perception of sound	-0.414781	-1.69131	0.00121747	0.0136528	tags=35%, list=16%, signal=30%	MARVELD2/OTOS/TIMM10/TMPRSS3/HEXB/PDZD7/LHFPL5/SERPINB6/COL2A1/GPX1/RPL38/KIT/SNAI2/FZD4/CABP2/ADGRV1/SLC26A4/OTOGL/TBX1/POU4F2/P2RX2/TMC1/LOXHD1/KCNQ1/SLC26A5/CHRNA9/COL1A1/PAX3/EYA4/LRTOMT/COCH/EPYC/SIX1/GJB2/GJB6/MBP/ATP6V0A4
negative regulation of gene expression	-0.329689	-1.68756	3.26e-11	2.83e-09	tags=24%, list=17%, signal=21%	RB1/RPL12/H2AZ2/LSM14A/NCKAP1L/IKBKE/ZFP36L1/PARP14/APPL2/HSPB1/CD3E/RPL19/CRYBA1/MIR34A/LSM3/BMP2/LBP/SERPINF2/RPS2/RPL4/EIF4EBP1/CARHSP1/JAK3/CDK2/REL/ACE/GPATCH3/TNFAIP3/RACK1/RPS3/ACVRL1/RPL15/METTL3/TIA1/MOV10/DHX58/RPS8/RPL8/RPL7A/RBMS3/FGF2/EZH2/BTG2/MIR153-2/MAEL/PCGF1/NFKB1/ATF4/TMSB4X/PRKDC/ANXA4/MIR145/PTPN22/ROS1/RPS29/PUS10/BTK/VSIG4/RPS14/CD83/YBX1/UBE2B/FASTKD1/HELLS/NUDT12/RPS6/UB…
negative regulation of DNA binding	-0.509764	-1.68456	0.00540631	0.0434389	tags=29%, list=13%, signal=25%	JUN/TMSB4X/HMOX1/ID1/WFIKKN2/NFKBIA/NEK2/MSX1/GZMA/MSX2/ANKRD33
leukocyte activation involved in immune response	-0.3473	-1.68327	2.42e-08	1.18e-06	tags=27%, list=17%, signal=24%	DOK3/CYBB/LYN/DOCK10/NCKAP1L/GHDC/RIPK2/ANO6/STK10/CDA/TNFRSF1B/PECAM1/SLC27A2/LBP/DERA/JAK3/IL18/NAPRT/CTSC/CLEC5A/BLK/CPNE3/LAMTOR2/PTX3/MOSPD2/PTAFR/GAA/CD40/NFKB1/GRN/HEXB/BTK/IFI35/GPR183/GSN/RPS6/MGST1/SERPINB6/TGFB1/LAMP1/LCP1/SLC15A4/NPC2/ANXA2/IRAG2/CCR2/B2M/MAGT1/NFKBIZ/PTPN6/CD74/SLCO4C1/FGL2/KIT/IL12B/LRG1/FOXF1/IL13RA2/PTPRC/IL6R/HMOX1/RAP1A/S100A12/PARP3/RAC2/RHOA/DOCK2/CTSS/CNN2/TC…
positive regulation of neurogenesis	0.390939	1.68031	4.64e-05	0.000954431	tags=38%, list=21%, signal=31%	FOXG1/WNT2/TRPC5/WNT3/SHOX2/SEMA5A/DRD2/EPHA4/SLITRK1/TENM4/ROBO2/MAP1B/OTP/ITPKA/PLXNA1/NTRK2/BMPR2/CHODL/PLXNB2/OPRM1/CAMK2B/OPA1/MAP6/PTPRD/SOX11/ISLR2/KDM1A/EPHB2/DSCAM/NEURL1/ROBO1/LPAR3/LRP8/PLXNA2/CDH4/DBN1/PAK1/NGFR/PLXNC1/FZD3/MTOR/DNM1L/RGS14/STK25/SHANK3/SS18L1/MAPT/HAP1/SHH/MYB/NPTN/NRP1/CTNNB1/BDNF/RND2/RELN/CUX2/PLXND1/PAK3/WNT3A/PTPRZ1/PTN/CDKL5/ETV5/PLXNB3/NGF/FBXW8/GJC2/SMARCD3/G…
negative regulation of transcription by RNA polymerase II	-0.337201	-1.67437	7.91e-09	4.28e-07	tags=33%, list=26%, signal=25%	E4F1/ZEB1/ZBTB32/NR2C1/IRF7/MXD1/MDM4/PER2/HNRNPA2B1/FLCN/STAT3/SIRT1/NFIL3/RYBP/SUV39H1/BMP6/SP5/WWC3/FST/KAT5/ELK3/SIRT2/UBB/ZBTB7A/GLIS2/SATB2/PARP9/SOX10/HMGB1/OTUD7B/MTF2/CNBP/SUMO1/VPS72/SMAD5/ZNF366/IRF2/LARP7/NEDD4L/TBX21/RUNX1/URI1/TENM2/UXT/PCGF2/ETV7/NR1H3/HES1/ZNF555/PHF21A/UBE2D1/GZF1/RBM10/SEMA4D/PTPN2/CCND1/PAWR/IRF2BP2/SALL4/CRY1/SAP30/FOXP4/SDR16C5/DNAJC17/SQSTM1/ALX1/MXI1/SOX1/T…
rhythmic behavior	0.501469	1.67401	0.00444294	0.0371495	tags=48%, list=18%, signal=39%	TH/KCND2/NMS/DRD2/CRH/NLGN1/MTNR1B/HCRTR2/CHRNB2/NPY2R/DRD3/SRD5A1/MTOR/CIART/EGR1/MC3R/NR1D2/BTBD9/NR1D1
circadian behavior	0.501469	1.67401	0.00444294	0.0371495	tags=48%, list=18%, signal=39%	TH/KCND2/NMS/DRD2/CRH/NLGN1/MTNR1B/HCRTR2/CHRNB2/NPY2R/DRD3/SRD5A1/MTOR/CIART/EGR1/MC3R/NR1D2/BTBD9/NR1D1
regulation of defense response	-0.348092	-1.67124	6.19e-08	2.79e-06	tags=27%, list=17%, signal=23%	LYN/RB1/LSM14A/IKBKE/PARP14/APPL2/RIPK2/TGM2/TNFRSF1B/ACE2/LBP/ETS1/GPATCH3/TNFAIP3/METTL3/IL18/DHX58/CTSC/CGAS/NFKB1/TMSB4X/GRN/TLR3/PRKDC/MIR145/TSPAN32/HTRA1/PTPN22/BTK/VSIG4/IL1R1/IFI35/CDH5/DUOXA2/IL16/LAMP1/SLC15A4/BCL10/CCR2/PPARG/TNFRSF1A/TLR7/METRNL/NFKBIZ/RNASEL/GPX1/PTPN6/NLRC5/FGL2/MGLL/MGST2/IL12B/FOXF1/PTPRC/ADAMTS12/CCL5/S100A12/CASP1/DTX3L/PGC/HCK/HMGB2/DUSP10/CARD11/SETD6/TREM2/T…
outflow tract morphogenesis	-0.451398	-1.66636	0.00240829	0.0235294	tags=27%, list=10%, signal=25%	TBX3/SOX17/SMAD6/TBX1/RARB/HEYL/BMP4/SFRP2/TBX20/TWIST1/SIX1/FOXC1/FOXC2/ELN/GJA5/GATA6/FOLR1
homeostasis of number of cells	-0.375613	-1.66627	3.04e-05	0.000673597	tags=33%, list=20%, signal=27%	SLC46A2/PTPN2/NAPEPLD/TSPO2/BPGM/BCL2/IL7/GATA3/LYN/RB1/DOCK10/ADGRF5/NCKAP1L/ZFP36L1/AP3B1/EPAS1/IL7R/ETS1/JAK3/TNFAIP3/PIK3CB/EZH2/KLF13/PRKDC/RPS14/JAM3/GPR183/RPS6/SLC15A4/BCL10/B2M/CD74/KIT/PMAIP1/HMOX1/INPP5D/MPL/RIPK3/HMGB2/MAFB/IKZF1/MERTK/CARD11/TCIRG1/SASH3/RPS17/RPS24/HIPK2/CSF1/SPI1/HCLS1/RPS19/TNFSF13B/FAS/BMP4/GPR174/ANXA1/ADA/CCR7/CCR4/KLF2/IL6/CCN3/INHA
regulation of epithelial cell differentiation	-0.409187	-1.66432	0.00134141	0.0147174	tags=33%, list=18%, signal=28%	GATA3/SRSF6/ZFP36L1/NUMA1/MIR34A/FGF2/EZH2/CBFB/MESP1/CTSK/CDH5/ETV4/PAX2/TNFRSF1A/WWTR1/BTG1/TBX3/NKX6-3/ATOH8/NKX6-1/PRKCH/CEBPB/XDH/ID1/IL1B/YAP1/MYCL/SFN/TMEM100/BMP4/MIR181B1/FOXC1/APOLD1/OSR1/ESRP1
reciprocal meiotic recombination	-0.488817	-1.66064	0.00644655	0.0497524	tags=51%, list=23%, signal=39%	CENPX/RAD51B/RAD51/MSH3/CENPS/RMI1/CNTD1/TEX11/PSMC3IP/DMC1/C1orf146/MND1/MSH4/FANCM/SLX4/UBE2B/RAD54B/RAD51D/ANKRD31/SYCE3/RAD51AP1/MEIOB
reciprocal homologous recombination	-0.488817	-1.66064	0.00644655	0.0497524	tags=51%, list=23%, signal=39%	CENPX/RAD51B/RAD51/MSH3/CENPS/RMI1/CNTD1/TEX11/PSMC3IP/DMC1/C1orf146/MND1/MSH4/FANCM/SLX4/UBE2B/RAD54B/RAD51D/ANKRD31/SYCE3/RAD51AP1/MEIOB
collagen metabolic process	-0.43129	-1.65994	0.00183568	0.0188683	tags=39%, list=18%, signal=32%	ITGB1/PPARD/TRAM2/CIITA/SCX/SERPINF2/MMP11/TNS2/MIR145/CTSK/TGFB1/PPARG/RAP1A/COL5A1/COL15A1/P3H3/CTSS/CYP7A1/CST3/BMP4/VIM/COL1A1/COL1A2/FAP/COL13A1/MMP2/MIR218-1/IL6/MMP13
leukocyte apoptotic process	-0.430684	-1.65782	0.00176872	0.0184816	tags=36%, list=17%, signal=30%	TRAF3IP2/LYN/IL7R/JAK3/PIK3CB/BLK/LMBR1L/DOCK8/BTK/RPS6/BCL10/CD74/CCL5/RIPK3/MERTK/CXCL12/HCLS1/PTCRA/CCL19/FAS/BMP4/ANXA1/ADA/CCR7/LGALS3/IL6/CDKN2A/FASLG
positive regulation of p38MAPK cascade	-0.569442	-1.65244	0.00632781	0.0491635	tags=43%, list=7%, signal=40%	BMP2/RELL1/XDH/GADD45G/IL1B/SPI1/GADD45B/MIR181B1/GDF6
actin-mediated cell contraction	0.441763	1.65146	0.00212996	0.0214024	tags=38%, list=20%, signal=31%	TNNT2/KCNE5/CAV3/KCNJ3/MYLK2/HCN4/RYR2/SCN2B/KCND3/SCN5A/SCN1A/MYH7/CAMK2D/KCNA5/KCNH2/SCN3B/STC1/SCN4B/ATP2A2/KCNJ5/MYL4/CACNA1C/KCNJ8/PDE4D/GPD1L/FGF12/CACNA1D/CACNB2/CACNA2D1/ANK2/SLC9A1
regulation of biomineralization	-0.436461	-1.65075	0.00440899	0.0370949	tags=34%, list=16%, signal=29%	ANO6/BMP2/FBLN7/ATF4/TGFB1/COMP/P2RX7/OMD/ADGRV1/BGLAP/DDR2/CEBPB/BMP4/ALOX5/WNT6/SGMS2/RFLNA/OSR2/TWIST1/IFITM5/MGP/SRGN/OSR1
insulin secretion	0.387998	1.64882	0.000214431	0.00349584	tags=40%, list=20%, signal=32%	UCN3/CPLX1/PTPRN2/NPFF/STX1A/DRD2/ADRA2C/CNR1/SLC2A2/PRKCE/CRH/KCNC2/TRH/GHSR/RIMS2/EPHA5/PTPRN/SYT9/SYT7/ACSL4/ANO1/MTNR1B/CARTPT/TCF7L2/CACNA2D2/EFNA5/KCNA5/PPP3CA/SSTR5/PFKL/KCNJ11/ADCY8/ADRA2A/PFKFB2/CAMK2N1/RAPGEF4/SNAP25/VSNL1/DOC2B/PCLO/AACS/ADCYAP1/MCU/IRS2/STXBP4/CACNA1E/PTPN11/FOXA2/SLC25A5/CAMK2G/SFRP1/GAL/PPP3CB/ACVR1C/CACNA1C/SLC25A4/FAM3D/PICK1/ILDR2/MAFA/ABCC8/NR1D1/OXCT1/SNX19/CAC…
response to calcium ion	0.406676	1.6405	0.00131976	0.0145191	tags=27%, list=12%, signal=24%	TNNT2/SYT13/KCNH1/SYT4/SYT2/SYT1/CPNE4/DMTN/RYR2/TRPM2/PENK/AANAT/CPNE7/SCN5A/ADCY1/SYT9/HOMER1/CASQ2/SYT7/NLGN1/TPH2/CAMK2D/NEUROD2/PPP3CA/SYT17/ADCY8/ENTPD6/CACNG2/PTK2B/PRKAA2/KCNIP2/CAPN3
regulation of response to biotic stimulus	-0.361698	-1.63635	3.37e-05	0.000731086	tags=24%, list=17%, signal=21%	LYN/LSM14A/IKBKE/PARP14/APPL2/RIPK2/LBP/GPATCH3/TNFAIP3/METTL3/DHX58/CGAS/NFKB1/GRN/PRKDC/TSPAN32/HTRA1/PTPN22/VSIG4/IFI35/LAMP1/SLC15A4/BCL10/PPARG/RNASEL/PTPN6/NLRC5/FGL2/IL12B/CCL5/DTX3L/PGC/HCK/HMGB2/DUSP10/CARD11/TREM2/TLR4/SH2D1B/NMI/SH2D1A/SLAMF8/CD180/LY96/RPS19/MIR181B1/CD55/CD36/SPINK5/EREG/IL12RB1/COCH/SOCS3/CARD8/LY86/F2RL1/FCER1G/IL15/IL18RAP/GATA6/LAG3
head development	0.341141	1.63537	1.4e-07	5.93e-06	tags=31%, list=21%, signal=26%	TBR1/LHX8/FOXG1/LHX6/EOMES/WNT2/SLC6A17/SYT4/SEMA3A/TH/DRD1/FAIM2/AVPR1A/CDH22/WNT2B/SLC8A1/SYNGR3/MAS1/WNT3/SSTR2/SEMA5A/DRD2/CCKAR/WNT7A/CEND1/SYT1/KLHL1/GRIN2B/SLC4A10/LHX1/MAOB/SSTR1/CRH/HSD3B1/HTR5A/GRIN1/KCNC2/SEZ6/SSTR3/NRP2/ADGRL3/AMIGO2/SSTR4/MYO16/EPHA5/SNPH/UNC5C/PLCB1/SLC6A11/ROBO2/GSC/PCDH19/SCN5A/BCL11B/DPYSL2/ADCY1/OTP/TTLL1/SHANK2/NDST1/TMEM108/CNTNAP2/ALK/KCNAB1/TOX/INA/ATP2B4/CD…
camera-type eye morphogenesis	0.419722	1.63149	0.000996529	0.0116582	tags=24%, list=11%, signal=22%	FOXE3/WNT2/AQP5/TH/WNT16/WNT2B/MEGF11/LHX1/ATP8A2/TFAP2A/HCN1/RORB/PTPRM/NTRK2/CALB1/THY1/SLC1A1/SOX11/EPHB2/NECTIN1/DSCAM/PITX2/ABI2/TENM3
epidermis development	-0.364171	-1.62585	0.000105798	0.00191735	tags=31%, list=19%, signal=26%	CLIC4/CDH3/KRT23/BCL2/PPARD/CSTA/SRSF6/EDA2R/DCT/ZFP36L1/AP3B1/NUMA1/CELA2A/GLI2/LAMB3/GORAB/EZH2/CBFB/CERS3/PDZD7/LHFPL5/CTSK/YBX1/RBPJ/ETV4/WAS/EMP1/LAMA3/PTHLH/SNAI1/KRT6A/KRT40/PRKCH/DSG4/EVPL/PPL/ACER1/YAP1/FERMT1/MYCL/SFN/PKP2/DSG2/TMC1/PKP4/BMP4/COL17A1/IGFBP5/ANXA1/KRT10/KLF4/SPINK5/EREG/LRTOMT/KRT9/KRT18/KRT24/CRABP2/KRT7/FGF7/DSP/FOXC1/KRT13/KRT8/DSC1/ZNF750/GATA6/ESRP1
primary alcohol metabolic process	-0.441295	-1.61312	0.00494103	0.0403178	tags=36%, list=21%, signal=29%	RDH11/AKR1A1/ADH1C/NAPEPLD/CYP27C1/SDR16C5/BMP2/RBP4/PNPLA4/AKR7A2/PNPLA2/BCO1/RDH16/CLCN2/DHRS13/SULT1E1/CYP1B1/ALDH1A3/ADH6/AKR1B10/CYP3A4/TTR
response to alcohol	0.375893	1.60949	0.000608454	0.00794319	tags=25%, list=11%, signal=22%	DBH/UCN3/OXT/TH/AVPR1A/DRD2/PTGFR/GRIN2B/CNR1/MAOB/PRKCE/CRH/HSD3B1/PENK/GRIN1/KCNC2/AANAT/TRH/NPPC/MSTN/ADCY1/SLC23A2/ADCY2/OPRM1/H6PD/RGS4/GRIN2A/LANCL2/GNRH1/ATP2B1/ADCY8/CHRNB2/ADCY3/PTGER2/PTK2B/GLRA2/AVP/HTR1B/SLIT3/PRKAA2/LRP8/HMGCS1/AACS/ADCYAP1
regulation of gene expression, epigenetic	-0.389756	-1.6084	0.00233006	0.0229306	tags=45%, list=33%, signal=30%	TAF1D/DNMT3B/MORC1/BMI1/TAF1C/MSL3/KAT2B/EED/HNRNPU/YTHDC1/HDAC2/POLR2F/PHF19/MPHOSPH8/JARID2/POLR2K/ASF1A/SIRT1/ERCC6/SIRT2/HMGB1/MTF2/SF3B1/ATAD2/TBP/PCGF2/PCGF3/LRIF1/EXOSC10/DEK/PABPC1L/H2AZ2/ELOF1/METTL3/BRCA1/EZH2/PCGF1/UBE2B/DYDC2/TAF1A/CDCA4/GPX1/CDC45/RBBP7/MYO1C/SPI1/KCNQ1/PADI2/KLF2/IGF2
cytoskeleton-dependent intracellular transport	0.382725	1.60745	0.00138747	0.0150801	tags=34%, list=22%, signal=27%	SYT4/MAP2/KIF3C/APBA1/MAP1B/NEFH/TMEM108/MYO5A/BICD1/TUBA1A/WASF1/KIF5C/TMEM201/OPA1/MAP6/DYNC1I1/HSPA8/TANC2/BICDL1/PPFIA2/PEX14/MGARP/KIF3A/KIFAP3/TUBB/ARL3/DYNLL2/ARL8B/BORCS5/MAPK8IP3/SYBU/MAP1S/KIF1B/MYO5B/MAPT/HAP1/APP/MYO1B/PRKCZ/AP3M2/TRIP11/RAB6A/KIF3B/PAFAH1B1/LRPPRC/MYO10/SSX2IP/TRAK1/HOOK3/ACTR10/MAP1A/CCDC88B/COPG1/AP3D1/BAG3
regulation of developmental growth	0.362168	1.60303	9.87e-05	0.00180507	tags=31%, list=17%, signal=26%	CAV3/FGF20/WNT2/SYT4/SEMA3A/MYOD1/TRPC5/WNT3/SYT2/SEMA5A/DRD2/SYT1/GPR21/MAP2/BARHL2/ATP8A2/SEMA3E/AKAP6/GHSR/RIMS2/NPPC/MSTN/PLCB1/DPYSL2/NRCAM/MAP1B/SLC23A2/ZFPM2/ZP3/CDK5R1/RIMS1/BMPR2/SEMA3C/FTO/EPHA7/RGS4/RNF157/SYT17/ARX/AR/SPP1/KIAA0319/UNC13A/ISLR2/IGF1/DSCAM/FGF8/BCL11A/RTN4R/LPAR3/TNR/CDH4/ERBB4/OLFM1/DRAXIN/SEMA5B/DBN1/PAK1/CAPN3/BASP1/FGFR3/GPAM/MTOR/STK4/MAPK11/SEMA4G/AFG3L2/INSR/SEM…
regulation of response to cytokine stimulus	-0.383177	-1.60082	0.00118967	0.0134525	tags=34%, list=21%, signal=28%	PARP14/NR1H3/VRK2/PTPN2/CNOT7/IRAK2/IL7/LSM14A/IKBKE/SPPL2A/RIPK2/TNFAIP3/RACK1/METTL3/CASP8/CBFB/IL1R1/LAPTM5/PPARG/TNFRSF1A/RNASEL/PTPN6/CD74/AGPAT1/NLRC5/PTPRC/CCL5/CASP1/TREM2/TLR4/CSF1/ELF1/KLF4/SOCS3/PADI2/CARD8/ADIPOQ/IL6/F2RL1/GFI1/NR1H4
cellular calcium ion homeostasis	0.350436	1.59058	3.57e-05	0.000769874	tags=32%, list=17%, signal=27%	HCRT/CAV3/OXT/ADRA1A/TRPC4/DRD5/DRD1/CALCA/TRPC5/AVPR1A/SLC8A1/NPFF/HTR2A/NTSR1/GRM5/ADRA1D/DRD2/SLC24A4/RIC3/ATP2B2/GRM1/PTGFR/IAPP/GRIN2B/GPR4/GALR1/CNR1/RYR2/TRPM2/PRKCE/NPSR1/GRIN1/UBASH3B/HRH4/AKAP6/CHRNA7/NOS1/PRKCB/SLC8A2/GPR12/CASQ2/NMUR2/HTR2C/TRPA1/NCS1/LETM1/ATP2B4/CAMK2D/MTNR1B/ATP2A3/TACR1/KCNA5/CALB1/GRIN2A/THY1/JPH3/PTGER3/HCRTR2/PDGFRA/S1PR4/P2RY1/OPRL1/CSRP3/ATP2B1/ADCY8/TSPOAP1/…
tissue homeostasis	-0.358751	-1.58547	0.000454479	0.00629678	tags=32%, list=19%, signal=26%	CDH3/ITGB1/BCL2/OCLN/CLDN3/IL7/RB1/ADGRF5/SCX/HSPB1/EPAS1/PRLH/PECAM1/ACP5/PLEKHM1/CD38/TNFAIP3/RBP4/CUBN/DRAM2/ATP6AP1/P2RX4/JAM3/CDH5/CLDN18/TF/COL2A1/B2M/WWTR1/P2RX7/ABCA4/INPP5D/CSF1R/TJP3/ADGRV1/RAC2/BGLAP/TCIRG1/SASH3/TJP2/IQCB1/TLR4/TJP1/YAP1/CSF1/LYZ/VSIG1/TNFRSF11B/RHO/SLC39A8/CLDN1/IL6/JCHAIN/FOXC1/PDK4/GJB6/MBP/CYTL1/TULP1/FSHB/GPR55
positive regulation of transporter activity	0.415534	1.562	0.00441675	0.0371217	tags=38%, list=20%, signal=31%	ARC/NTSR1/SYNGR3/FGF14/STAC/RYR2/KCNC2/AKAP6/CACNG4/KCNJ11/EPHB2/CACNG2/CACNG3/WNK2/PON1/KCNIP2/ATP1B1/TRPC6/SHANK3/GAL/CALM1/HSPA2/HAP1/RELN/ADRB2/CACNB2/CACNA2D1/CALM2/TESC/ANK2/SLC9A1
divalent inorganic cation homeostasis	0.339309	1.56067	3.05e-05	0.000673597	tags=31%, list=17%, signal=27%	HCRT/CAV3/OXT/ADRA1A/S100A14/TRPC4/DRD5/DRD1/CALCA/TRPC5/AVPR1A/SLC8A1/NPFF/HTR2A/NTSR1/GRM5/ADRA1D/DRD2/SLC24A4/RIC3/ATP2B2/GRM1/PTGFR/IAPP/GRIN2B/GPR4/GALR1/CNR1/RYR2/TRPM2/PRKCE/NPSR1/GRIN1/UBASH3B/HRH4/AKAP6/CHRNA7/NOS1/PRKCB/SLC8A2/GPR12/CASQ2/NMUR2/HTR2C/TRPA1/NCS1/LETM1/ATP2B4/CAMK2D/MTNR1B/ATP2A3/TACR1/KCNA5/CALB1/GRIN2A/THY1/JPH3/SLC30A10/PTGER3/HCRTR2/SLC1A1/PDGFRA/S1PR4/P2RY1/OPRL1/CSR…
positive regulation of cell development	0.350536	1.55052	0.000289219	0.00441385	tags=35%, list=22%, signal=28%	MYF5/FOXG1/WNT2/MYOD1/MYF6/TRPC5/WNT3/SHOX2/SEMA5A/DRD2/EPHA4/SLITRK1/LMOD3/DMTN/TENM4/ROBO2/MAP1B/OTP/ITPKA/PLXNA1/NTRK2/BMPR2/CHODL/PLXNB2/OPRM1/CAMK2B/OPA1/MAP6/PTPRD/SOX11/ISLR2/KDM1A/EPHB2/DSCAM/CSPG5/NEURL1/ROBO1/LPAR3/LRP8/PLXNA2/CDH4/DBN1/PAK1/NGFR/PLXNC1/FZD3/MTOR/DNM1L/RGS14/STK25/SHANK3/SS18L1/MAPT/HAP1/SHH/MYB/NPTN/NRP1/CTNNB1/BDNF/RND2/RELN/CUX2/PLXND1/PAK3/WNT3A/PTPRZ1/RET/PTN/CDKL5…
epithelium development	-0.300561	-1.53696	1.52e-07	6.33e-06	tags=22%, list=14%, signal=20%	GORAB/DLX3/FGF2/SALL1/EZH2/ARNTL/CBFB/COL18A1/MESP1/ATF4/PRKDC/ANXA4/CERS3/PDZD7/LHFPL5/ROS1/CTSK/CDH5/IFT20/E2F8/RBPJ/GPC4/ETV4/PAX2/TGFB1/MYC/TBX19/COL2A1/BCL10/MYO1E/TMEM38B/GDF7/PPARG/TNFRSF1A/CCDC78/UMOD/FOXN4/WNT5B/WWTR1/SPINT1/BTG1/LBX2/NFIB/BFSP2/GPX1/EDNRA/COL4A1/BDH2/LAMA3/TBX3/FOXF1/ID2/SOX17/EZR/RPS7/SNAI2/CNN3/FZD4/ADAMTS12/SNAI1/RAP1A/CSF1R/KRT6A/TJP3/SMAD6/RHOA/NKX6-3/DUSP10/COL5A1…
establishment of protein localization to membrane	-0.334661	-1.53267	0.000167775	0.00286169	tags=35%, list=19%, signal=29%	ROMO1/ZDHHC12/SYNE3/TIMM13/SEC62/ITGB1BP1/BCL2/RPL3/ERBB2/RPS21/TRAM2/RPL12/AP3B1/RPL19/GRIN3B/GGA3/RPS2/RPL4/RACK1/TIMM10/RPS3/RPL15/CASP8/RPS8/RPL8/RPL7A/VAMP3/RAB34/AGK/RPS29/RPS14/TP53BP2/RPS6/RPL9/UBA52/NACA/RPL36/RPS3A/RPL5/RPL31/RPS27A/RPS20/RPS13/RPL13/RPL37A/RPL23A/RPL38/RPL10A/PMAIP1/RPL35/RPS25/RPL35A/RPS7/RPL24/RPS26/RPL27/RPL32/RPLP1/RPL7/RPS10/RPL17/RPS23/RPS4Y1/RPS15A/RPL21/RPL14/R…
organelle fusion	0.37801	1.52905	0.0034681	0.0310446	tags=26%, list=17%, signal=22%	SYT13/CPLX1/SYT4/STX1A/SYT1/STXBP1/MIGA1/SYT9/SYT7/VAMP1/GDAP1/SNAP47/ADCK1/RAB3A/ENO2/CPLX2/PIP4K2B/OPA1/RAB39A/SNAP25/TRIM9/DOC2B/MFN2/PLD6/DNM1L/AFG3L2/VAT1/STX3/VCPIP1/STX16/VAMP2
calcium ion transmembrane import into cytosol	0.392677	1.52712	0.00625992	0.0489165	tags=24%, list=7%, signal=22%	DRD1/SLC8A1/HTR2A/NTSR1/DRD2/GRIN2B/RYR2/TRPM2/PRKCE/NPSR1/GRIN1/UBASH3B/AKAP6/NOS1/SLC8A2/CASQ2/HTR2C/TRPA1/LETM1/ATP2B4/CAMK2D/GRIN2A/THY1/JPH3
ncRNA processing	-0.325128	-1.51237	0.000165975	0.00284294	tags=49%, list=36%, signal=32%	UTP4/ERI1/TRMU/INTS2/DDX49/IMP3/METTL16/TOE1/UTP6/DUS1L/EXOSC5/RPP40/DKC1/EIF4A3/TRMT10A/IMP4/CSTF2/NOP56/EBNA1BP2/RRP7A/GAR1/WDR18/INTS7/RRP15/DUS3L/TFB1M/CTU2/CHD7/THADA/DTWD2/MTFMT/TRMT10C/CDK5RAP1/RPP14/BMT2/DIMT1/REXO4/BMS1/EXOSC3/MRPL1/SIRT7/TRIT1/NOB1/HELQ/BCDIN3D/KAT2B/GTPBP4/ELP6/PIN4/TRDMT1/CPSF4/MRTO4/SMAD1/RIOK2/INTS9/NHP2/HSD17B10/THG1L/RPP38/MOCS3/URM1/NSUN3/RNF113B/ZBTB8OS/MDN1/ESF…
hemostasis	-0.333935	-1.51034	0.000920506	0.0110556	tags=29%, list=18%, signal=24%	CSRP1/RAB5A/GATA3/ILK/PLG/LYN/BLOC1S4/PEAR1/AP3B1/ANO6/MICAL1/HSPB1/ENTPD1/SERPINF2/CELA2A/C1QTNF1/PIK3CB/BLK/CD40/NFE2L2/TSPAN32/DOCK8/VWF/PLEK/P2RX4/ANXA5/LCK/FBLN1/WAS/COMP/PTPN6/CYP4F11/PROS1/P2RX7/TBXA2R/F3/MPL/CD9/APOH/MERTK/F13B/TLR4/PRKCH/CD40LG/P2RX2/SERPIND1/F13A1/FN1/LCP2/TRPC3/GP1BB/PROZ/FLI1/MMRN1/CD36/PRSS56/COL1A1/COL1A2/FAP/COL3A1/MYL9/KNG1/F2RL3/FGA/IL6/F7/TFPI2/F2RL1/FCER1G/P2RX…
response to wounding	-0.310355	-1.50421	1.43e-05	0.000362019	tags=29%, list=18%, signal=25%	BCL2/CSRP1/ERBB2/OCLN/CLDN3/PTK2/RAB5A/PPARD/GATA3/SRSF6/ILK/PLG/LYN/SMOC2/BLOC1S4/ITGB4/PEAR1/ZFP36L1/AP3B1/ANO6/MICAL1/HSPB1/ADORA3/MIR34A/ENTPD1/SERPINF2/ETS1/CELA2A/TNFAIP3/ACVRL1/C1QTNF1/PIK3CB/MYLK/BLK/KCNK2/FGF2/CTNNA1/CD40/MTR/NFE2L2/GRN/TSPAN32/GIP/DOCK8/VWF/PLEK/P2RX4/ANXA5/JAM3/LCK/GSN/FBLN1/TGFB1/WAS/CCR2/WNT5B/COMP/GPX1/PTPN6/KANK1/CYP4F11/PROS1/FOXF1/P2RX7/NDNF/TBXA2R/HHEX/HMOX1/BNI…
coagulation	-0.331623	-1.49648	0.00134545	0.0147418	tags=29%, list=18%, signal=24%	CSRP1/RAB5A/GATA3/ILK/PLG/LYN/BLOC1S4/PEAR1/AP3B1/ANO6/MICAL1/HSPB1/ENTPD1/SERPINF2/CELA2A/C1QTNF1/PIK3CB/BLK/CD40/NFE2L2/TSPAN32/DOCK8/VWF/PLEK/P2RX4/ANXA5/LCK/FBLN1/WAS/COMP/PTPN6/CYP4F11/PROS1/P2RX7/TBXA2R/F3/MPL/CD9/APOH/MERTK/F13B/TLR4/PRKCH/CD40LG/P2RX2/SERPIND1/F13A1/FN1/LCP2/TRPC3/GP1BB/PROZ/MMRN1/CD36/PRSS56/COL1A1/COL1A2/FAP/COL3A1/MYL9/KNG1/F2RL3/FGA/IL6/F7/TFPI2/F2RL1/FCER1G/P2RX1/GAT…
cellular response to lipid	-0.311899	-1.48265	0.000130051	0.00229042	tags=24%, list=17%, signal=21%	IRF8/PAF1/LYN/CCR5/ZNF703/CFTR/ZFP36L1/RIPK2/TNFRSF1B/WNT9A/LBP/TNFAIP3/ASS1/IL18/BRCA1/ARNTL/CBFB/PTAFR/CD40/NFKB1/PID1/PTPN22/MGST1/PAX2/TGFB1/KCNMB1/NOS2/BCL10/PPARG/WNT5B/PAQR7/KIF18A/LPAR1/IL12B/SGK1/TBXA2R/SNAI2/FZD4/CCL5/CASP1/HCK/RHOA/BGLAP/HMGB2/SCNN1B/TBX1/POU4F2/TLR4/CD6/CEBPB/IL1B/NLRP3/YAP1/CD180/CYP7A1/SERPINF1/FES/LY96/HEYL/BMP4/CX3CR1/FBXO32/GHRHR/TNIP2/ANXA1/VIM/KLF4/CD55/NFKBIA/…
hormone transport	0.334895	1.4826	0.00155062	0.0164353	tags=36%, list=20%, signal=29%	UCN3/CPLX1/NPVF/HTR1A/TACR2/PTPRN2/NPFF/STX1A/CRHR1/DRD2/CCKAR/ADRA2C/GALR1/CNR1/SLC2A2/PRKCE/CRH/KCNC2/TRH/GHSR/RIMS2/EPHA5/PTPRN/SMPD3/SLC7A5/AGT/SYT9/SYT7/ACSL4/HTR2C/ANO1/MTNR1B/CARTPT/TCF7L2/CACNA2D2/EFNA5/KCNA5/PPP3CA/RASL10B/C1QTNF3/SSTR5/PFKL/SPP1/P2RY1/KCNJ11/ADCY8/SOX11/ADRA2A/PFKFB2/CAMK2N1/RAPGEF4/SNAP25/VSNL1/DOC2B/EXOC3L1/ADM/PCLO/AACS/ADCYAP1/MCU/IRS2/STXBP4/CACNA1E/PTPN11/FOXA2/SL…
monocarboxylic acid biosynthetic process	-0.339668	-1.47776	0.00383149	0.0332704	tags=29%, list=19%, signal=24%	GSTM2/OSBPL9/MALRD1/PTGS2/HPGDS/PTGES/PRKAG1/LTC4S/GPX4/SLC27A2/THNSL2/HPGD/ASAH2/APOC3/ACSBG2/BRCA1/GATM/CH25H/SCP2/CYP46A1/GIP/CD74/ABCB11/AKR1D1/MGLL/PLP1/SLC45A3/EDN2/IL1B/MLXIPL/CYP8B1/CYP7A1/ELOVL3/ALOX5/ANXA1/ALDH1A3/PTGS1/ELOVL7/LPL/PRKAG3/ADIPOQ/CYP3A4/PTGDS/PDK4/TECRL/NR1H4/KMO
establishment of protein localization to extracellular region	0.329435	1.47542	0.000935052	0.0111301	tags=33%, list=20%, signal=27%	UCN3/CPLX1/TACR2/PTPRN2/NPFF/STX1A/DRD2/ADRA2C/CNR1/DMTN/SLC2A2/PRKCE/RAB3C/CRH/KCNC2/ACHE/TRH/GHSR/RIMS2/EPHA5/PTPRN/SYT9/SCG2/SYT7/ACSL4/PCSK5/ANO1/MTNR1B/UNC13B/CARTPT/TCF7L2/OPRM1/CACNA2D2/PARD6A/RAB3A/EFNA5/KCNA5/PPP3CA/STXBP5/OLFM2/C1QTNF3/SSTR5/PFKL/SNCG/KCNJ11/ADCY8/IGF1/RAB3B/ABCG1/PAM/ADRA2A/WLS/PFKFB2/CAMK2N1/RAPGEF4/DRD3/SNAP25/VSNL1/DOC2B/PCLO/AACS/ADCYAP1/MCU/IRS2/STXBP4/CACNA1E/SEL…
cell growth	0.321901	1.4727	0.000513075	0.00691969	tags=25%, list=17%, signal=21%	CAV3/PAPPA2/ADRA1A/SYT4/SEMA3A/TRPC5/AVPR1A/RERG/WNT3/SYT2/SEMA5A/SYT1/FAM107A/MAP2/SPOCK1/BARHL2/SEMA3E/AKAP6/NRP2/RIMS2/PAK5/NPR1/DPYSL2/NRCAM/AGT/MAP1B/SLC23A2/TMEM108/CLSTN3/CDK5R1/PLXNA1/CAMK2D/RIMS1/BMPR2/SEMA3C/EPHA7/KIF14/RGS4/WASF1/RNF157/SYT17/SPP1/KIAA0319/UNC13A/ISLR2/IGF1/DSCAM/ESR2/BCL11A/PTK2B/AVP/RTN4R/LPAR3/SLIT3/TNR/SH3GL2/ACVR1B/CDH4/SLC9A6/OSGIN1/OLFM1/DRAXIN/SEMA5B/DCLK1/DBN1…
peptide secretion	0.325778	1.4718	0.000913786	0.0110075	tags=33%, list=20%, signal=27%	UCN3/CPLX1/TACR2/PTPRN2/NPFF/STX1A/CRHR1/DRD2/ADRA2C/CNR1/DMTN/SLC2A2/PRKCE/RAB3C/CRH/KCNC2/ACHE/TRH/GHSR/RIMS2/EPHA5/PTPRN/SMPD3/SYT9/SCG2/SYT7/ACSL4/PCSK5/HTR2C/ANO1/MTNR1B/UNC13B/CARTPT/TCF7L2/OPRM1/CACNA2D2/PARD6A/RAB3A/EFNA5/KCNA5/PPP3CA/RASL10B/STXBP5/OLFM2/C1QTNF3/SSTR5/PFKL/SNCG/KCNJ11/ADCY8/IGF1/RAB3B/ABCG1/PAM/ADRA2A/WLS/NPY2R/PFKFB2/CAMK2N1/RAPGEF4/DRD3/SNAP25/VSNL1/DOC2B/EXOC3L1/PCLO/…
response to lipid	-0.29387	-1.46868	8.87e-06	0.000239123	tags=19%, list=12%, signal=18%	MGST1/PAX2/TGFB1/KCNMB1/NOS2/BCL10/PPARG/UMOD/PFKFB1/WNT5B/PMVK/PAQR7/RAMP2/KIF18A/LPAR1/MGST2/IL12B/SGK1/TBXA2R/SNAI2/VCAM1/FZD4/CCL5/CASP1/HCK/SMAD6/CNP/RHOA/BGLAP/HMGB2/RBBP7/DUSP10/SCNN1B/TBX1/LOX/POU4F2/CPN1/TREM2/TLR4/CD6/CEBPB/DUSP1/CAT/IL1B/NLRP3/YAP1/CD180/CYP8B1/WNT8A/BDKRB1/SDC1/CYP7A1/DSG2/SERPINF1/FES/LY96/HEYL/ARPC1B/BMP4/CX3CR1/CRYAB/FBXO32/GHRHR/TNIP2/ANXA1/VIM/KLF4/CD55/NFKBIA/CD…
hormone metabolic process	-0.341072	-1.46614	0.00350015	0.0311882	tags=25%, list=15%, signal=21%	ACE2/BMP2/ACE/RBP4/NR5A1/PNPLA4/NFKB1/CYP46A1/CTSK/DUOXA2/CYP2W1/AKR1D1/PNPLA2/BCO1/RDH16/CLCN2/DHRS13/SULT1E1/SLCO1C1/GHRHR/CYP1B1/HSD17B3/ALDH1A3/ADH6/TSHB/AKR1B10/CRABP2/TIPARP/REN/CTSG/ASMT/CYP3A4/MME/SLC5A5/GFI1/FSHB/CGA/TTR
regulation of microtubule-based process	0.344926	1.46579	0.00442813	0.0371405	tags=34%, list=24%, signal=26%	CAV3/TACR2/PLK1/FAM107A/MAP2/STMN3/STMN2/MAP1B/NEFH/INPP5J/CDK5R1/BICD1/TACR1/EFNA5/MET/MAPK15/MAP6/TRIM36/CAMSAP1/TRIM37/TACR3/PRKAA2/NAV3/CHORDC1/MAPRE2/PAK1/BMERB1/BORCS5/APC2/CKAP5/CLTC/MAP1S/TTBK2/KLHL42/MAPT/HAP1/TMEM67/GBA2/WNT3A/CCSAP/KAT2A/TBCD/RNF4/TPR/ROCK2/MAP1A/CAMSAP2/CLASP1/SNCA/NIN/FKBP4/SLAIN2/CEP120/SENP6/RASSF7/CYLD/PLK2/FBXW5
protein localization to cell periphery	0.329369	1.46577	0.00153061	0.0163377	tags=31%, list=23%, signal=25%	CAV3/CPLX1/PLK1/GPR158/DPP6/STAC/PRKCE/RAB3C/AKAP5/CACNG5/STXBP1/GHSR/RAB26/NSF/ANK1/ZDHHC22/CACNG4/RAP2A/RAB40C/MYO5A/ATP2B4/RAB3A/GRIN2A/PACSIN1/SLC1A1/ACSL3/AR/P2RY1/CSRP3/KCNJ11/SCN3B/RAB3B/EPHB2/EFR3B/CACNG2/GRIP2/ZDHHC2/DPP10/CACNG3/SNAP25/ARHGAP44/ARL3/PALM/CLSTN1/BCL2L1/ATP1B1/ABCA12/NECTIN3/GGA1/SEC23A/TSPAN17/CLTC/KIF1B/SPTBN1/STX3/GAS6/NSG1/MRAP2/ITGA3/GRIP1/ADAM22/PRKCZ/VAMP2/PIK3R1/T…
positive regulation of locomotion	-0.30425	-1.46234	8.29e-05	0.00156582	tags=32%, list=19%, signal=27%	ITGB1/WNK1/PLVAP/PTGS2/SWAP70/CD151/ITGB1BP1/RDX/BCL2/CLDN3/PTK2/DDRGK1/GATA3/PGF/LYN/SMOC2/ZNF703/NCKAP1L/ANO6/HSPB1/PECAM1/CLDN7/BMP2/IL34/LBP/VEGFC/ETS1/RACK1/PIK3CB/MYLK/XG/CPNE3/FGF2/FGF18/SP1/MOSPD2/PTAFR/CD40/EPHA1/RARRES2/NFE2L2/TMSB4X/GRN/MIR145/DOCK8/P2RX4/MAP4K4/IL1R1/JAM3/CDH5/DUOXA2/IL16/NOX4/TNFRSF18/RRAS/TGFB1/TF/PRKD1/CCR2/ENPP2/WNT5B/CD74/LPAR1/MIRLET7F1/GLIPR2/SYNE2/PLP1/KIT/FOX…
developmental growth	0.309597	1.45916	0.000262009	0.00413862	tags=26%, list=17%, signal=23%	CAV3/FGF20/WNT2/ADRA1A/SYT4/SEMA3A/MYOD1/MYF6/TRPC5/SLC12A5/WNT3/SYT2/SEMA5A/DRD2/WNT7A/SYT1/GPR21/MAP2/SLC4A10/SLITRK1/LHX1/APBA1/BARHL2/SLITRK6/ATP8A2/SEMA3E/AKAP6/NRP2/GHSR/RIMS2/TENM4/NPPC/MSTN/SMPD3/PLCB1/DPYSL2/NRCAM/MAP1B/NCAPG2/SLC23A2/SHANK2/RSPO2/TMEM108/ZFPM2/ZP3/CDK5R1/PLXNA1/RIMS1/BMPR2/KPNA1/LARGE1/SEMA3C/FTO/EPHA7/RGS4/PPP3CA/ADARB1/WASF1/RNF157/SYT17/ARX/GPR149/GAP43/AR/SPP1/WNT7B…
protein localization to extracellular region	0.323807	1.45835	0.00110342	0.0126535	tags=33%, list=20%, signal=27%	UCN3/CPLX1/TACR2/PTPRN2/NPFF/STX1A/DRD2/ADRA2C/CNR1/DMTN/SLC2A2/PRKCE/RAB3C/CRH/KCNC2/ACHE/TRH/GHSR/RIMS2/EPHA5/PTPRN/SYT9/SCG2/SYT7/ACSL4/PCSK5/ANO1/MTNR1B/UNC13B/CARTPT/TCF7L2/OPRM1/CACNA2D2/PARD6A/RAB3A/EFNA5/KCNA5/PPP3CA/STXBP5/OLFM2/C1QTNF3/SSTR5/PFKL/SNCG/KCNJ11/ADCY8/IGF1/RAB3B/ABCG1/PAM/ADRA2A/WLS/PFKFB2/CAMK2N1/RAPGEF4/DRD3/SNAP25/VSNL1/DOC2B/PCLO/AACS/ADCYAP1/MCU/IRS2/STXBP4/CACNA1E/SEL…
cell junction assembly	0.319682	1.45186	0.00112896	0.0128917	tags=34%, list=20%, signal=28%	OXT/KRT5/DRD1/CDH22/CBLN2/PCDH17/DRD2/LRTM2/CDH12/WNT7A/FAM107A/CDH6/CLSTN2/DNER/SLITRK1/DMTN/SLITRK6/CDH18/PATJ/ACHE/GHSR/ADGRL3/AMIGO2/GABRA1/LRFN5/ROBO2/PTPRO/CNTNAP1/NRCAM/NTNG2/AGT/MAP1B/ADD2/LRRN3/LRRTM2/SHANK2/NLGN1/GABRB2/CLSTN3/CDH9/LRRTM1/NTRK2/GRID2/PLXNB2/CDH8/EPHA7/PARD6A/ADGRB1/EFNA5/THY1/GAP43/FLRT2/CDH7/PTPRD/EFNB2/EPHB2/NECTIN1/DSCAM/GABRB3/CHRNB2/PTK2B/CNTN5/GABRG2/MYO9A/FARP1/P…
negative regulation of developmental process	-0.290921	-1.44736	1.51e-05	0.000377141	tags=22%, list=14%, signal=20%	RBP4/PIK3CB/MMP11/NR5A1/HSPG2/OLIG2/KCNK2/EZH2/ARNTL/CBFB/MESP1/CTNNA1/NFE2L2/KLF13/TLR3/PRKDC/NKX6-2/MIR145/STAB1/PRTG/CRP/LMX1A/YBX1/CLDN18/COL5A2/RBPJ/FBLN1/PAX2/TGFB1/MYC/ANXA2/LDLRAD4/CCR2/GDF5/PPARG/B2M/WWTR1/NFIB/CD74/FGL2/KANK1/TBX3/PTHLH/ID2/SOX17/SNAI2/HHEX/ADAMTS12/BNIP3/SNAI1/INPP5D/PARP3/SMAD6/ADGRV1/NPR2/RHOA/NKX6-3/DUSP10/COL5A1/APOH/YBX3/TBX1/MAFB/POU4F2/IQCB1/TLR4/NKX6-1/PI16/XDH…
meiotic cell cycle	-0.328581	-1.43885	0.00609616	0.0479135	tags=33%, list=24%, signal=25%	SIRT2/UBB/RAD51/MSH3/SGO2/BOLL/FBXO5/NPM2/CENPS/WEE2/RMI1/CNTD1/ING2/TEX11/RBM7/PIWIL1/PSMC3IP/SMC2/DMC1/MYBL1/SUN1/C1orf146/OSGIN2/NUMA1/MND1/MSH4/SPDYA/CDK2/METTL3/FANCM/MAEL/SLX4/UBE2B/SLC26A8/CDC20/RAD54B/RAD51D/KIF18A/BUB1/NPR2/ANKRD31/SYCE3/DUSP1/SMC4/TERB1/RAD51AP1/EREG/NEK2/ASZ1/MEIOB/MSX1/TDRD1/MOV10L1/TEX12/TOPAZ1/SMC1B
dephosphorylation	0.312151	1.43609	0.000450934	0.00625834	tags=28%, list=22%, signal=23%	LRRC30/PTPRN2/SLC7A14/DRD2/CAMTA1/PLPPR4/MGAT5/PPM1H/UBASH3B/PPEF1/DUSP4/INPP4B/PTPRN/CDKN3/PPM1E/PTPRO/PTPRT/PTPN5/DUSP5/NT5M/PFKFB3/PDXP/INPP5J/NUAK1/MINPP1/PTPRM/PCDH11X/CHRM5/MTMR9/PPP3CA/PTPA/MFHAS1/PPP2R2C/PPP1R42/ARFGEF3/PPP1R14C/PPME1/PPP2R5D/PTPRD/ENTPD6/SGPP2/DUSP13/RIMBP2/PLPPR5/PFKFB2/PON1/MTMR4/FARP1/DUSP26/MASTL/INPP4A/IGFBP3/PTPRR/MTMR7/SYNJ1/PTPRQ/SMG7/PTPRU/PTPN11/ENOPH1/ELFN1/MT…
regulation of anatomical structure size	0.306566	1.42205	0.00125084	0.0139692	tags=26%, list=18%, signal=22%	LMOD2/CAV3/DBH/HTR1A/ADRA1A/SEMA3A/DRD5/DRD1/CALCA/TRPC5/AVPR1A/SLC8A1/HTR2A/SLC12A5/WNT3/ADRA1D/SEMA5A/CYFIP2/WNT7A/MAP2/ADRA2C/LMOD3/DMTN/PRKCE/BARHL2/CHRM3/SEMA3E/TENM1/AQP4/NOS1/NPR1/CLCN3/SPTAN1/DPYSL2/NRCAM/AGT/MAP1B/ADD2/PDXP/SPTBN5/SPIRE2/CDK5R1/BMPR2/SEMA3C/EPHA7/PRR16/KCNA5/WASF1/SPP1/KIAA0319/P2RY1/ATP2B1/ISLR2/RAB3B/KDM1A/DSCAM/ADRA2A/PTK2B/FCHSD2/WASF3/AVP/RTN4R/HTR1B/LPAR3/ABI2/TNR/…
negative regulation of cell differentiation	-0.292034	-1.41352	0.000242821	0.00388083	tags=25%, list=16%, signal=22%	PAF1/LYN/RB1/ZFP36L1/APPL2/FBXO7/TGFB1I1/SRA1/WNT9A/BMP2/VEGFC/JAK3/FRS2/GLI2/IL18/MMP11/OLIG2/EZH2/ARNTL/CBFB/MESP1/CTNNA1/NFE2L2/KLF13/TLR3/NKX6-2/PRTG/CRP/LMX1A/CLDN18/COL5A2/RBPJ/FBLN1/TGFB1/MYC/LDLRAD4/GDF5/PPARG/B2M/WWTR1/CD74/FGL2/KANK1/TBX3/PTHLH/ID2/SNAI2/ADAMTS12/SNAI1/INPP5D/SMAD6/ADGRV1/NPR2/RHOA/NKX6-3/DUSP10/COL5A1/TBX1/MAFB/POU4F2/IQCB1/TLR4/NKX6-1/PI16/XDH/ID1/RARB/IL1B/TWIST2/YAP…
response to oxidative stress	-0.301902	-1.41145	0.000925098	0.0110943	tags=29%, list=20%, signal=24%	VRK2/SELENOK/NOX1/PKD2/FOXO1/RBPMS/TRA2B/P4HB/ROMO1/GSS/PAWR/CAPN2/PTGS2/BCL2/PRR5L/PNKP/CYBB/SIGMAR1/NME8/STX2/GPX4/FBXO7/HSPB1/EPAS1/MIR34A/CD38/ETS1/MPV17/CDK2/TNFAIP3/RACK1/RPS3/EGLN1/NAPRT/NEIL1/EZH2/SP1/ARNTL/MTR/NFE2L2/JUN/ATF4/IMPACT/BTK/ATOX1/NOX4/MGST1/PLA2R1/PAX2/PRKD1/CCS/GPX1/HMOX1/BNIP3/ERCC8/RIPK3/ECT2/APOD/SGK2/FBLN5/NCF2/TLR4/NCF4/DUSP1/GPR37/DPEP1/CAT/GPX7/SDC1/CCL19/MSRB3/CRYAB…
neutrophil degranulation	-0.30055	-1.39934	0.00139872	0.0151821	tags=24%, list=17%, signal=20%	DOK3/CYBB/NCKAP1L/GHDC/ANO6/STK10/CDA/TNFRSF1B/PECAM1/SLC27A2/DERA/NAPRT/CTSC/CLEC5A/CPNE3/LAMTOR2/PTX3/MOSPD2/PTAFR/GAA/NFKB1/GRN/HEXB/GSN/MGST1/SERPINB6/LAMP1/SLC15A4/NPC2/ANXA2/IRAG2/B2M/MAGT1/PTPN6/SLCO4C1/FGL2/LRG1/PTPRC/RAP1A/S100A12/RHOA/DOCK2/CTSS/CNN2/TCIRG1/ITGB2/FTH1/CAT/PRAM1/C1orf35/HK3/CSNK2B/BIN2/LYZ/ARHGAP45/CFD/S100A11/CST3/ALOX5/TMEM63A/CXCR1/HEBP2/CD55/CD36/NFAM1/TNFAIP6/STOM/I…
negative regulation of multicellular organismal process	-0.276253	-1.39065	9.42e-05	0.00173414	tags=24%, list=16%, signal=22%	NCKAP1L/IKBKE/ANGPT2/APPL2/FBXO7/TNFRSF1B/CRYBA1/WNT9A/MIR34A/BMP2/CD38/LBP/SERPINF2/JAK3/REL/GPATCH3/TNFAIP3/FRS2/GLI2/ACVRL1/TIA1/C1QTNF1/APOC3/DHX58/RBP4/PIK3CB/CTSC/NR5A1/HSPG2/KCNK2/FGF2/ARNTL/CBFB/MESP1/CTNNA1/NFKB1/ATF4/TMSB4X/GRN/TLR3/ANXA4/NKX6-2/MIR145/PTPN22/STAB1/PRTG/BTK/VSIG4/P2RX4/ANXA5/CD83/CLDN18/RBPJ/UBE2L6/PAX2/TGFB1/MYC/BANK1/LDLRAD4/LAPTM5/CCR2/GDF5/PPARG/B2M/TNFRSF1A/NFIB/PT…
epithelial cell proliferation	-0.294652	-1.37129	0.00390795	0.033862	tags=20%, list=12%, signal=18%	PAX2/TGFB1/MYC/PRKD1/GDF5/PPARG/B2M/NFIB/GPX1/KIT/IL12B/LRG1/ID2/SNAI2/HMOX1/F3/HMGB2/DUSP10/APOH/FMC1/BMPER/TBX1/COL8A1/ATOH8/CXCL12/TLR4/NKX6-1/CEBPB/CCL26/XDH/ID1/YAP1/FERMT1/SFN/SERPINF1/APLNR/BMP4/SFRP2/ALOX5/IGFBP5/REG1A/MIR181B1/LAMB1/EREG/FAP/HTR2B/CLDN1/OSR2/TWIST1/CDKN2B/TIE1/FGF7/RUNX3/IL6/SIX1/CCN3/ESRP2/VEGFD/IGF2/TNMD/OSR1/FSHB/PRL/MIR146A
negative regulation of cell population proliferation	-0.277264	-1.35882	0.00126665	0.0140568	tags=25%, list=18%, signal=21%	ITGB1BP1/NDRG1/BCL2/ERBB2/CLDN3/PPARD/NPM1/PTGES/GATA3/PLG/LYN/RB1/ZBTB49/APPL2/CTBP2/LIMS2/ADORA3/TGFB1I1/WNT9A/MIR34A/BMP2/ETS1/TNFAIP3/ACVRL1/RBP4/CDC6/BLK/KCNK2/TNS2/BTG2/COL18A1/CTNNA1/KLF13/MIR145/TSPAN32/CRP/BTK/VSIG4/MTBP/IFI35/CDH5/NOX4/SOX7/RBPJ/FBLN1/TGFB1/MYC/SKAP2/GDF5/PPARG/B2M/UMOD/SPINT1/BTG1/NFIB/PTPN6/IL12B/PTHLH/FABP6/SNAI2/HMOX1/INPP5D/CSF1R/CLDN19/SMAD6/DUSP10/APOH/P3H3/RARRE…
cellular chemical homeostasis	0.283377	1.35616	0.00108073	0.0124283	tags=27%, list=17%, signal=23%	HCRT/CAV3/OXT/ADRA1A/TRPC4/TH/DRD5/DRD1/CALCA/PTPRN2/TRPC5/AVPR1A/SLC8A1/NPFF/HTR2A/NTSR1/GRM5/SLC12A5/SLC4A8/ADRA1D/DRD2/SLC24A4/RIC3/ATP2B2/GRM1/PTGFR/IAPP/GRIN2B/SLC4A10/GPR4/GALR1/CNR1/RYR2/TRPM2/PRKCE/CRH/NPSR1/GRIN1/UBASH3B/HRH4/AKAP6/AQP4/CHRNA7/EPHA5/NOS1/PTPRN/CLCN3/PRKCB/SLC8A2/GPR12/CASQ2/NMUR2/HTR2C/TRPA1/ATP6V1A/NCS1/LETM1/ANO1/ATP2B4/CAMK2D/MTNR1B/ATP6V1B2/UNC13B/CARTPT/SLC9A7/ATP2A…
peptide metabolic process	-0.269361	-1.34542	0.000625742	0.00806413	tags=25%, list=20%, signal=21%	DIO2/GSTA3/RBM3/RPS6KB2/PAIP2B/GSTM2/MTIF3/DDX3X/PIWIL1/CNOT7/ZCCHC4/GSS/DPH2/RBM24/EEF1A1/MRPL54/EIF3G/RPL3/ERBB2/PARS2/AOPEP/HPGDS/NPM1/MRPS12/MRPS10/RPS21/HARS2/RPL12/TCOF1/LSM14A/NSUN5/ZFP36L1/SPPL3/HSPB1/RRBP1/RPL19/MPV17L2/MRPS21/GGA3/ACE2/EEF1D/RPS2/RPL4/EIF4EBP1/ACE/RACK1/DNAJC1/RPS3/PSTK/RPL15/METTL3/MTRF1/TIA1/MOV10/MRPL9/RPS8/RPL8/RPL7A/SP1/BTG2/EIF3M/PTAFR/NFE2L2/ATF4/PRKDC/MIR145/IMP…
negative regulation of programmed cell death	-0.268396	-1.34442	0.000343969	0.00504899	tags=23%, list=18%, signal=20%	PTK2/DDRGK1/PPARD/NPM1/IL7/GATA3/SRSF6/BCL2L10/RNF144B/TRIAP1/RB1/NCKAP1L/GPX4/IFI6/SCX/RIPK2/LIMS2/MICAL1/HSPB1/IL7R/CLDN7/CD38/TMEM14A/CCND2/SHC1/JAK3/TNFAIP3/BAG1/STIL/GLI2/BTC/CASP8/ASAH2/BRCA1/CLEC5A/BTG2/MAEL/CTNNA1/NFKB1/NFE2L2/GRN/ARMC10/PRKDC/ANXA4/MIR145/DOCK8/ANXA5/MAP4K4/TPT1/CDH5/HYPK/UBE2B/TNFRSF18/RPS6/PAX2/MYC/UBA52/COL2A1/BCL10/RPS3A/LAPTM5/GDF5/RPS27A/COMP/RAMP2/GPX1/CD74/MIRLET…
positive regulation of cell death	-0.275507	-1.33485	0.00235232	0.0230801	tags=22%, list=16%, signal=19%	RIPK2/ANO6/PLEKHF1/TGM2/TNFRSF1B/CRYBA1/MIR34A/CHEK2/BMP2/STK17B/AKAP13/TRIM35/RACK1/HPGD/RPS3/CASP8/TIA1/PIK3CB/CTSC/BLK/KCNK2/TCTN3/CTNNA1/CD40/JUN/ATF4/GRN/TLR3/PRKDC/PLEKHG5/TP53BP2/LCK/NOX4/GSN/RPS6/PLA2R1/UBA52/NOS2/BCL10/LAPTM5/PPARG/TNFRSF1A/RPS27A/C1QA/BTG1/LPAR1/ATF3/IL12B/PMAIP1/PTPRC/RPS7/HMOX1/BNIP3/CCL5/INPP5D/RIPK3/ECT2/POU4F2/RPL11/TLR4/ITGB2/RNF122/SYCE3/DUSP1/CD40LG/GADD45G/RARB…
anatomical structure formation involved in morphogenesis	-0.256512	-1.30438	0.000802101	0.00995746	tags=23%, list=15%, signal=21%	MIR34A/BMP2/SYNPO2L/VEGFC/ETS1/AKAP13/SHC1/NFKB2/TNFAIP3/FRS2/STIL/EGLN1/GLI2/ACVRL1/WDR74/CASP8/IL18/RECK/RBP4/PIK3CB/BRCA1/LAMB3/HSPG2/FGF2/SALL1/FGF18/SP1/TGFBI/PGM5/ACTL6A/COL18A1/MESP1/CD40/EPHA1/NFE2L2/JUN/GRN/TLR3/PRKDC/MIR145/SH2D2A/HTRA1/STAB1/JAM3/CDH5/E2F8/SOX7/COL5A2/RBPJ/HK2/RRAS/PAX2/TGFB1/TBX19/COL2A1/ANXA2/BCL10/PRKD1/EMP2/GDF7/CCR2/PPARG/ENPP2/FOXN4/SPINT1/BTG1/RAMP2/GPX1/EDNRA/P…
cellular response to oxygen-containing compound	-0.244707	-1.25103	0.0026539	0.0252899	tags=23%, list=17%, signal=20%	IRF8/CYBB/PAF1/LYN/SIGMAR1/KLF3/CCR5/NME8/ZNF703/CFTR/ZFP36L1/APPL2/RIPK2/HTR7/TNFRSF1B/SLC38A2/WNT9A/MIR34A/CHEK2/LBP/ETS1/MPV17/SHC1/JAK3/CDK2/TNFAIP3/RACK1/LEPROT/RPS3/ASS1/IL18/CDC6/BRCA1/LAMTOR2/TNS2/EZH2/SP1/PTAFR/CTNNA1/CD40/NFKB1/MTR/RARRES2/NFE2L2/JUN/ATF4/PRKDC/PID1/MIR145/IMPACT/PTPN22/ATP6AP1/BTK/PIP4K2A/P2RX4/OGT/NOX4/COL5A2/MGST1/PAX2/TGFB1/KCNMB1/ZFAND1/NOS2/BCL10/PRKD1/PPARG/WNT5B…
GO-MF
neurotransmitter receptor activity	0.703101	2.65718	7.99e-16	3.19e-13	tags=56%, list=11%, signal=50%	CHRNG/CHRNA2/HTR1A/GABRG1/DRD5/DRD1/GABRA6/HTR2A/GRM5/DRD2/GLRA3/GRM1/GRIN2B/GABRR1/GLRB/HTR5A/GRIN1/CHRM3/HRH4/CHRNA7/GABRA3/GABRA1/GRIK1/GABRQ/CHRM2/GRIK3/HTR2C/GABRB2/GABRR2/CHRM5/GRID2/GRIN2A/GABRA4/GABRB3/CHRNB2/PTK2B/HTR4/GLRA2/DRD3/CHRNB3/HTR1B/GABRG2/GRIA1/GABRA2/HRH3
gated channel activity	0.519301	2.29307	6.73e-16	3.19e-13	tags=50%, list=20%, signal=41%	KCNE5/CHRNG/CHRNA2/KCNJ3/KCNH1/GABRG1/KCNA3/GABRA6/KCND2/KCNS2/KCNJ4/KCNK9/HCN4/KCNF1/GLRA3/HCN2/GRIN2B/GABRR1/CNR1/GLRB/KCNG3/RYR2/TRPM2/GRIN1/KCNC2/SCN2B/CACNG5/KCND3/KCNH5/CLCN4/SCN3A/CHRNA7/GABRA3/KCNH6/GABRA1/CLCN3/GRIK1/GABRQ/SCN5A/KCNG1/KCNK10/KCNA4/KCNC4/KCNAB2/HCN3/GRIK3/HCN1/CACNG4/KCNA2/KCNK18/NMUR2/KCNIP1/KCNQ3/SCN1A/GABRB2/TRPA1/KCNAB1/NCS1/GABRR2/ANO1/CACHD1/KCNJ6/KCNH8/GRID2/KCNG4/…
glutamate receptor binding	0.679768	2.16723	3.35e-06	0.000127182	tags=51%, list=15%, signal=44%	CAMK2A/DRD2/AKAP5/NSF/HOMER1/CACNG4/SHANK2/RASGRF1/CDK5R1/HOMER2/NETO2/CACNG2/CACNG3/NECAB2/NETO1/SYNDIG1/SHANK3/CALM1
syntaxin binding	0.592839	2.15883	4.55e-07	2.01e-05	tags=45%, list=17%, signal=38%	CPLX1/SYT4/SYT2/SYT1/STXBP1/SYP/SNPH/NAPB/NSF/SYT9/SYT7/VAMP1/SNAP47/UNC13B/STXBP5/CPLX2/SYT17/UNC13A/UNC13C/SNAP25/SYPL1/STXBP4/SCFD2/SYBU/NAPG/STX16/SYT12/VAMP2
ion channel binding	0.549536	2.1532	2.39e-07	1.09e-05	tags=49%, list=20%, signal=40%	KCNE5/CAV3/SLC8A1/RIMS4/STX1A/STAC/RYR2/KCNC2/AKAP6/KCND3/KCNH5/RIMS2/NOS1/SCN5A/ANK1/KCNAB2/HOMER1/KCNAB1/CAMK2D/RIMS1/KCNG4/ATP2A3/PANX1/RIMS3/KCNJ11/SCN3B/DPP10/KCNIP2/SCN4B/YWHAH/CBARP/ATP2A2/CALM1/HAP1/NPTN/CTNNB1/PPP1R9A/PDE4D/GPD1L/ABCC9/ABCC8/AP2M1/USP10/FGF12/FKBP1A/FKBP1B/CALM2/ANK2/BAK1
neuropeptide binding	0.730526	2.12409	3.43e-05	0.000933826	tags=64%, list=10%, signal=57%	NMUR1/OPRD1/SSTR2/GALR1/SSTR1/SSTR3/SSTR4/NMUR2/OPRM1/GPR149/SSTR5/OPRL1/OPRK1/MC4R
CCR chemokine receptor binding	-0.792134	-2.10036	0.000132193	0.00273829	tags=71%, list=11%, signal=64%	CCR2/CCL20/CCL5/CCL26/XCL1/CCL17/CCL19/CCL4/MSMP/CCL1
rRNA binding	-0.595441	-2.09588	2.77e-05	0.000816924	tags=52%, list=24%, signal=40%	RPF1/MRPL18/RPLP0/SBDS/TST/RPL3/GTF3A/RPL12/UTP23/RPS3/RPL8/RPS14/RRS1/MRPL16/RPL9/RPL5/RPS13/RNASEL/RPL23A/RPS4Y1/RPL11/RPS11/RPL37/RPL23
secondary active sulfate transmembrane transporter activity	-0.84074	-2.07928	5.71e-05	0.0013585	tags=73%, list=12%, signal=64%	SLC26A8/SLC26A4/SLC26A5/SLC26A1/SLC26A7/SLC26A6/SLC13A1/SLC13A4
calmodulin-dependent protein kinase activity	0.694312	2.07635	5.39e-05	0.00134246	tags=48%, list=14%, signal=41%	MYLK2/CAMK2A/CAMK1G/ITPKA/CAMK2D/CAMK4/CAMKV/CAMK2B/CAMKK1/PTK2B/PHKA2/CAMK2G
anion:sodium symporter activity	-0.813423	-2.05368	0.000167151	0.00325128	tags=42%, list=5%, signal=40%	SLC6A2/SLC22A3/SLC5A5/SLC13A1/SLC13A4
GABA-gated chloride ion channel activity	0.820249	2.02691	0.000256576	0.00465043	tags=82%, list=10%, signal=73%	GABRG1/GABRA6/GABRA3/GABRA1/GABRB2/GABRA4/GABRB3/GABRG2/GABRA2
peroxidase activity	-0.604691	-1.97169	0.000176124	0.00338456	tags=68%, list=25%, signal=51%	GSTK1/IYD/TXNDC17/PRDX6/GPX3/GSTZ1/EPX/GSTM2/PTGS2/PTGES/LTC4S/GPX4/ALOX5AP/MGST1/GPX1/MGST2/CAT/GPX7/CLIC2/LOXHD1/PTGS1/GPX8/LPO
non-membrane spanning protein tyrosine kinase activity	-0.575641	-1.95417	0.000153396	0.00309704	tags=48%, list=18%, signal=39%	WEE2/FGR/PTK2/LYN/RIPK2/JAK3/BLK/BTK/LCK/YES1/CLK1/HCK/MATK/SLA/FES/ZAP70/FRK/MELK/BMX
oxalate transmembrane transporter activity	-0.84535	-1.92337	0.000363407	0.00616633	tags=75%, list=12%, signal=66%	SLC26A8/SLC26A4/SLC26A5/SLC26A1/SLC26A7/SLC26A6
clathrin binding	0.530294	1.90057	0.000247691	0.00454101	tags=54%, list=25%, signal=40%	SYT13/SYT4/TRPC5/SYT2/SYT1/DNER/SYT9/SYT7/EPN3/SNAP91/SYT17/AP2B1/AP2A2/AP1M1/NCALD/DNM1L/TRPC6/DNAJC6/CLTC/NSG1/SYT12/CLTB/AP2M1/AP1B1/CLTCL1/SYT10/AP2S1/SMAP1/AFTPH/EPN2
sodium-independent organic anion transmembrane transporter activity	-0.764135	-1.88982	0.00187163	0.0250862	tags=82%, list=17%, signal=68%	SLCO3A1/SLCO2B1/SLCO1B1/SLCO4C1/SLCO1C1/SLCO2A1/SLCO1A2/SLCO1B3/SLC22A7
collagen binding	-0.514147	-1.87515	0.000325393	0.00558067	tags=40%, list=15%, signal=34%	ANTXR1/C1QTNF1/AEBP1/TGFBI/CTSK/VWF/NID1/COMP/NID2/CTSS/DDR2/LOX/ECM2/FN1/CHADL/PODN/COL6A2/MUSK/COCH/COL6A1/MMP13/LUM/DCN
protein binding involved in heterotypic cell-cell adhesion	-0.817012	-1.85889	0.00120283	0.0169781	tags=50%, list=6%, signal=47%	PKP2/DSG2/GLDN/DSP
immunoglobulin binding	-0.784921	-1.85006	0.00148482	0.0207411	tags=67%, list=12%, signal=58%	VWF/UMOD/LGALS3/JCHAIN/FCER1G/AMBP
cytokine binding	-0.458219	-1.83675	6.99e-05	0.00159232	tags=38%, list=17%, signal=32%	CCR5/ACKR4/TNFRSF1B/PLP2/NBL1/ACVRL1/FGF2/NRROS/IL1R1/IL11RA/CCR8/CCR2/GDF5/TNFRSF1A/COMP/CD74/IL13RA1/KIT/IL12B/IL13RA2/IL6R/FZD4/CSF1R/IL2RG/LEPR/OSMR/CX3CR1/CXCR1/WFIKKN2/CSF2RA/CD36/CCR7/IL18R1/IL12RB1/CCR4/VASN/CRLF2/IL1RL1
C2H2 zinc finger domain binding	-0.800544	-1.82142	0.00230334	0.0306152	tags=25%, list=0%, signal=25%	LEF1/WT1
ephrin receptor binding	0.606676	1.78264	0.00341815	0.0429288	tags=61%, list=25%, signal=46%	EPHA4/CDK5R1/EPHA7/EFNA5/EFNB2/ANKS1B/EFNA2/GRB2/SIPA1L1/CHN1/CRK/EFNB1/PTPN1/CBL
glutamate binding	0.832259	1.77684	0.00349344	0.0435316	tags=71%, list=7%, signal=66%	GAD1/GRIN2B/GAD2/GRIN1/SLC1A1
cytokine receptor binding	-0.416345	-1.76305	4.66e-05	0.00119655	tags=30%, list=15%, signal=26%	IL34/VEGFC/SHC1/FRS2/CASP8/IL18/CCL28/CDH5/TGFB1/CCR2/IL13RA1/IL12B/LRG1/CCL20/IL6R/CCL5/SMAD6/CXCL12/CD40LG/CCL26/CD2AP/IL1B/XCL1/IL11/CSF1/CCL17/CCL19/TNFSF13B/OSMR/TNFSF4/CNTF/IL12RB1/CCL4/NTF3/MSMP/IL6/C5/CCL1/CRLF2/VEGFD/FASLG/IL15/PRL
thyroid hormone binding	-0.857186	-1.7571	0.00291658	0.037606	tags=33%, list=4%, signal=32%	ALDH1A3/TTR
calmodulin binding	0.416186	1.74177	5.57e-05	0.00134604	tags=37%, list=17%, signal=31%	KCNH1/SLC8A1/MYLK2/CAMK2A/SYT1/ATP2B2/MAP2/RYR2/GRIN1/AKAP5/KCNH5/NOS1/PLCB1/SPTAN1/CAMK1G/SCN5A/SLC8A2/ADCY1/ADD2/SYT7/KCNQ3/ITPKA/ARPP21/MYH7/MYO5A/ATP2B4/CAMK2D/PDE1B/UNC13B/CAMK4/RGS4/PPP3CA/KCNQ2/CAMKV/CAMK2B/GAP43/MAP6/ATP2B1/UNC13A/AKAP12/ADCY8/UNC13C/CAMSAP1/ADCY3/CAMKK1/RIT2/RGS16/RRAD/NGFR/PPP3R1/PHKA2/CAMK2G/SLC8A3/SPTBN1/PPP3CB/MYO5B/CACNA1C/MYO1B/VAMP2
cytokine activity	-0.414868	-1.69635	0.000498396	0.00828065	tags=40%, list=16%, signal=34%	WNT9A/BMP2/IL34/THNSL2/IL18/CMTM3/CCL28/FGF2/GRN/IL16/TGFB1/GDF7/GDF5/WNT5B/CMTM7/IL12B/CCL20/CCL5/CXCL12/CD40LG/CCL26/IL1B/XCL1/IL11/CSF1/WNT8A/CCL17/CCL19/TNFSF13B/BMP4/TNFRSF11B/WNT6/TNFSF4/CNTF/CCL4/MSMP/ADIPOQ/IL6/C5/CCL1/GDF9/FASLG/IL15/INHA/GDF6
channel regulator activity	0.426388	1.68134	0.00102127	0.0148084	tags=40%, list=20%, signal=32%	KCNE5/CAV3/STX1A/DPP6/FGF14/GRM2/SCN2B/CACNG5/CHRNA7/NOS1/PRKCB/KCNAB2/CACNG4/KCNIP1/KCNAB1/ATP2B4/CAMK2D/KCNV1/SCN3B/CACNG2/HPCAL4/DPP10/CACNG3/WNK2/NPY2R/CNIH3/KCNIP2/SCN4B/YWHAH/RRAD/CALM1/NRXN1/KCNMB4/PRKCZ/ADRB2/GPD1L/ABCC9/PCSK9/FGF12/FKBP1B/CALM2
DNA-binding transcription activator activity	-0.344569	-1.60005	2.32e-05	0.000756452	tags=29%, list=18%, signal=24%	ALX1/STAT6/NR5A2/ERG/SOX1/GATA3/MYBL1/SMARCD2/SCX/MAF/EPAS1/E2F5/DMTF1/ETS1/REL/NFKB2/GLI2/KLF6/NFIA/DLX3/SP1/TFEC/MESP1/NFKB1/NFE2L2/JUN/ATF4/KLF13/GSX1/LMX1A/RBPJ/NFIC/ETV4/MYC/TBX19/RAX/RBPJL/NFIB/ATF3/ZNF76/FOXF1/SOX17/OTX1/HHEX/RAX2/NKX6-3/MAFB/POU4F2/CEBPB/SPI1/HEYL/ELF1/IRF5/MEF2B/FOXI1/MEOX2/SIX5/KLF4/FLI1/PHOX2B/KLF5/FOXD1/GCM2/TBX20/OSR2/FOXD2/MSX1/SIX1/TFAP2B/BHLHA15/PRRX1/IRF4/FOXC1/L…
G protein-coupled receptor binding	0.368871	1.5771	0.000697868	0.0112238	tags=30%, list=15%, signal=26%	HCRT/UCN3/OXT/WNT2/S100A14/WNT16/CALCA/AVPR1A/WNT2B/NMS/NPFF/WNT3/WNT8B/WNT7A/ADRA2C/CRH/PENK/AKAP5/AGT/HOMER1/BICD1/PNOC/APELA/CXCL14/WNT7B/P2RY1/HOMER2/ADRA2A/WLS/UCHL1/HSPA8/DRD3/AVP/CNRIP1/ADM/ADCYAP1/NECAB2/PALM/REEP1/NTS/PTPN11/ZNRF3/GNAL/ARHGEF1/NMB/SAG/GNA11/ATP2A2/UTS2B/SFRP1/GAL/TAC1/CALM1/FZD1/GNAQ/AGTR1
tetrapyrrole binding	-0.398147	-1.564	0.00391729	0.0473339	tags=25%, list=14%, signal=22%	CYB561D2/CYB5A/MTR/CYP46A1/CUBN/NOX4/NOS2/CYP2W1/CYP4F11/HMOX1/CAT/SLC48A1/CYP8B1/CYP7A1/LOXHD1/HEBP2/CYP1B1/CYP4V2/PTGS1/HEBP1/CYP3A4/LPO/AMBP
calcium ion binding	0.327851	1.54029	5.55e-05	0.00134604	tags=31%, list=19%, signal=26%	GUCA1B/SYT13/PCDHA4/RHBDL3/S100A14/SYT4/DNASE1L2/CRTAC1/CDH22/MCTP1/SLC8A1/CDH17/CAPN9/S100A4/PCDH17/SYT2/CDH12/SYT1/CDH6/PCDH7/NELL2/CLSTN2/DNER/RYR2/TRPM2/SPOCK1/PLA2G2A/CDH18/GRIN1/PPEF1/TBC1D9/SULF1/PITPNM2/CDH13/ADGRL3/CALN1/FSTL5/PCDH12/CCBE1/NELL1/PLCB1/PCDHAC1/PCDHAC2/SPTAN1/PCDH19/SYT9/SMOC1/F9/CASQ2/SYT7/DGKB/OTOF/KCNIP1/MAN1A2/PLCH1/NCS1/LETM1/CLSTN3/CDH9/CDK5R1/PCDH10/ASTN2/NCAN/PCDH1…
RNA polymerase II cis-regulatory region sequence-specific DNA binding	-0.311399	-1.53837	7.41e-07	3.11e-05	tags=27%, list=20%, signal=23%	ZNF302/ZNF467/POU3F4/FOXO1/KLF15/HBP1/GZF1/FOXL2/HSF5/FOXF2/SALL4/CRY1/FOXP4/STAT6/MXI1/NR5A2/ERG/SOX1/TBX2/ZNF516/PPARD/GATA3/MYBL1/BSX/HIF3A/IRF8/KLF3/CREM/ZBTB49/SCX/MAF/EPAS1/E2F5/DMTF1/ETS1/REL/NFKB2/GLI2/KLF6/NFIA/NR5A1/OLIG2/DLX3/SALL1/EZH2/SP1/TFEC/ARNTL/MESP1/NFKB1/NFE2L2/JUN/ATF4/KLF13/TCF7L1/NKX6-2/GSX1/ZNF821/HIC1/E2F8/SOX7/RBPJ/ZNF280D/NFIC/TGIF1/ETV4/PAX2/MYC/TFEB/TBX19/RAX/PPARG/RB…
phosphatase activity	0.351654	1.53494	0.000597154	0.00981919	tags=31%, list=22%, signal=25%	LRRC30/PTPRN2/PLPPR4/PPM1H/UBASH3B/PPEF1/DUSP4/INPP4B/CDKN3/PPM1E/PTPRO/PTPRT/PTPN5/DUSP5/NT5M/PFKFB3/PDXP/INPP5J/MINPP1/PTPRM/MTMR9/PPP3CA/PPP2R5D/PTPRD/ENTPD6/SGPP2/DUSP13/PLPPR5/PFKFB2/PON1/MTMR4/DUSP26/INPP4A/PTPRR/MTMR7/SYNJ1/PTPRQ/PTPRU/PTPN11/ENOPH1/PPP3R1/DNAJC6/LPIN2/CAMK2G/PTP4A3/DUSP8/PPP3CB/PLPPR1/PPTC7/INPP5F/NT5C3B/G6PC3/PTPRZ1/PPM1J/EYA2/FBP2/PFKFB4/PTPRG/SBF1/PPP1R3C/PLPP3/PDP1/PP…
transferase activity, transferring acyl groups other than amino-acyl groups	0.35374	1.48266	0.0029236	0.037606	tags=39%, list=28%, signal=28%	CHAT/LPGAT1/PNPLA1/CERS6/AANAT/ELOVL6/ABHD8/ZDHHC22/NAT8L/AGPAT3/CERS1/HHAT/MBOAT2/SPTSSB/ZDHHC2/GTF3C4/DGAT2/ELOVL2/BAAT/ATF2/MOGAT1/GPAM/KAT7/LPCAT3/CASD1/AGPAT5/GOLGA7B/PLA2G15/OLAH/ESCO2/PHF14/DLAT/KAT2A/NAA50/NMT2/FASN/ACSM4/SUPT7L/CPT1A/ELOVL4/SPTLC2/KAT14/DLST/PAFAH1B2/ZDHHC17/ACAT1/MOGAT2/CLOCK/SPTLC3/NCOA1/CRAT/ZDHHC23/CERS4/HAT1/ZDHHC15/NCOA3/HGSNAT/ZDHHC21/KAT6B/AGPAT4/ZDHHC8/PIGW
regulatory region nucleic acid binding	-0.285969	-1.43976	7.06e-06	0.000250368	tags=25%, list=20%, signal=21%	ZNF302/ZNF467/POU3F4/FOXO1/KLF15/HBP1/GZF1/FOXL2/ZNF518A/HSF5/FOXF2/SALL4/CRY1/FOXP4/ALX1/STAT6/MXI1/NR5A2/ERG/SOX1/TBX2/ZNF516/DMBX1/PPARD/NPM1/GATA3/MYBL1/BSX/UHRF1/HIF3A/IRF8/KLF3/CIITA/RB1/CREM/ZBTB49/SCX/MAF/EPAS1/E2F5/DMTF1/ETS1/REL/NFKB2/RPS3/GLI2/KLF6/NFIA/BRCA1/NR5A1/OLIG2/AEBP1/DLX3/SALL1/EZH2/SP1/TFEC/ARNTL/MESP1/NFKB1/NFE2L2/JUN/ATF4/KLF13/TCF7L1/NKX6-2/GSX1/LMX1A/ZNF821/HIC1/E2F8/SOX…
nucleoside binding	0.30417	1.37084	0.00391603	0.0473339	tags=29%, list=21%, signal=23%	SRL/RERG/DNM1/RAB3C/DIRAS2/RHOBTB2/RAB26/DIRAS1/NPR1/ARL4C/ADSS1/RAB19/RAP2A/NMUR2/RAB40C/SEPTIN3/TUBA1A/RAB3A/TUBB3/RASL10B/KRAS/MFHAS1/PIP4K2B/MIEF1/HHAT/OPA1/LANCL2/RND1/RAB37/RAB41/RAB39A/RAB3B/TUBB2A/RAB9B/EEF1A2/MFN2/TUBB/RIT2/ARL3/GIMAP8/MPPED2/TUBB4B/RASL11B/GTPBP2/RABL6/RASD2/ARHGAP35/RRAD/ARL8B/GNAL/SRPRB/DNM1L/GUCY1A2/GNA11/NME1/DNAJC27/INSR/RHOBTB1/ARF3/SCG5/GNAQ/TUBB2B/RHOV/RAB42/AGA…
cytoskeletal protein binding	0.268271	1.30433	0.00248677	0.0327802	tags=25%, list=20%, signal=21%	LMOD2/TNNT2/CAV3/TRPC5/SLC8A1/MYLK2/STX1A/S100A4/PLK1/FAM107A/KLHL1/LZTS1/DNM1/MAP2/KIF3C/LMOD3/DMTN/PRKCE/RAB3C/STMN3/STMN2/SGIP1/ATCAY/MYO16/SNPH/PTPRN/KLHL4/UNC5C/ARL4C/NEFM/ADSS1/SPTAN1/SCN5A/MLPH/DPYSL2/ANK1/NRCAM/MAP1B/NEFH/ADD2/BRSK1/PTPRT/TTLL1/SNTG1/SPTBN5/SPIRE2/MYH7/MYO5A/CDK5R1/CAMK2D/BICD1/KIF11/KLHL3/HSPH1/KIF14/OPRM1/RAB3A/KCNA5/STXBP5/WASF1/KCNQ2/MYPN/PANX1/KIF5C/TMEM201/PPP1R42/E…
