# Supplementary material for: Transcriptome analysis of hypothalamus and pituitary tissues reveals genetic mechanisms associated with high egg production rates in Changshun green-shell laying hens
Source: BMC Genomics. 2023 Dec 20;24:792. doi: 10.1186/s12864-023-09895-0 (PMC10734086; doi:10.1186/s12864-023-09895-0)
Supplement: Supplementary file 4 — Additional file 4: Table S4. GSEA of pituitary transcriptome. [file 12864_2023_9895_MOESM4_ESM.xlsx]

## Sheet: GSEA_pituitary
Table S4. GSEA of pituitary transcriptome
KEGG Pathway / GO Term	EnrichmentScore	NES	p value	Adjusted p value	Leading edge	Core enrichment
KEGG
Ribosome	0.727994	3.13495	6.83e-24	2.33e-21	tags=90%, list=24%, signal=69%	RPS21/RPL22L1/MRPS6/RPLP0/MRPL28/RPS28/RPL12/RPS20/RPS8/RPS3/MRPL21/MRPS21/RPS19/RPS27A/RPL34/RPS29/RPS3A/MRPL12/RPS12/RPS23/MRPL14/RPL19/RPS6/RPL23A/MRPS12/RPL36/RPL35/RPL8/MRPL19/RPL5/MRPL17/RPS10/RPS17/RPL23/MRPL23/RPL11/RPL24/RPS14/RPL37A/RPS27/RPL6/RPL15/MRPL9/RPS4Y1/FAU/UBA52/RPL22/RPL27A/RPS2/RPL10A/RPL18A/RPL3/RPL7A/RPS26/RPLP2/RPL13/MRPL34/RPS25/MRPL27/MRPL24/RPL38/RPL14/RPL4/RPS15/RPL30…
Oxidative phosphorylation	0.630234	2.57095	2.25e-11	3.83e-09	tags=86%, list=28%, signal=62%	NDUFAB1/COX7A2/NDUFB1/NDUFC2/NDUFA6/NDUFB8/NDUFV2/NDUFB6/UQCR10/NDUFS8/ATP6V0B/NDUFS5/COX7B/UQCRB/NDUFB2/COX6C/NDUFA2/ATP5PB/ATP6V0E1/NDUFA12/NDUFB7/UQCRFS1/NDUFA5/NDUFA8/NDUFA13/COX5A/ATP6V0E2/PPA2/NDUFB5/NDUFA7/UQCR11/NDUFS6/NDUFA11/COX4I1/NDUFS3/NDUFB9/COX17/COX7C/NDUFA9/UQCRQ/NDUFB4/ATP6V1E1/NDUFS7/NDUFA4/NDUFV1/ATP6V1B2/COX6A1/NDUFA10/PPA1/SDHD/CYCS/NDUFB10/ATP6V1G1/UQCRC1/ATP6V1C1/NDUFB3/SD…
Proteasome	0.602158	2.0483	0.000191591	0.00593932	tags=82%, list=29%, signal=58%	PSMA5/PSMB4/PSMA7/PSMB3/PSMB2/PSMC5/PSMD4/PSMB7/PSMD7/PSMA4/PSMA1/PSMC2/PSMB1/PSMA6/PSMD1/PSMC1/PSMC6/POMP/PSMC3/PSMD14/PSMA3/PSMD2/PSMD6/PSMD13/PSMA2/PSMD9/PSME3
Phototransduction	-0.80574	-2.02664	5.51e-05	0.00187856	tags=33%, list=4%, signal=32%	RGS9/GUCY2D/RHO/CALML3/SLC24A1
Phosphatidylinositol signaling system	-0.56768	-2.00925	1.48e-06	8.41e-05	tags=52%, list=28%, signal=38%	PI4KB/PTEN/PPIP5K1/DGKG/INPP1/ITPR3/PI4KA/SYNJ2/IPPK/PLCD1/PIK3C2B/PIK3C2A/PPIP5K2/IMPA2/PIK3CD/MTMR4/MTMR7/PIK3C2G/CDS1/IPMK/INPP5F/PIK3R2/DGKB/ITPR1/PLCB2/PLCB1/PIK3R1/ITPK1/PIP4K2B/DGKI/ITPR2/INPPL1/PIK3CA/INPP4A/SYNJ1/PIKFYVE/PLCG2/ITPKC/INPP4B/DGKE/DGKH/ITPKA/DGKD/CALML3/DGKQ
Protein export	0.648968	1.95179	0.000481142	0.0136724	tags=81%, list=29%, signal=58%	HSPA5/IMMP2L/SEC11C/SEC61A1/SEC61B/SRPRB/SEC61G/SEC11A/SPCS1/SRP9/SPCS3/SRP14/SRPRA/IMMP1L/SRP72/SEC63/SEC62
Olfactory transduction	-0.616253	-1.83788	0.00100405	0.0218814	tags=42%, list=10%, signal=38%	PDE1B/SLC8A2/PRKG1/SLC24A4/SLC8A1/PDE1A/SLC8A3/PDE1C/GUCY2D/OR52R1/CALML3/OR8D4/OR52L1
Glycerolipid metabolism	-0.552897	-1.7815	0.00055041	0.0144377	tags=29%, list=11%, signal=26%	DGKB/LPIN2/DGKI/GK2/GLYCTK/GPAM/MBOAT2/PNPLA2/LPIN1/DGKE/DGKH/MOGAT2/DGKD/DGKQ
Viral protein interaction with cytokine and cytokine receptor	0.48669	1.76928	0.00221042	0.0376876	tags=28%, list=7%, signal=26%	CCL4/CCR10/CCL26/CCL17/CX3CL1/IL6R/CCR8/CCR6/XCR1/IL2RG/IL34/CXCL12/CCL5
Salivary secretion	-0.540305	-1.766	0.00069475	0.0169221	tags=44%, list=23%, signal=34%	ADCY3/ADCY6/RYR3/KCNMA1/ADRB1/BST1/VAMP2/PRKG1/SLC12A2/ATP2B2/ITPR1/ADCY7/PLCB2/PLCB1/ITPR2/NOS1/ADCY1/GUCY1A2/LPO/AQP5/CHRM3/CALML3/ADRB2
Carbon metabolism	0.404156	1.69777	0.00139539	0.026435	tags=60%, list=32%, signal=41%	PHGDH/ACAT2/GAPDH/GCK/PGAM1/HAO1/TALDO1/FH/PGK2/TPI1/CS/ALDOB/MDH2/MDH1/ALDOC/HK2/ME1/SDHD/PFKP/RPEL1/GOT2/SUCLA2/PRPS2/PKLR/ENO1/SDHB/PSAT1/TKFC/SUCLG1/ACOX3/DLD/IDH2/GOT1/SDHA/AMT/PSPH/ESD/HK1/IDH3A/GCSH/TKTL1/SDHC/PGD/PCCA/PGLS/ECHS1/ACOX1/PCCB/IDNK/SUCLG2/ACAT1/HKDC1/GPI/ACO2/PDHA2
GnRH secretion	-0.520846	-1.68454	0.00315251	0.0447919	tags=35%, list=15%, signal=30%	KCNN3/PIK3R2/ITPR1/ESR2/HCN3/PLCB2/CACNA1C/PLCB1/PIK3R1/ITPR2/PIK3CA/CACNA1G/HCN1/CACNA1I/TRPC5/GPER1/TRPC4
Amyotrophic lateral sclerosis	0.337179	1.66054	1.71e-05	0.000831716	tags=43%, list=24%, signal=33%	HSPA5/TUBA1A/NDUFAB1/GPX1/COX7A2/CHCHD10/NDUFB1/NDUFC2/TUBB2B/NDUFA6/NDUFB8/NDUFV2/NDUFB6/UQCR10/PSMA5/PSMB4/NDUFS8/XBP1/PSMA7/TUBB4B/PSMB3/NDUFS5/SOD1/DNAI1/COX7B/UQCRB/PSMB2/NDUFB2/COX6C/NDUFA2/ATP5PB/NDUFA12/NDUFB7/DCTN2/UQCRFS1/PSMC5/DDIT3/NDUFA5/NDUFA8/DNAL4/NDUFA13/ATG101/COX5A/NRBF2/PSMD4/NDUFB5/DCTN3/GRIN1/NDUFA7/PSMB7/UQCR11/NEFH/NDUFS6/NDUFA11/COX4I1/CHMP2B/PSMD7/NDUFS3/PSMA4/CCS/NDUFB9…
Protein processing in endoplasmic reticulum	0.363948	1.62347	0.00102669	0.0218814	tags=47%, list=27%, signal=35%	HSPA5/HSP90AA1/CRYAB/HSP90B1/HSPA2/HSPA8/HSPH1/DNAJA1/CALR/PDIA6/ERP29/PDIA3/HSPBP1/XBP1/SIL1/SEC61A1/SEC61B/SVIP/STUB1/DDIT3/NPLOC4/PDIA4/DNAJB2/LMAN2/BCAP31/SEC61G/LMAN1L/SELENOS/HERPUD1/TXNDC5/DNAJC5B/UBE2J1/SKP1/SSR2/RPN2/RBX1/RAD23A/RPN1/DAD1/ERLEC1/SSR1/MOGS/HYOU1/UBE2D2/UBE2D3/SAR1B/DDOST/EIF2S1/DNAJB11/DNAJC10/VCP/SSR3/NSFL1C/DERL1/DNAJC1/RAD23B/DNAJC3/RNF5/P4HB/TRAM1L1/ATF6B/TUSC3/SEC13/…
Choline metabolism in cancer	-0.462477	-1.62086	0.0027642	0.0409823	tags=43%, list=29%, signal=31%	SLC44A1/AKT1/MTOR/RPS6KB1/SOS1/TSC2/DGKG/GPCPD1/KRAS/GRB2/PDGFA/PIK3CD/WASF2/AKT3/FOS/PLA2G4A/PLA2G4B/PIK3R2/DGKB/EGFR/PIK3R1/DGKI/SLC22A4/PIK3CA/WASF3/PDGFRB/SLC44A5/SLC22A5/MAPK9/PLD1/SLC22A3/DGKE/DGKH/DGKD/DGKQ
Chemical carcinogenesis - reactive oxygen species	0.327821	1.49413	0.0027553	0.0409823	tags=39%, list=16%, signal=33%	SLC26A1/MGST2/GSTM2/NDUFAB1/CYBA/CYP1A2/COX7A2/GSTA4/SLC25A5/NDUFB1/NDUFC2/NDUFA6/NDUFB8/NDUFV2/NDUFB6/UQCR10/NDUFS8/JUN/NDUFS5/SOD1/COX7B/UQCRB/NDUFB2/COX6C/NDUFA2/ATP5PB/NDUFA12/NDUFB7/MGST3/UQCRFS1/EPHX3/NDUFA5/NDUFA8/NDUFA13/COX5A/NDUFB5/NDUFA7/UQCR11/NDUFS6/NDUFA11/COX4I1/NDUFS3/NDUFB9/COX7C/NDUFA9/UQCRQ/NRAS/NDUFB4/NDUFS7/NFKBIA/NDUFA4/EGF/NDUFV1/COX6A1/NDUFA10/SDHD/ACP1/PPIF/NDUFB10
GO-BP
oxidative phosphorylation	0.647125	2.63608	2.74e-12	2.35e-09	tags=84%, list=27%, signal=62%	NDUFAB1/COX7A2/CHCHD10/NDUFB1/NDUFC2/NDUFA6/NDUFB8/UQCC3/NDUFV2/NDUFB6/UQCR10/NDUFS8/DGUOK/NDUFS5/COX7B/UQCRB/NDUFB2/COX6C/NDUFA2/ATP5PB/CCNB1/NDUFA12/NDUFB7/UQCRFS1/PARK7/NDUFA5/NDUFA8/NDUFA13/COX5A/COQ9/NDUFB5/NDUFA7/UQCR11/NDUFS6/NDUFA11/COX4I1/NDUFS3/NDUFB9/COX7C/NDUFA9/UQCRQ/NDUFB4/NDUFS7/NDUFA4/NDUFV1/COX6A1/SDHAF2/NDUFA10/SDHD/CYCS/ISCU/PPIF/NDUFB10/DNAJC15/GHITM/SNCA/UQCRC1/NDUFB3/SLC25A3…
protein localization to endoplasmic reticulum	0.590996	2.50362	1.07e-12	1.24e-09	tags=69%, list=21%, signal=55%	HSPA5/RPS21/RPLP0/RPS28/RPL12/GJA1/RPS20/RPS8/RPS3/RPS19/RPS27A/RPL34/RPS29/RPS3A/RPS12/RPS23/RPL19/RPS6/RPL23A/RPL36/RPL35/RPL8/RPL5/RPS10/RPS17/RPL23/SEC61A1/SEC61B/RPL11/RPL24/RPS14/RPL37A/RPS27/INSIG1/RPL6/RPL15/RPS4Y1/SRPRB/UBA52/RPL22/RPL27A/RPS2/RPL10A/RPL18A/RPL3/RPL7A/RPS26/RPLP2/BCAP31/RPL13/RPS25/RPL38/RPL14/SEC61G/RPL4/RPS15/SPCS1/RPL30/HERPUD1/RPL35A/RPL37/GABARAPL2/KDELR2/RPS13/RPS2…
mitochondrial gene expression	0.531815	2.33593	9.6e-11	5.16e-08	tags=66%, list=33%, signal=45%	MRPS6/CHCHD10/MRPL28/MRPL21/MRPS21/MRPS26/TFB1M/MRPL12/MRPL14/MRPL43/MRPS12/MALSU1/MRPL19/MRPL17/MRPL23/MRPS27/C1QBP/MRPL9/YARS2/COA3/TSFM/NDUFA7/MRPS33/MRPL40/MRPL34/MRPL27/MRPL24/GATC/MRPL54/TRMT10C/TFAM/MRPL35/MRPL15/MRPL44/MRPL50/MRPL38/MRPS18A/MRPS36/MRPS23/MRPL48/MRPL16/MRPS28/MRPS2/MRPL51/MRPL18/MRPL22/MRPL47/MRPS18C/MTIF2/MRPS17/MRPL58/MRPS25/FASTKD2/UQCC1/IARS2/SLC25A33/MRPL30/MRPS10/MRP…
nuclear-transcribed mRNA catabolic process, nonsense-mediated decay	0.550586	2.30015	7.51e-09	2.24e-06	tags=64%, list=20%, signal=52%	RPS21/RPLP0/RPS28/RPL12/RPS20/RPS8/RPS3/RPS19/RPS27A/RPL34/RPS29/RPS3A/RPS12/RPS23/RPL19/RPS6/RPL23A/RPL36/RPL35/RPL8/RPL5/RPS10/RPS17/RPL23/RPL11/RPL24/RPS14/RPL37A/RPS27/RPL6/RPL15/RPS4Y1/UBA52/RPL22/RPL27A/RPS2/RPL10A/RPL18A/RPL3/RPL7A/RPS26/RPLP2/RPL13/RPS25/RPL38/RPL14/RPL4/RPS15/RPL30/RPL35A/RPL37/RPS13/RPS24/RBM8A/RPL7/RPL27/RPL31/SMG8/RPL9/RPS11/RPLP1/RPS15A/RPL17/RPL36A/RPS16/EIF3E
anaphase-promoting complex-dependent catabolic process	0.53206	2.08284	3.06e-05	0.00333439	tags=70%, list=29%, signal=50%	PLK1/RPS27A/PSMA5/ANAPC15/CDK2/PSMB4/PSMA7/PSMB3/PSMB2/CCNB1/CDC26/PSMC5/UBA52/UBE2S/PSMD4/PSMB7/PSMD7/PSMA4/MAD2L1/PSMA1/PSMC2/PSMB1/FBXO5/PSMA6/PSMD1/PSMC1/ANAPC2/PSMD10/PSMC6/ANAPC10/PSMC3/PSMD14/AURKB/PSMA3/CUL3/ANAPC16/PSMD2/PSMD6/CDK1/UBB/PSMD13/PSMA2/UBE2E1/PSMD9/PSME3
ribosome biogenesis	0.423688	2.06153	4.8e-10	2.04e-07	tags=48%, list=28%, signal=35%	NPM3/RPS21/RPLP0/RPP25/RRS1/ZNHIT3/SHQ1/RPS28/IMP3/RPS8/RPS19/RRP8/TFB1M/RPS6/PIN4/RPL23A/RPL35/EXOSC7/MALSU1/RPL5/RPS10/NIP7/RPS17/RPL11/RPL24/RPS14/DHX37/C1QBP/RPS27/RPL6/MTERF3/NPM1/GAR1/BRIX1/RPS2/LTV1/RPL10A/SURF6/RPL3/RPL7A/WDR74/RIOK2/EBNA1BP2/RPS25/RPL38/RPL14/MRM2/RAN/RPS15/POP4/NSA2/RPL35A/NOM1/POP5/EXOSC8/NMD3/RPP38/NOP14/MAK16/NOP16/NOL10/RPS24/RPL7/RPL27/MRPS2/RIOK3/FCF1/MRPL22/SRFBP…
diacylglycerol metabolic process	-0.754089	-2.05957	2.62e-05	0.0029743	tags=57%, list=14%, signal=49%	DGKB/LIPE/DGKI/GPAM/DAGLA/PLA2G15/PNPLA2/DGKE/DGKH/MOGAT2/DGKD/DGKQ
sterol biosynthetic process	0.530079	2.0372	2.27e-05	0.00267633	tags=52%, list=20%, signal=42%	CFTR/APOA1/SCD/FDPS/HSD17B7/MSMO1/FDFT1/IDI2/ERG28/HMGCS2/ACAT2/HMGCR/SQLE/DHCR7/CYB5R2/HMGCS1/LPCAT3/SOD1/CYP51A1/INSIG1/MVD/NSDHL/RAN/FGF1/DHCR24/ACLY/SREBF1/ACAA2/GGPS1/MVK/FASN
regulation of postsynapse organization	-0.572053	-2.02232	4.96e-06	0.000713887	tags=46%, list=20%, signal=37%	ZNF804A/KIF1A/NRP2/SRCIN1/RELN/PTPRS/TIAM1/ZMYND8/EEF2K/SIPA1L1/NLGN1/PTPRD/DGKB/LRP8/PPP1R9A/GRID2/GHRL/LRRTM2/CUX2/IL1RAPL1/CDKL5/PPFIA2/EPHA7/LRFN2/PAK3/ABI2/GHSR/TANC2/ZDHHC15/ITPKA/GRIN2B/LZTS3/HOMER1
lipid phosphorylation	-0.594513	-2.01185	1.8e-05	0.00220536	tags=37%, list=17%, signal=31%	PIK3C2G/SMG1/IPMK/PIK3R2/SLA2/DGKB/EFR3B/PIK3CG/PIK3R1/PIP4K2B/DGKI/TTC7A/PIK3CA/PIKFYVE/ITPKC/CISH/SOCS3/DGKE/DGKH/ITPKA/DGKD/DGKQ
central nervous system myelination	0.744393	2.00411	0.000565989	0.0345841	tags=21%, list=1%, signal=21%	PLP1/SOX10/HES5
axon ensheathment in central nervous system	0.744393	2.00411	0.000565989	0.0345841	tags=21%, list=1%, signal=21%	PLP1/SOX10/HES5
rRNA processing	0.431083	2.00013	8.92e-08	2.25e-05	tags=48%, list=28%, signal=35%	NPM3/RPS21/RPP25/RRS1/ZNHIT3/SHQ1/RPS28/IMP3/RPS8/RPS19/RRP8/TFB1M/RPS6/PIN4/RPL35/EXOSC7/RPL5/RPS17/RPL11/RPS14/DHX37/RPS27/GAR1/RPS2/RPL10A/RPL7A/WDR74/RIOK2/EBNA1BP2/RPS25/RPL14/MRM2/RPS15/POP4/NSA2/RPL35A/POP5/EXOSC8/RPP38/NOP14/MAK16/NOL10/RPS24/RPL7/RPL27/RIOK3/FCF1/SRFBP1/TEX10/PIH1D2/IMP4/RPL7L1/RPS16/LSM6/EXOSC1/FAM207A/EXOSC2/RSL1D1/EXOSC3/MRPL1/RBFA/SUV39H1/UTP18/SBDS/GTPBP4/DCAF13/MRP…
sulfur compound catabolic process	0.56491	1.99557	0.000129294	0.0110959	tags=40%, list=15%, signal=34%	BCAN/NCAN/FMOD/BGN/CSPG5/HEXB/PRELP/DPEP1/HYAL1/LUM/ARSB/TST/CTH/MAT1A/TXN2/DCN/GLB1
secondary alcohol biosynthetic process	0.528449	1.99132	0.000105342	0.00968387	tags=54%, list=20%, signal=43%	CFTR/APOA1/SCD/FDPS/HSD17B7/MSMO1/FDFT1/IDI2/HMGCS2/ACAT2/HMGCR/SQLE/DHCR7/HMGCS1/LPCAT3/SOD1/CYP51A1/INSIG1/MVD/NSDHL/RAN/FGF1/DHCR24/ACLY/SREBF1/ACAA2/GGPS1/MVK/FASN
retinal rod cell development	-0.959302	-1.98348	1.12e-06	0.000195912	tags=43%, list=1%, signal=42%	NTRK2/RP1/RORB
glial cell fate commitment	0.839851	1.97209	0.000490495	0.0311561	tags=67%, list=7%, signal=62%	OLIG2/HES5/GCM1/ASCL1/TAL1/NKX2-2
neuron projection organization	-0.551941	-1.95122	2.7e-05	0.00302491	tags=44%, list=24%, signal=34%	PLS1/DIP2A/LRRK2/IGF1R/EPHB1/ZNF804A/KIF1A/SRCIN1/RELN/TIAM1/ZMYND8/SHANK2/PSEN1/EEF2K/SIPA1L1/NLGN1/LRP8/PPP1R9A/CUX2/PPFIA2/ABCD2/MAP1A/TANC1/INSR/PAK3/ABI2/TANC2/ZDHHC15/ITPKA/GRIN2B/LZTS3/HOMER1
dendrite development	-0.481518	-1.92016	2.85e-07	6.57e-05	tags=45%, list=21%, signal=36%	DIP2A/NTN3/PACSIN1/LRRK2/FMR1/TRPC6/RAP2A/KIAA0319/DLG5/HECW1/RBFOX2/EPHB1/DSCAM/PHACTR1/TMEM106B/KIF1A/ADGRB3/SRCIN1/CDC20/RELN/BMP7/ACSL4/GRIP1/PRKG1/PTPRS/LZTS1/TIAM1/ZMYND8/PREX2/SHANK2/COBL/MEF2A/PSEN1/EEF2K/MEF2C/SIPA1L1/NLGN1/GRIN3A/DAB1/PTPRD/BMP5/PICALM/LRP8/STRN/CSMD3/PPP1R9A/GHRL/CAMSAP2/SLC12A5/CRTC1/NSMF/ITSN1/KNDC1/CUX2/TRAK2/IL1RAPL1/ASAP1/SEMA3A/SRGAP2/HECW2/CDKL5/KLHL1/DISC1/MAP2…
energy homeostasis	-0.641771	-1.91826	0.000301818	0.0213576	tags=32%, list=11%, signal=29%	CRTC1/PIK3CA/SGIP1/MRAP2/PASK/ALK/LEPR/CD36/PRKAA2/NMU
rRNA metabolic process	0.408516	1.90443	8.73e-07	0.00016773	tags=47%, list=28%, signal=34%	NPM3/RPS21/RPP25/RRS1/ZNHIT3/SHQ1/RPS28/IMP3/RPS8/RPS19/RRP8/TFB1M/RPS6/PIN4/RPL35/EXOSC7/RPL5/RPS17/RPL11/RPS14/DHX37/RPS27/GAR1/RPS2/RPL10A/RPL7A/WDR74/RIOK2/EBNA1BP2/RPS25/RPL14/MRM2/RPS15/POP4/NSA2/RPL35A/POP5/EXOSC8/RPP38/NOP14/MAK16/NOL10/RPS24/RPL7/RPL27/RIOK3/FCF1/SRFBP1/TEX10/PIH1D2/IMP4/RPL7L1/RPS16/LSM6/EXOSC1/FAM207A/EXOSC2/RSL1D1/EXOSC3/MRPL1/RBFA/SUV39H1/UTP18/SBDS/GTPBP4/DCAF13/MRP…
ATP metabolic process	0.404467	1.90307	2.41e-07	5.72e-05	tags=48%, list=24%, signal=37%	ADCYAP1/NDUFAB1/CBFA2T3/COX7A2/CHCHD10/HSPA8/GAPDH/MYH7/NDUFB1/NDUFC2/NDUFA6/ENPP3/NDUFB8/UQCC3/NDUFV2/NDUFB6/GCK/UQCR10/PGAM1/TMSB4X/NDUFS8/DGUOK/NDUFS5/TIGAR/COX7B/UQCRB/NDUFB2/COX6C/NDUFA2/ATP5PB/CCNB1/NDUFA12/NDUFB7/SLC2A6/UQCRFS1/PARK7/LDHA/NDUFA5/NDUFA8/PGK2/NDUFA13/FAM20C/COX5A/TPI1/COQ9/NDUFB5/NDUFA7/UQCR11/NDUFS6/NDUFA11/COX4I1/NDUFS3/NDUFB9/COX7C/NDUFA9/ALDOB/UQCRQ/NDUFB4/NDUFS7/NUDT2/N…
protein folding	0.408786	1.89973	1.1e-06	0.000195912	tags=50%, list=24%, signal=38%	PPIC/FKBP1B/CD74/HSPA5/HSP90AA1/FUT10/CRYAB/HSP90B1/HSPA2/HSPD1/HSPA8/HSPH1/DNAJA1/AHSA1/CALR/PDIA6/DNAJA4/ERP29/CCT8/FKBP4/PDIA3/PRDX4/HSPBP1/HSPE1/GNAI3/PFDN5/GRN/SIL1/FKBP1A/PPIB/PPIL1/TBCA/CDC37/PDIA4/CCT5/PDIA5/DNAJB2/HSPA9/CCT7/PFDN2/TCP1/PPID/CCT6A/CCT4/PPIH/NPPC/ZMYND10/SDF2L1/CCT2/SDF2/PTGES3L/GNG2/PPIL3/TBCC/PPIF/PDCL3/DNAJB6/PPIA/MOGS/B2M/ST13P5/CHCHD4/TOR1A/FKBP8/PSMC1/NUDCD2/ERP44/PD…
regulation of dendritic spine morphogenesis	-0.602397	-1.87274	0.000425169	0.0282503	tags=46%, list=19%, signal=37%	KIF1A/SRCIN1/RELN/TIAM1/EEF2K/SIPA1L1/NLGN1/LRP8/PPP1R9A/CUX2/PPFIA2/PAK3/ABI2/TANC2/ZDHHC15/ITPKA/LZTS3
lipid translocation	-0.594133	-1.86159	0.000556358	0.0345241	tags=63%, list=18%, signal=52%	PLSCR5/ATP8B3/ANO4/ATP8B2/XKR4/ABCA4/ATP9B/XKR7/FASLG/P2RX7/TMEM30CP/ATP10B/ATP8A1/ABCG1/ATP8B1/ANO3/ANO6/ABCA1/ATP10D/ATP8B4/ATP9A/ATP11C/TRPC5/ATP11A
oxidative DNA demethylation	-0.916863	-1.82987	0.000278189	0.0200371	tags=50%, list=1%, signal=50%	TDG/ALKBH3/FTO
modulation of chemical synaptic transmission	-0.442476	-1.82483	2.24e-08	6.22e-06	tags=39%, list=18%, signal=32%	SLC1A1/KIF5B/CREB1/SLC8A2/NPY2R/BDNF/CDC20/SORCS3/GRID1/RGS4/ASIC1/ADRA2A/RELN/VAMP2/ABR/DLGAP3/JPH3/ROR2/GRIN2C/PTPRS/LZTS1/JAK2/SLC12A2/ZMYND8/SYT1/GRIK2/GRID2IP/CNR2/SHANK2/AKAP9/NPY5R/PSEN1/NTNG2/MEF2C/SIPA1L1/NLGN1/GRIN3A/BRSK1/CACNA1B/PTPRD/DGKB/NPTX2/LRP8/CLSTN2/SRC/EGFR/RIMS1/OPHN1/RIMS3/ZDHHC2/UNC13A/SYN3/PPP1R9A/GRIK4/GRID2/GHRL/MME/ABL1/NLGN4Y/DRD1/FAM107A/PLCB1/CRTC1/NSMF/LRRTM2/APBA1…
ribosome assembly	0.496727	1.82116	0.000471848	0.0302095	tags=67%, list=29%, signal=48%	RPLP0/RRS1/RPS28/RPS19/RPL23A/RPL5/RPS10/NIP7/RPL11/RPL24/RPS14/DHX37/C1QBP/RPS27/RPL6/MTERF3/NPM1/BRIX1/RPL3/RPL38/RPS15/MRPS2/MRPL22/FASTKD2/SBDS/MRPL20/MRPS11/RPS27L/XRCC5/MRTO4/DDX28/RSL24D1/RPF2/RRP7A
regulation of synapse structure or activity	-0.455146	-1.78744	1.1e-05	0.0014275	tags=37%, list=20%, signal=30%	EPHB1/ZNF804A/KIF1A/ADGRB3/SLITRK6/NRP2/SRCIN1/BDNF/CDC20/RELN/PTPRS/CTTNBP2/TIAM1/ZMYND8/EEF2K/NTNG2/MEF2C/SIPA1L1/NLGN1/PTPRD/SLC17A8/C1QL3/DGKB/MAPK14/LRP8/CLSTN2/IL10RA/PPP1R9A/GRID2/FRMPD4/GHRL/ABL1/NECTIN1/LRRTM2/ITSN1/CUX2/IL1RAPL1/MDGA1/LRTM2/CDKL5/DISC1/PPFIA2/DAB2IP/LRP4/EPHA7/LRFN2/ROBO2/PAK3/ABI2/PTPRT/GHSR/MUSK/FLRT2/PCDH8/SLITRK4/LRRTM3/SYNGAP1/TANC2/ZDHHC15/ITPKA/NTRK2/GRIN2B/SLC7A…
regulation of interleukin-6-mediated signaling pathway	-0.93842	-1.76998	0.000238793	0.0180032	tags=40%, list=0%, signal=40%	RIPK1/MIRLET7A1
establishment of protein localization to membrane	0.356377	1.75493	2.46e-06	0.000381317	tags=41%, list=20%, signal=33%	HPCA/CPLX1/AMN/HSPA5/TIMM10B/HSP90AA1/VPS37D/RPS21/TIMM13/RPLP0/TIMM10/RPS28/ARFRP1/ARL6IP1/E2F1/RAB34/RPL12/RPS20/RPS8/RPS3/RPS19/RPS27A/RPL34/RPS29/RPS3A/EMC3/RPS12/RPS23/RPL19/TIMM22/RPS6/SIL1/RPL23A/RPL36/RPL35/RPL8/RPL5/RPS10/RPS17/RPL23/SEC61A1/SEC61B/RPL11/ZDHHC9/RPL24/CDK5R1/RPS14/RPL37A/RPS27/RPL6/RPL15/RPS4Y1/NDUFA13/UBA52/RPL22/RACK1/RPL27A/MAIP1/RPS2/RPL10A/BCS1L/VAMP3/RPL18A/RPL3/RPL…
regulation of peptidyl-serine phosphorylation of STAT protein	-0.924139	-1.74304	0.000471739	0.0302095	tags=40%, list=0%, signal=40%	RET/IFNW1
humoral immune response	0.410819	1.70947	0.000370095	0.0255176	tags=28%, list=10%, signal=26%	FCN3/CTSG/BPIFB2/JCHAIN/PLA2G2A/C8G/RNASE6/TF/C1QB/EXO1/C1QC/GPR183/IL17F/CCR6/CFD/C1QA/VSIG4/LYZ/RGCC/GAPDH/RPS19/PHB/CD83/CFH/CPN2/C4A/C1QBP/RARRES2/VTN
regulation of small GTPase mediated signal transduction	-0.416963	-1.69195	1.27e-05	0.00159457	tags=46%, list=28%, signal=34%	CRKL/GBF1/MCF2L/SOS1/ARAP3/TSC2/SYDE2/VAV2/RALGAPA1/AMOT/SHOC2/CGNL1/RHOT2/ARHGAP44/BCL6/CCDC125/TIAM2/TRIM67/ARHGEF6/ARFGAP1/OGT/EPS8/KRAS/PSD2/GRB2/DENND1A/FAM13B/MAP4K4/SH3BP1/GMIP/RALGPS1/MADD/ARFGEF1/RASGRP1/TNFAIP1/MYO9B/ARHGEF7/NOTCH1/FAM13A/ARHGAP21/ARHGAP35/KIF14/AUTS2/ALS2/RELN/TRIO/ABR/ARHGEF1/PSD/SIPA1L2/MMD2/RHOQ/JAK2/TIAM1/SYDE1/RHOU/SIPA1L1/PIK3R2/ARHGAP24/ARHGEF12/SCAI/IRS2/SRC/OP…
peptidyl-serine phosphorylation	-0.416233	-1.68139	5.68e-05	0.00572928	tags=30%, list=21%, signal=24%	VEGFA/HIPK2/PRKDC/TGFBR1/DOCK7/TLK1/SLC1A1/MLXIPL/BDNF/AKT3/BCL2/LATS1/PKN2/NTRK3/STK38/HMGA2/SMG1/CDC7/DYRK3/GPD1L/DYRK1A/CLSPN/AKAP9/DCLK3/ROCK2/CAV1/INPP5F/BRSK1/VRK3/MAPK14/SRC/EGFR/PAQR3/MAST4/BRAF/DYRK2/LATS2/ERN1/STK32A/PRKX/FNIP2/TLK2/NOS1/PIK3CA/FNIP1/PRKCE/PIKFYVE/STK38L/ULK1/MAST2/TNKS/NSD1/SYK/RPS6KA3/PKD1/MAPK9/PPM1F/MAP3K13/RICTOR/HIPK1/TTBK1/TENM1/NTRK2/PRKAA2/RPS6KA6/TTBK2/DGKQ/IF…
sterol metabolic process	0.394387	1.67408	0.00017557	0.0141726	tags=27%, list=10%, signal=25%	CFTR/ANGPTL3/APOF/CETP/APOA1/SCD/CYP3A4/FDPS/STAR/LCAT/HSD17B7/CYP1A2/MSMO1/FDFT1/IDI2/ERG28/HMGCS2/ACAT2/PON1/NPC2/HMGCR/SQLE/DHCR7/LIPA/CYB5R2/HMGCS1/LPCAT3/SOD1/CYP51A1/CYP4V2/INSIG1/MVD/NSDHL
trans-synaptic signaling	-0.382374	-1.62457	6.22e-07	0.000125483	tags=34%, list=18%, signal=29%	NPY2R/BDNF/KCNK3/CDC20/SORCS3/GRID1/RGS4/ASIC1/ADRA2A/RELN/VAMP2/ABR/DLGAP3/JPH3/ROR2/GRIN2C/PTPRS/LZTS1/JAK2/CADPS/SLC12A2/ZMYND8/SYT1/GRIK2/GRID2IP/HTR6/CNR2/SHANK2/TSPOAP1/RNF216/AKAP9/P2RX7/NPY5R/PSEN1/UNC13B/CTBP2/NTNG2/GRIA2/MEF2C/SIPA1L1/NLGN1/GRIN3A/BRSK1/CACNA1B/PTPRD/SLC17A8/DGKB/P2RX5/FCHSD2/NPTX2/LRP8/CLSTN2/PMCH/SRC/EGFR/RIMS1/OPHN1/RIMS3/ZDHHC2/CACNB4/UNC13A/GABRA2/SYN3/HTR1D/PPP1R9…
peptide metabolic process	0.308926	1.6126	4.8e-09	1.61e-06	tags=40%, list=24%, signal=32%	CTSG/UCN/MIR148A/ACE2/CPXM1/ACE/CARNS1/MIR29C/MGST2/GLRX2/NANOS1/GSTM2/RPS21/GPX1/RPL22L1/MRPS6/DND1/RPLP0/PUS7/NAT8B/MRPL28/GAPDH/DPEP1/RPS28/GSTA4/CALR/RPL12/RPS20/RPS8/RPS3/MRPL21/VIM/MRPS21/MRPS26/RPS19/MIR145/CORIN/MIR221/RPS27A/ZAR1/RPL34/BANK1/RPS29/RPS3A/DPH3P1/MRPL12/RPS12/TAPBP/RPS23/MRPL14/PDF/RPL19/IMMP2L/CCL5/RPS6/EEF1A2/MRPL43/MARS2/SOD1/RPL23A/RTN3/MRPS12/RPL36/SEC11C/RPL35/RPL8/MA…
cell junction organization	-0.376589	-1.60675	4.76e-07	0.000101148	tags=35%, list=22%, signal=28%	MAPT/IGF1R/ZC4H2/LIMS1/LGI2/ZNF703/NFIA/NTNG1/VEGFA/ADGRL3/DLG5/CAST/AMIGO3/WASF2/C3/ARHGEF7/ADD2/MACF1/TGFBR1/PDCD6IP/EPHB1/DSCAM/PHLDB2/PATJ/CLASP2/ZNF804A/SLC8A2/KIF1A/ADGRB3/SLITRK6/NRP2/SRCIN1/RCC2/BDNF/CDC20/GJB6/RELN/BCL2/ACTN2/PLXND1/PKN2/AFDN/DLGAP3/COL4A1/ERBB2/PTPRS/PPFIBP1/UTRN/CTTNBP2/TIAM1/ZMYND8/APC/SHANK2/TJP1/SORBS1/ROCK2/MPP7/PSEN1/EEF2K/UNC13B/CTBP2/CAV1/NTNG2/LAMB3/JAM3/DSG2/D…
regulation of GTPase activity	-0.379459	-1.57706	2.93e-05	0.00323657	tags=43%, list=29%, signal=31%	ARHGAP23/EPHA3/USP6NL/TBC1D16/CCL20/F2R/MTOR/CRKL/GNAO1/SOS1/ARAP3/TSC2/SYDE2/VAV2/RALGAPA1/AMOT/ARHGAP44/BCL6/FERMT2/RABGAP1L/TBC1D8B/WNK1/CCDC125/TIAM2/PLXNB2/ERRFI1/GAPVD1/DOCK9/STXBP5/LRCH1/RIC8B/ARHGEF6/ARFGAP1/DENND1A/FAM13B/MAP4K4/PTK2/SH3BP1/GMIP/GIT2/TBC1D1/LRRK2/RIN2/TBC1D24/LLGL1/LIMS1/ARFGEF1/RIC1/RASGRP1/NCKAP1L/RGS12/SGSM2/LLGL2/RGS11/MYO9B/TBC1D22B/RABGAP1/AGAP1/ARHGEF7/ADRB1/DOCK7…
antigen processing and presentation	0.346031	1.57411	0.000839859	0.0480507	tags=52%, list=29%, signal=37%	ACE/IFI30/CLTA/CD74/CYBA/KIF18A/RAB34/CALR/AP1S3/FGL2/PDIA3/WAS/PSMA5/TAPBP/PSMB4/PSMA7/PSMB3/RAB32/PSMB2/CYBB/KIFAP3/RAB35/DCTN2/PSMC5/DYNLL2/PSMD4/DCTN3/SLC11A1/VAMP3/PSMB7/DYNLL1/BCAP31/PSMD7/PSMA4/PSMA1/PSMC2/PSMB1/ARF1/ITGB5/DCTN6/AP1M1/CD8A/SEC22B/PSMA6/CTSS/B2M/NOD1/PSMD1/PSMC1/KIF23/RFTN1/PSMD10/CAPZB/RAB7A/PSMC6/SAR1B/RAB3B/ACTR10/DYNC1LI1/ATG5/RAB27A/TAP1/PSMC3/PSMD14/CTSD/PSMA3/CLTC/CA…
regulation of membrane potential	-0.377587	-1.55463	0.000107453	0.00973961	tags=39%, list=23%, signal=31%	LRRK2/SLC4A8/FMR1/SCN9A/KCNE2/MAPT/P2RX3/GABRA3/SCN4A/KCNK9/PXK/KCNMA1/ADRB1/PIEZO2/KCNA2/CACNA1D/AKAP6/KIF5B/SLC8A2/NPY2R/KCNK3/GRID1/RGS4/ASIC1/RELN/BCL2/ACTN2/GRIN2C/TUSC2/PANK2/ZMYND8/PLN/GPD1L/GRIK2/SCN3A/CNR2/SHANK2/AKAP9/P2RX7/PSEN1/UNC13B/CAV1/DSG2/DSP/MEF2C/NLGN1/GRIN3A/CACNA1B/KCNK13/P2RX5/NNT/SRC/RIMS1/ABCB5/BIN1/RIMS3/HCN3/CACNB4/GABRA2/PTPN3/PPP1R9A/GRIK4/KCNQ1/GRID2/GHRL/ABL1/GABRB2…
cell junction assembly	-0.374502	-1.54472	0.000276985	0.0200371	tags=34%, list=21%, signal=28%	VEGFA/ADGRL3/DLG5/AMIGO3/ARHGEF7/ADD2/MACF1/PDCD6IP/EPHB1/DSCAM/PHLDB2/PATJ/CLASP2/ADGRB3/SLITRK6/RCC2/BDNF/GJB6/BCL2/ACTN2/PLXND1/PKN2/AFDN/PTPRS/APC/SHANK2/TJP1/SORBS1/ROCK2/MPP7/EEF2K/CAV1/NTNG2/LAMB3/JAM3/MEF2C/ITGA6/NLGN1/PTPRD/TLN2/CDH6/CLSTN2/SRC/STRN/EPB41L3/OPHN1/GABRA2/PPP1R9A/WDPCP/CLDN8/GRID2/GHRL/ABL1/NRCAM/NLGN4Y/GABRB2/NECTIN1/DRD1/FAM107A/RUNX1/VCL/EFNB2/LIMS2/CLDN19/LRRTM2/FZD1/P…
positive regulation of GTPase activity	-0.373521	-1.53869	0.000215022	0.0165198	tags=42%, list=29%, signal=30%	USP6NL/TBC1D16/CCL20/F2R/CRKL/GNAO1/SOS1/ARAP3/TSC2/SYDE2/RALGAPA1/ARHGAP44/FERMT2/RABGAP1L/TBC1D8B/CCDC125/TIAM2/ERRFI1/GAPVD1/DOCK9/STXBP5/RIC8B/ARHGEF6/ARFGAP1/DENND1A/FAM13B/MAP4K4/SH3BP1/GMIP/GIT2/TBC1D1/LRRK2/RIN2/TBC1D24/LLGL1/LIMS1/ARFGEF1/RIC1/RASGRP1/NCKAP1L/RGS12/SGSM2/LLGL2/RGS11/MYO9B/TBC1D22B/RABGAP1/AGAP1/ARHGEF7/ADRB1/DOCK7/FAM13A/ARHGAP21/ARHGAP35/ADGRB3/DOCK11/RCC2/NEDD9/RGS4/AL…
cell morphogenesis	-0.354223	-1.52971	3e-07	6.72e-05	tags=36%, list=24%, signal=29%	STK25/SYT4/GBX1/GRB2/PACSIN2/COL18A1/FER/LAMC1/PLS1/DIP2A/MAP4K4/PTK2/FGG/CAMSAP1/METTL3/NTN3/PACSIN1/STRADB/MYO10/LRRK2/ENAH/TMEFF2/MAPT/LLGL1/GRB10/LIMS1/SH3D19/RILPL1/NCKAP1L/SKIL/TRPC6/RAP2A/SLC26A5/NTNG1/PIK3CD/KIAA0319/ATRN/VEGFA/HECW1/WASF2/RBFOX2/IL7R/PRKDC/ARHGEF7/C8orf37/MACF1/LHX1/EPHB1/DSCAM/SLIT3/AXL/ITGA4/DOCK7/FGFR2/NOTCH1/KIF5B/PHACTR1/CREB1/TMEM106B/RUFY3/KIF1A/ARHGAP35/ADGRB3/SI…
mitochondrion organization	0.302353	1.51709	7.91e-06	0.00104554	tags=42%, list=26%, signal=32%	AVP/CCK/CTSK/MIR29C/TIMM10B/HSP90AA1/NDUFAB1/GPX1/TIMM13/HIGD2A/COX7A2/HSPD1/TIMM10/CHCHD10/HAX1/E2F1/RAB38/SLC25A5/NDUFB1/NDUFC2/NDUFA6/RAC2/NDUFB8/COX20/UQCC3/NDUFV2/NDUFB6/CHCHD6/TFB1M/SDHAF3/PHB/NDUFAF8/NDUFS8/IMMP2L/C12orf73/THEM4/TIMM22/JUN/PRDX3/HTRA2/NDUFS5/RAB32/TIGAR/FMC1/NDUFB2/NDUFA2/ATP5PB/NDUFA12/NDUFB7/IFI6/LYRM7/PRELID1/MGARP/UQCRFS1/PARK7/NDUFA5/NDUFA8/CDC37/NDUFA13/COX14/COA3/MA…
nervous system process	-0.337281	-1.44722	5.21e-05	0.00538904	tags=29%, list=18%, signal=25%	NPY2R/BDNF/CA6/SORCS3/RGS4/TIMP3/GJB6/ASIC1/RELN/DGCR2/CRYBA4/CDC14A/SEMA5B/OPRL1/DLGAP3/JPH3/ARR3/GRIN2C/CDH23/FOS/SLC24A4/EDNRB/PPEF2/ATP2B2/SLC26A4/MYO3B/CEMIP/ZMYND8/POU4F2/GRIK2/SCN3A/CNR2/SHANK2/BBS9/PTPRZ1/AKAP9/ROCK2/P2RX7/PSEN1/SPAG16/UNC13B/RDH10/JAM3/MEF2C/EP300/NLGN1/GRIN3A/BRSK1/PIAS1/SLC17A8/FFAR4/MYO6/PICALM/P2RX5/NPTX2/GPR155/SRC/EGFR/RPGR/RIMS1/PGAP1/SCNN1G/GABRA2/PAK5/BDKRB1/AIP…
inflammatory response	0.275678	1.37403	0.000135354	0.0114937	tags=17%, list=8%, signal=16%	PLP1/AGT/CCL4/NT5E/UCN/CCN3/TNFSF11/CREB3L3/PTX3/GPR4/ACE2/CD40LG/PLA2G2A/PLD4/ADCYAP1/CCL26/PTGES/CCL17/CST7/P2RX1/MIR142/APOA1/TNFAIP6/ANXA1/CX3CL1/SELE/PTGER2/IGFBP4/LPL/FABP4/MGST2/CYBA/IL12B/THEMIS2/GPX1/AOC3/IL17F/IL6R/CCR6/XCR1/LY96/LYN/LYZ/CALCA/LACC1/SIRPA/DPEP1/CYSLTR1/DNASE1L3/HYAL1/GJA1/CHST2/NR1D1/ENPP3/SERPINF2/RPS19/MIR145/CHST1/MIR221/LIPA/FANCD2/PTGER3/IL34/LY86/PRCP/TMSB4X/PSMB4…
ion transmembrane transport	-0.304562	-1.32003	0.00067997	0.0400388	tags=26%, list=18%, signal=23%	KCNK3/SLC26A6/JPH1/GRID1/RGS4/DPP10/TRAM2/ASIC1/ADRA2A/RELN/RRAD/ACTN2/ABCC10/AQP7/VAMP2/SLC35A3/ABCC2/JPH3/GRIN2C/CACHD1/PKD2/SLC24A4/RHOQ/MFSD4B/ATP13A2/ADIPOR2/AQP9/UTRN/SLC12A2/SLC6A15/ATP2B2/SLC26A4/CEMIP/PLN/POU4F2/GPD1L/FASLG/GRIK2/PER2/SCN3A/SHANK2/SORBS1/CATSPER4/AKAP9/MEF2A/P2RX7/PSEN1/CAV1/SLC26A8/KCNT2/SLC38A10/KCNN3/GRIA2/MEF2C/GRIA4/SLC47A1/NLGN1/GRIN3A/CPT1A/CACNA1B/SLC38A7/KCNK13/…
GO-MF
structural constituent of ribosome	0.69351	3.04054	3.12e-24	4.96e-21	tags=84%, list=24%, signal=64%	RPS21/RPL22L1/MRPS6/RPLP0/MRPL28/RPS28/RPL12/RPS20/RPS8/RPS3/MRPL21/MRPS21/RPS19/RPS27A/RPL34/RPS29/RPS3A/MRPL12/RPS12/RPS23/MRPL14/RPL19/RPS6/MRPL43/RPL23A/MRPS12/RPL36/RPL35/RPL8/MRPL19/RPL5/MRPL17/RPS10/RPS17/RPL23/RPL39L/MRPL23/RPL11/RPL24/RPS14/RPL37A/RPS27/RPL6/RPL15/MRPL9/RPS4Y1/UBA52/RPL22/RPL27A/RPS2/RPL10A/NDUFA7/RPL18A/MRPS33/RPL3/RPL7A/RPS26/RPLP2/RPL13/MRPL34/RPS25/MRPL27/MRPL24/RPL3…
NADH dehydrogenase activity	0.749948	2.52878	6.94e-09	1.23e-06	tags=83%, list=16%, signal=69%	NDUFAB1/NDUFB1/NDUFC2/NDUFA6/NDUFB8/NDUFV2/NDUFB6/NDUFS8/NDUFS5/NDUFB2/NDUFA2/NDUFA12/NDUFB7/NDUFA5/NDUFA8/NDUFA13/NDUFB5/NDUFA7/NDUFS6/NDUFS3/NDUFB9/NDUFA9/NDUFB4/NDUFAF2/NDUFS7/NDUFA4/NDUFV1/NDUFA10/NDUFB10
neuropeptide hormone activity	0.86203	2.45176	4.54e-08	5.55e-06	tags=76%, list=6%, signal=72%	UCN/VIP/AVP/AGRP/NTS/ADCYAP1/CCK/CARTPT/OXT/PENK/PRLH/GRP/NMB
chemokine activity	0.740397	2.00755	0.000644184	0.0188021	tags=43%, list=7%, signal=40%	CCL4/CCL26/CCL17/CX3CL1/CXCL12/CCL5
electron transfer activity	0.477686	1.98446	7.25e-06	0.000466163	tags=62%, list=20%, signal=50%	PHGDH/DHDH/GLRX2/NDUFAB1/CYBA/CYP1A2/AKR1B1/COX7A2/NDUFB1/NDUFC2/NDUFA6/NDUFB8/NDUFV2/NDUFB6/UQCR10/NDUFS8/P4HA2/NDUFS5/COX7B/NDUFB2/COX6C/NDUFA2/CYBB/NDUFA12/NDUFB7/UQCRFS1/NDUFA5/NDUFA8/NDUFA13/COX5A/NDUFB5/NDUFA7/QDPR/UQCR11/NDUFS6/COX4I1/NDUFS3/NDUFB9/COX7C/NDUFA9/UQCRQ/NDUFB4/NDUFAF2/NDUFS7/NDUFA4/NDUFV1/COX6A1/CYB5A/ME1/NDUFA10/SDHD/NDUFB10/ETFA/DEGS1/UQCRC1/AIFM2/DHRS3/LOXL2/NDUFB3/SDHB
glycolipid binding	0.681858	1.96653	0.000652535	0.0188021	tags=61%, list=16%, signal=51%	RTN4R/THY1/HSPA2/LYN/DPEP1/MANF/GLTP/TPP1/PIGK/PPT1/CLN6
isomerase activity	0.452509	1.96331	8.16e-06	0.000498951	tags=50%, list=25%, signal=38%	CFTR/HSD3B1/PTGES/PPIC/FKBP1B/GLRX2/PTGDS/FKBP10/CRELD2/IDI2/HSPD1/PUS7/PDIA6/FKBP4/TOP2A/PGAM1/PDIA3/HMGCS1/PIN4/FKBP1A/PPIB/PPIL1/FKBP3/ECH1/PDIA4/FKBP11/TPI1/PDIA5/PPID/HSD17B4/PPIH/TXNDC5/THAP4/PIGK/PTGES2/FKBP14/PPIL3/PPIF/PUS3/PPIA/RPEL1/ECI2/DEGS1/CRELD1/FKBP8/TBXAS1/ERP44/TRUB1/PBLD/GNPDA1/QSOX1/PPIE/MIF/ECI1/PTGES3/PGM1/DKC1/PIN1/FKBP9/SPAST/P4HB/GALM
glutathione peroxidase activity	0.671266	1.9092	0.00172359	0.0342564	tags=59%, list=18%, signal=48%	PTGES/MGST2/GSTM2/GPX1/GPX4/PRDX6/MGST3/GPX3/LTC4S/CLIC2
GTPase regulator activity	-0.456567	-1.88696	2.2e-10	8.75e-08	tags=44%, list=28%, signal=33%	HERC1/GBF1/MCF2L/SOS1/ARAP3/TSC2/SYDE2/VAV2/RALGAPA1/DNMBP/ARHGAP44/RABGAP1L/TBC1D8B/TIAM2/ERRFI1/GAPVD1/DOCK9/STXBP5/ARL2BP/RIC8B/ARHGEF6/ARFGAP1/RGL4/ARHGEF39/DENND1A/FAM13B/SH3BP1/GMIP/GIT2/RALGPS1/MADD/TBC1D1/LRRK2/RIN2/TBC1D24/RAPGEFL1/LLGL1/ARFGEF1/RIC1/RASGRP1/NCKAP1L/SMCR8/RGS12/SGSM2/LLGL2/RGS11/DENND2D/MYO9B/TBC1D22B/RABGAP1/AGAP1/ARHGEF7/ADRB1/DOCK7/SBF2/FAM13A/ARHGAP21/ARHGAP35/ADGRB3…
cytochrome-c oxidase activity	0.71011	1.87952	0.00264259	0.044631	tags=92%, list=29%, signal=66%	COX7A2/COX7B/COX6C/COX5A/COX4I1/COX7C/NDUFA4/COX6A1/CYB5A/COX7A2L/SURF1/COX15
glycosaminoglycan binding	0.415337	1.8424	1.59e-05	0.000901075	tags=31%, list=13%, signal=27%	BCAN/APOH/CTSG/RTN4R/CCN3/ANGPTL3/LIPI/VIT/JCHAIN/NCAN/FBLN7/SMOC2/TNFAIP6/LPL/BGN/HBEGF/NDNF/SFRP1/THBS4/RSPO3/SOD3/PRELP/HAPLN3/HSD17B12/ENG/SERPINA10/HYAL2/CFH/SERPINE2/LTBP2/FGF9/FGF7/C1QBP/PCOLCE2/CD44/VTN/RPL22/STAB1/SHH/MDK/PGF/FGF1/DCN/SLIT1/ADAMTSL5
phosphotransferase activity, alcohol group as acceptor	-0.429575	-1.81782	1.03e-11	8.16e-09	tags=41%, list=29%, signal=31%	PRPF4B/AKT1/TGFBR2/STKLD1/PFKM/XYLB/PI4KB/MTOR/LCK/CAMK2D/SRPK1/RPS6KB1/RPS6KA5/MAP3K14/TESK1/MAP3K8/DAPK1/DGKG/NPR2/CCND1/MAP2K3/CHEK2/MKNK2/PI4KA/GRK3/NEK3/WNK1/IPPK/OXSR1/RNASEL/TIE1/CAMK2G/ATM/PIK3R4/IGF2R/PFKFB4/MAP3K15/PRKD1/YES1/TEC/CSNK2B/STK25/PIK3C2B/FER/PIK3C2A/ACVR1B/MAP4K4/PTK2/GRK4/BMPR1A/MAST3/CAMKK2/MAP3K1/LRRK2/MAPK11/SIK2/ALPK3/IGF1R/MAPKAPK5/PIK3CD/CPNE3/SNRK/ALPK1/HIPK2/PRKDC/…
signaling adaptor activity	-0.542678	-1.80909	0.000848175	0.0212375	tags=46%, list=17%, signal=38%	EPS8/HOMER2/LRRK2/MAPK8IP1/DLG5/SPAG9/GRIP1/SHANK2/SORBS1/MPP7/MAPK8IP3/SLA2/PIK3R1/MAGI2/DAB2IP/SH2B3/ABI2/PAG1/GAB2/AKAP13/FRS2/TRADD/KSR1/GRIP2/HOMER1
intramembrane lipid transporter activity	-0.637374	-1.80557	0.00195566	0.0378205	tags=48%, list=15%, signal=41%	ABCA3/ATP10B/ATP8A1/ABCG1/ATP8B1/ANO6/ABCA1/ATP10D/ATP8B4/ATP9A/ATP11C/ATP11A
phosphatidylinositol 3-kinase binding	-0.625098	-1.79316	0.00266663	0.044631	tags=58%, list=24%, signal=44%	PTPN13/IGF1R/NLRC3/FBXL2/AXL/FAM83A/JAK2/DAB1/IRS2/PIK3R1/DAB2IP/INSR/PDGFRB/CBL/FAM83B
protein kinase activity	-0.425894	-1.78266	2.53e-09	8.06e-07	tags=46%, list=31%, signal=33%	CIITA/BAZ1B/MAPK13/NEK10/CSNK1E/EPHB2/CASK/RET/BRD4/CAMK2B/JAK1/KALRN/CDKL2/RIPK3/ERN2/CDK6/PLK3/PHKA2/EPHA3/PRPF4B/AKT1/TGFBR2/STKLD1/MTOR/LCK/CAMK2D/SRPK1/RPS6KB1/RPS6KA5/MAP3K14/TESK1/MAP3K8/DAPK1/NPR2/CCND1/MAP2K3/CHEK2/MKNK2/GRK3/NEK3/WNK1/OXSR1/RNASEL/TIE1/CAMK2G/ATM/PIK3R4/IGF2R/MAP3K15/PRKD1/YES1/TEC/CSNK2B/STK25/FER/ACVR1B/MAP4K4/PTK2/GRK4/BMPR1A/MAST3/CAMKK2/MAP3K1/LRRK2/MAPK11/SIK2/ALP…
threonine-type endopeptidase activity	0.823121	1.7773	0.00245232	0.0443089	tags=86%, list=14%, signal=74%	PSMB4/PSMB3/PSMB2/PSMB7/PSMA4/PSMB1
single-stranded DNA exodeoxyribonuclease activity	0.866093	1.7641	0.00185358	0.0363851	tags=50%, list=5%, signal=48%	PLD4/EXO1/MEIOB
ATPase-coupled intramembrane lipid transporter activity	-0.641217	-1.75506	0.00165518	0.0333132	tags=50%, list=15%, signal=43%	ABCA3/ATP10B/ATP8A1/ABCG1/ATP8B1/ABCA1/ATP10D/ATP8B4/ATP9A/ATP11C/ATP11A
solute:bicarbonate symporter activity	-0.83776	-1.74627	0.00113836	0.0270149	tags=86%, list=8%, signal=79%	SLC4A8/SLC4A9/SLC4A5/SLC4A4/SLC4A10/SLC4A7
nuclear receptor activity	-0.551172	-1.73951	0.00226315	0.041361	tags=29%, list=13%, signal=26%	RXRA/ESR2/HNF4G/NR3C1/RORA/ESRRG/ESRRB/NR5A2/THRB/ESR1/HNF4A/RORB
metalloendopeptidase activity	-0.50077	-1.73376	0.000680296	0.0188021	tags=49%, list=27%, signal=36%	ADAMTS18/ADAMTS17/ADAM9/ADAMTSL2/SPRTN/LMLN/MMEL1/TRABD2B/MEP1A/ADAMTS15/TLL2/PHEX/IDE/MBTPS2/ADAMTSL1/ADAMTS14/ADAMTS9/ADAM12/MME/MMP13/YBEY/ADAMTS20/ADAM22/ADAM23/ADAMTS6/ADAMTS2/ADAMTS8/ADAMTS12/ADAMTS1/ADAMTS7/PAPPA/ADAMTS5/PAPLN/ADAM8/THSD4/ADAM20/KEL
transmembrane receptor protein tyrosine kinase adaptor activity	-0.779453	-1.72864	0.00298606	0.0489468	tags=56%, list=11%, signal=49%	PIK3R1/SH2B3/GAB2/FRS2/TRADD
phosphatidylinositol binding	-0.43013	-1.7088	5.94e-05	0.00255387	tags=39%, list=25%, signal=30%	PLCD1/NRGN/OGT/LAPTM4B/PIK3C2B/DENND1A/PIK3C2A/ZCCHC2/MYO10/NUMA1/EEA1/MAPT/ESYT3/PXK/CGAS/VPS36/MYO1B/SYTL2/SVIL/ACTN2/AMER2/ZFYVE16/PIK3C2G/ZFYVE9/ATP13A2/PLEKHA5/TECPR1/PLA2G4A/SYT1/SNX30/HIP1/NCF4/SH3PXD2B/PARD3B/SNX13/PICALM/FCHSD2/AMER1/GOLPH3L/ITPR1/CYTH3/KCNQ1/FRMPD4/PLCB1/CAPG/CCDC88A/SYT9/ITPR2/ZFYVE26/ASAP1/ESYT2/OSBPL8/ANKFY1/KCNJ2/PLEKHA8/WDFY3/DAB2IP/SNX8/STXBP6/AMER3/OBSCN/EPB41/PA…
ion channel regulator activity	0.428319	1.70665	0.00164311	0.0333132	tags=26%, list=11%, signal=23%	CFTR/CAV3/LRRC26/KCNV1/KCNE3/KCNS1/KCNMB1/FXYD6/GRM3/FKBP1B/GEM/HPCAL4/KCNMB4/SGK2/STX8/CACNG4/KCNAB1/ENSA/RACK1/SUMO1
ion channel activity	-0.397653	-1.62496	3.29e-05	0.00158612	tags=42%, list=23%, signal=33%	KCNA4/TRPM2/PKD2L2/SCN9A/KCNE2/CUL5/P2RX3/KCNA6/GABRA3/SCN4A/KCNK9/NOX5/TRPC6/RYR3/STIM2/KCNMA1/PIEZO2/KCNA2/CACNA1D/GRIN3B/FAM155B/SCNN1B/CLCN5/KCNK3/SLC26A6/GRID1/ASIC1/GRIN2C/CACHD1/PKD2/SLC24A4/GRIK2/SCN3A/TSPOAP1/CATSPER4/P2RX7/PSEN1/SLC26A8/KCNT2/KCNN3/GRIA2/GRIA4/GRIN3A/CACNA1B/KCNK13/P2RX5/ASIC5/ITPR1/HCN3/PANX1/CLCN4/SCNN1G/CACNB4/GABRA2/GRIK4/KCNQ1/GRID2/GABRB2/CACNA1C/TPCN2/SCN3B/CHRNA…
signaling receptor activator activity	0.337427	1.61929	4.92e-05	0.00223571	tags=34%, list=17%, signal=29%	TTR/AGT/CCL4/UCN/THPO/VIP/CCN3/INHBE/ANGPTL3/TNFSF11/AVP/AGRP/NTS/BMP15/SEMA3G/CD40LG/ADCYAP1/CCL26/CCL17/UTS2/INHA/APOA1/CCK/CARTPT/CX3CL1/OXT/NDP/VEGFD/CSPG5/ENHO/HBEGF/ARTN/WNT6/PENK/PRLH/THBS4/APLN/CMTM7/GRP/IL12B/IL17F/EFEMP1/GAS6/PRL/CALCA/FAM3B/CRLF1/NMB/MANF/IL34/CXCL12/CCL5/GRN/TNFRSF11B/FGF9/FGF7/TGFB2/UCN3/FGF18/NGF/SHH/PTHLH/MDK/PGF/FGF1/NPPC/CMTM8/VEGFC/TGFB3/METRNL/ADM/SEMA6C/PROK1/…
small GTPase binding	-0.41922	-1.61765	0.000555671	0.0169907	tags=47%, list=22%, signal=37%	LZTR1/RAB11FIP3/WHAMM/NCKAP1/ARHGEF16/TBC1D20/ANKRD27/HPS4/NGFR/USP6NL/MICALL1/TSC2/STRN3/RABGAP1L/RUSC2/ERRFI1/RNF152/GCC2/EPS8/DENND1A/LRRK2/TRIP11/RIC1/TNFAIP1/SGSM2/GGA3/MYO9B/RABGAP1/DOCK7/BICD1/XPO5/RCC2/SH3BP4/ALS2/AFDN/SORL1/TBC1D30/AP1G1/UNC13B/CAV1/UNC13D/PICALM/GGA1/RIMS1/NOX1/RAPGEF4/FGD4/FGD6/FGD5/DMXL2/IPO8/MYO5A/MYO1C/ANKFY1/KIF3A/SRGAP2/CDKL5/ULK1/PAK3/ABI2/RAPGEF6/ARHGAP1/CCDC186…
molecular transducer activity	-0.367837	-1.57118	2.5e-07	2.49e-05	tags=33%, list=20%, signal=28%	IL7R/IL1R2/ADRB1/TGFBR1/IL6ST/EPHB1/GRIN3B/AXL/ITGA4/FGFR2/CRY2/NOTCH1/PAQR8/PPARA/ADGRB3/NRP2/GLP1R/ADGRL4/MCC/NPY2R/SORCS3/LMBR1/GRID1/IL1RL1/IL1R1/ADRA2A/PLXND1/GPR12/OGFRL1/OPRL1/LRP5/ADGRD1/NTRK3/SORCS1/ERBB2/ROR2/GRIN2C/CRIM1/SORL1/ADIPOR2/PLXNA1/ERBB3/EDNRB/GRIK2/CALCRL/GLP2R/ITGB8/GPR182/EPHB6/HTR6/CNR2/PTPRZ1/MST1R/P2RX7/TRHR/NPY5R/GRIA2/GRIA4/ITGB6/NLGN1/GPR37/GPR161/GRIN3A/PLXNA2/PTPRD…
carbohydrate binding	0.336202	1.48314	0.00254929	0.044631	tags=19%, list=12%, signal=17%	BCAN/FCN3/CD72/CLEC3A/PTX3/NCAN/CHODL/SELE/CLEC19A/LGALS2/CALR/MGAM/ENG/GCK/SFTPA2/P4HA2/DBH/GALNTL6/TALDO1/PPP1R3C/VTN/LMAN2/EMC7/LMAN1L/ALDOB/MAN2B2
zinc ion binding	-0.336364	-1.42612	0.000528379	0.0168025	tags=28%, list=24%, signal=23%	NFXL1/ZFHX3/KDM2A/SEC24D/SETMAR/UBA5/ZCCHC2/MAP3K1/OTUD7A/MEP1A/EEA1/UBR2/LIMS1/PTER/RASGRP1/KMT2A/SEC24C/CA12/PRICKLE2/SHMT1/ZNF385D/ALB/MIB1/ADAMTS15/NR6A1/ZMAT4/TLL2/MYT1L/RNPEPL1/MID2/PHEX/IDE/DYTN/UBR5/PPARA/HERC2/POLR1A/ACER3/BBOX1/CA6/OTUD7B/ZMYM3/GATA3/ZSWIM5/USP20/ATP13A2/XAF1/UTRN/ZMYND8/ZSWIM8/KDM4A/CA5A/EP300/ADAMTS9/LNPEP/PIAS1/ZNF212/ZDHHC20/TRAF2/WT1/RXRA/TRAF6/ESR2/ENPEP/TADA2B/L3…
cytoskeletal protein binding	-0.310533	-1.32993	0.00113641	0.0270149	tags=33%, list=25%, signal=26%	ANK3/PEX14/MAGI1/DLG1/CNN1/STXBP5/TMOD3/BCL2L11/KIF9/DST/TTLL9/POF1B/KIF27/JAKMIP2/RELA/USH1G/EPS8/FMNL2/KCNA5/HOMER2/PLS1/LDB3/MAP4K4/PTK2/CAMSAP1/JAKMIP3/MYO10/LRRK2/FMR1/MYOM2/ENAH/CENPE/NUMA1/EPB41L4B/TPR/MAPT/LLGL1/DNM1/ARFGEF1/MAPK8IP1/SAXO2/KIF13A/MYH11/PXK/FHOD1/TRPC6/LLGL2/MYO1B/DLG5/FMN2/MYO9B/TRAK1/WASF2/NEBL/KCNMA1/MPRIP/RABGAP1/FAM161A/SYNE1/ADD2/KIF12/MACF1/MID2/CACNA1D/SMTNL2/AXL/C…
